# Supplementary material for: CRISPR Screens Reveal Epstein-Barr Virus-activated JunB as a Key Lymphoblastoid B cell Dependency Factor that Represses Cyclin Dependent Kinase Inhibitor P18INK4c
Source: bioRxiv. 2026 Apr 1:2026.03.31.715635. Preprint. [Version 1] doi: 10.64898/2026.03.31.715635 (PMC13060307; doi:10.64898/2026.03.31.715635)
Supplement: Supplement 1 [file media-1.xlsx]

## Sheet: GM12878 Raw LogNorm
Construct Barcode	Column1	Construct IDs	input	R1_Brunello Dropout Day 29 Rep 1	R2_Brunello Dropout Day 29 Rep 2	Unlabeled Sample Barcodes	Column2	Column3	Column4	Column5	Column6	Column7	Column8
GATCCACACTCCCAACAAGG	SHISAL1	BRDN0001162620	1.17998	3.38874	1.30698	0
CTGTTGTCACCATAACAACA	SHISAL1	BRDN0001162621	3.5723	3.40538	3.18193	5.4151
GAACCATACACAGACCACAA	SHISAL1	BRDN0001162622	2.98733	4.06953	1.3941	0
TCATTGCCGAGTAATACAAA	SHISAL1	BRDN0001162623	2.76494	4.14245	1.53221	0
GCACCGCCACCATTGCACCA	TRMT61A	BRDN0001162624	3.60624	3.51673	4.93624	0
CTGGGTGACTGTGCGCACCC	TRMT61A	BRDN0001162625	3.03796	1.37809	2.51872	0
GATGTCCAGGAAGACGGCGT	TRMT61A	BRDN0001162626	1.98733	0.0289137	0	0
TGGAGTAGAGGATCTGCGTG	TRMT61A	BRDN0001162627	4.48376	1.33243	0.092221	0
GGGTCACGTGTGTCTTTGGG	HLA-B	BRDN0001162628	3.53753	4.2856	3.73811	0
TGGACGACACCCAGTTCGTG	HLA-B	BRDN0001162629	4.89423	7.54938	4.97813	5.4151
GCAGCCGTACATGCTCTGGA	HLA-B	BRDN0001162630	3.46538	4.7305	6.53876	5.4151
CTCCGCAGGGTAGAAACCCA	HLA-B	BRDN0001162631	3.85241	1.22409	5.43817	5.4151
TCAGTCAAGCACGTCACTGG	SNX30	BRDN0001162632	4.20235	4.2841	5.16845	5.4151
GCGCTCCATGTGGAGTACAC	SNX30	BRDN0001162633	3.03796	3.63899	3.00739	0
CCTACGGGAATGAGATGAGT	SNX30	BRDN0001162634	4.62292	5.59725	2.7152	5.4151
ACCTGCTGGAGTACCACCGT	SNX30	BRDN0001162635	4.50191	5.23733	2.74865	0
TGTCGCCGATAGGTACACAC	CLVS2	BRDN0001162636	2.88042	0.855786	6.26224	0
TGGCGCAGTACTTTGAGTAC	CLVS2	BRDN0001162637	4.20235	2.6883	6.75639	0
TACAGGGCATGGATATACCA	CLVS2	BRDN0001162638	2.98733	2.41471	2.60473	0
GGATATGGTCATCACCAGGC	CLVS2	BRDN0001162639	2.3499	3.61297	0.652681	0
ACTAAAATTATACTGAGGTG	MTHFD2L	BRDN0001162640	3.26744	3.95744	1.77415	0
GATGAGCGAACAATATGCAA	MTHFD2L	BRDN0001162641	4.01287	3.63429	2.7152	0
GCTGGAAGATCCAAGAACGT	MTHFD2L	BRDN0001162642	1.17998	1.35544	0.805799	0
GCTTTCGGAGCAGCGGTGTG	MTHFD2L	BRDN0001162643	3.08687	5.46531	4.88559	0
TGGTCTACACCCGAGACACA	ADAMTSL5	BRDN0001162644	3.98733	1.8281	2.3041	0
GCACACTGTAGGTCTCGGAA	ADAMTSL5	BRDN0001162645	4.01287	4.7283	3.19586	0
GGATGTGTCTGGCGCCCTCG	ADAMTSL5	BRDN0001162646	3.22437	5.0839	1.63799	5.4151
AGAACTCAAACTCGATGCCA	ADAMTSL5	BRDN0001162647	4.76494	2.55052	4.44435	0
TCAAGTACTACACCAAAATG	CFAP97	BRDN0001162648	3.82384	3.45416	1.84655	0
CAAGCAAAATGATGACCCAA	CFAP97	BRDN0001162649	4.24607	4.95047	3.5147	0
GAAAGTCTTACATGACACAA	CFAP97	BRDN0001162650	3.50191	4.33274	4.43263	5.4151
GTGTAACATCATTCTCTACG	CFAP97	BRDN0001162651	3.42791	3.97798	2.07467	0
TGGCACCAGAATTTGCCAAG	PRDX6	BRDN0001162652	3.3499	1.86063	3.99062	0
GAAACGGATGCGGCCGACGG	PRDX6	BRDN0001162653	1.98733	0.337045	1.48763	0
CGATTCCTATCATCGATGAT	PRDX6	BRDN0001162654	2.93487	4.17192	1.24136	0
ATTGATACTAACCTTGCTCC	PRDX6	BRDN0001162655	3.76494	2.15102	1.24136	0
TCTAATTGTCAGCTTAGTTG	TM4SF20	BRDN0001162656	2.50191	1.81985	0.233921	5.4151
CTTGGAGAATTACACATGAG	TM4SF20	BRDN0001162657	3.22437	3.20776	5.08394	5.4151
TTGTTGTTGCTGGAATGGCC	TM4SF20	BRDN0001162658	3.22437	3.77747	3.54765	0
CAGAATCCTTCAACTTGCAG	TM4SF20	BRDN0001162659	3.85241	5.16754	2.48509	0
TGTCTCTTGACATTTAACAG	SPRR4	BRDN0001162660	3.42791	4.24613	3.50355	5.4151
TTAACAGGGGGTGGCTGACA	SPRR4	BRDN0001162661	2.98733	2.34169	1.18662	0
GGGCATTGCTTCTTGACCTG	SPRR4	BRDN0001162662	3.08687	4.00733	4.05123	5.4151
GCAGCAGTGCCCACCCCAGA	SPRR4	BRDN0001162663	3.26744	4.2291	5.60725	0
TATAGAGGCCAAGTTAACAA	ZNF709	BRDN0001162664	3.3499	3.76249	2.94692	0
ACACATGAGAATGCACACAG	ZNF709	BRDN0001162665	4.85241	3.24828	2.93867	0
TCATGACTTCGAAAGGATGT	ZNF709	BRDN0001162666	4.01287	4.7813	2.90091	5.4151
TGAATGTAGTGTGTGTGGAA	ZNF709	BRDN0001162667	3.98733	4.7283	5.6981	6.39809
GATAAGAAATCCAAGGCTCG	YWHAH-AS1	BRDN0001162668	2.26744	0.666361	0.062131	0
TGGGAGGCTGCAATGATGAA	YWHAH-AS1	BRDN0001162669	1.63941	1.96904	1.33241	0
GTTGTCATGACATTGTCTGC	YWHAH-AS1	BRDN0001162670	2.63941	2.02752	3.70927	0
TTGGGAGGGGCTGTCGTGCA	YWHAH-AS1	BRDN0001162671	3.5723	4.67328	4.25616	5.4151
CTGTGGGTACACACTGGAGT	FUT5	BRDN0001162672	3.30926	3.27266	3.86117	0
CGTCCACAGCAGGATCAGTA	FUT5	BRDN0001162673	3.22437	4.00187	1.66827	0
GCGCTGGATCTGGTTCAGCA	FUT5	BRDN0001162674	2.17998	2.84284	1.3574	0
GGCAGTGGAACCTGTCACCG	FUT5	BRDN0001162675	4.2885	3.07196	1.24136	0
ATACGCAAGATCATCTGCCA	OPA1	BRDN0001162676	5.00016	1.22409	0.787525	0
TCAGTGGAAAGATATGATAC	OPA1	BRDN0001162677	2.93487	0.684647	0	0
ATACTTACATTAATCACACC	OPA1	BRDN0001162678	3.67183	2.07681	2.68096	0
AAAAGCAGTCTGATACTGCA	OPA1	BRDN0001162679	4.68777	1.46529	0.503922	0
GGTTTATACTGAGTACACCT	ZDHHC4	BRDN0001162680	3.3499	3.57671	3.41406	0
AGGATTGGTTCCACAAGTCA	ZDHHC4	BRDN0001162681	5.16866	4.43079	5.11816	5.4151
TTGGGTGAACAACTGCATCG	ZDHHC4	BRDN0001162682	3.88042	4.0432	3.01918	5.4151
GTAATGAAGCAATCCATGCA	ZDHHC4	BRDN0001162683	3.38943	3.72984	1.8641	0
GTTCATTCACCACCAAACGT	PHIP	BRDN0001162684	1.3499	2.47899	0.458442	0
AGCATTGAAACAGACTATCA	PHIP	BRDN0001162685	3.08687	5.64414	3.39608	0
TAGGCTGCAAGCATGTTGTG	PHIP	BRDN0001162686	3.42791	3.70318	3.16079	0
TCAACATCAACCAAAAAAGG	PHIP	BRDN0001162687	2.93487	1.17319	1.05531	0
ATGGCCAAAAGTGTATCACC	E2F5	BRDN0001162688	3.13418	1.36681	0.569563	0
AGTCAAAAAACAGTATCCAG	E2F5	BRDN0001162689	3.53753	0.772753	5.16845	0
AACTTGATCAGCAGAAGTTG	E2F5	BRDN0001162690	3.53753	2.94118	1.67822	0
TTTATAAGCAGCACATGGAT	E2F5	BRDN0001162691	3.76494	3.55451	5.34128	6.39809
GCTACTGCCAGGCTATTACA	PIP5K1B	BRDN0001162692	2.88042	5.21627	3.73095	0
ATTCCAGCTAAAAGCCATAG	PIP5K1B	BRDN0001162693	4.46538	4.15562	6.54659	5.4151
AATCTAAGTCCTTAAATGTG	PIP5K1B	BRDN0001162694	2.82384	1.47583	4.08529	0
ATCACTGGTCACAAAAAACA	PIP5K1B	BRDN0001162695	4.3698	5.32227	7.62048	6.39809
CTGACAGAGAACGAGATCCG	PPP1CA	BRDN0001162696	4.32973	4.64086	5.75916	5.4151
CATACTCAAATAGTCGCAGA	PPP1CA	BRDN0001162697	4.26744	3.93279	4.65304	5.4151
GACGCTACAACATCAAACTG	PPP1CA	BRDN0001162698	4.17998	5.65867	3.41704	0
AGCAGATTCGGCGGATCATG	PPP1CA	BRDN0001162699	4.46538	4.40207	6.74785	6.39809
GGTCTCGGAGAATGACCGAG	ETS1	BRDN0001162700	0.764942	2.20902	1.66827	0
CTTACTAATGAAGTAATCCG	ETS1	BRDN0001162701	2.63941	2.87902	2.57307	0
TGCATGGGGAGGACCAGTCG	ETS1	BRDN0001162702	2.63941	2.83467	0.0313999	0
GAGAAAGCAGTCTTTACCCA	ETS1	BRDN0001162703	2.63941	2.17061	2.73441	0
TATGCGATGGATGTCAACAG	COBLL1	BRDN0001162704	2.98733	1.90029	3.18193	0
TTAAGTGATACTGTGCACAA	COBLL1	BRDN0001162705	3.79469	3.99639	5.38978	0
TATTTCCAACACCCTGCCGT	COBLL1	BRDN0001162706	3.03796	4.61964	1.85535	0
GTAGTATATGATACAAGCAA	COBLL1	BRDN0001162707	3.3499	3.29664	3.58516	6.39809
AGAAAGACAGCAAACACCTG	G3BP1	BRDN0001162708	4.08687	3.01168	0.859273	0
TACCACACCATCATTTAGCG	G3BP1	BRDN0001162709	4.63941	3.84203	4.09832	0
AGACAGTACAGGAAGACTTG	G3BP1	BRDN0001162710	4.4088	4.85682	4.17061	0
GGTACTTTAACAACATGAGG	G3BP1	BRDN0001162711	3.13418	3.94801	2.28469	0
TCTGGGGGCGCTGTACACCG	CCDC107	BRDN0001162712	3.5723	2.28888	2.6859	0
CGCTCAAGGATCAACGCGAG	CCDC107	BRDN0001162713	4.13418	3.90382	4.82304	5.4151
CCCGGAGGTCGGGATTGGCG	CCDC107	BRDN0001162714	2.42791	3.2666	0.1789	0
AACTGCGGTTCTCCACGAGG	CCDC107	BRDN0001162715	4.3499	3.97241	2.71036	0
CTTGCATGGCCACATCCGAG	TRIM42	BRDN0001162716	2.98733	3.00442	3.26022	0
CGATGAGGCTAATGGTGTCG	TRIM42	BRDN0001162717	2.63941	2.15758	2.78595	0
CCTGCCCTTACAAAGATGAG	TRIM42	BRDN0001162718	2.42791	1.54752	3.66741	0
AGCGGTCAAAGCGCCACTTG	TRIM42	BRDN0001162719	3.63941	4.2871	3.02699	0
CCCGACTAAGACAAACACAC	OR2A2	BRDN0001162720	3.30926	4.18482	1.89856	0
TGACAGTGTACTGGAAAGGG	OR2A2	BRDN0001162721	3.60624	3.53449	2.5784	0
AAGGAGAATTTCATGTACCA	OR2A2	BRDN0001162722	3.60624	2.60914	2.04421	5.4151
CTGCATTATGCATGGAACAA	OR2A2	BRDN0001162723	3.53753	4.20079	0.823845	0
GGCTGGCCCTACCATGATCG	LIAS	BRDN0001162724	3.60624	0.994172	0.672734	0
CAGGAGTAAGACACTCCACA	LIAS	BRDN0001162725	4.24607	2.11102	3.94806	5.4151
AGGAGCTTAACGGTCTGACT	LIAS	BRDN0001162726	4.13418	2.12447	0.458442	0
ATGGAGGTAGTCTTAACCTA	LIAS	BRDN0001162727	3.73457	1.48629	0.338042	0
ACAGTCGGTACATATTCCGA	CDC42	BRDN0001162728	4.20235	0.0572593	0.976838	0
AGAAAGGAGTCTTTGGACAG	CDC42	BRDN0001162729	4.82384	0.806542	0.481361	0
GCAGTCACAGTTATGATTGG	CDC42	BRDN0001162730	3.76494	0.241465	0.092221	0
AAGTGTGTTGTTGTGGGCGA	CDC42	BRDN0001162731	3.96134	1.62531	2.14813	0
AAAACAATACCTTAGCACTG	TRIM67-AS1	BRDN0001162732	2.93487	2.75471	2.72963	0
AGGTGCAGGAATGGACGCCG	TRIM67-AS1	BRDN0001162733	2.63941	3.38595	3.38701	0
CCAGCCGCCTATCAGGAGAG	TRIM67-AS1	BRDN0001162734	2.70354	4.23066	1.28109	0
CGCTTGCTGAATGAATACAT	TRIM67-AS1	BRDN0001162735	3.46538	3.27266	4.50292	0
TCCAACTGCCGTAGACAGGA	NPIPA5	BRDN0001162736	2.76494	0.404792	0	0
AGCATGAAAGAACGTGAGCA	NPIPA1	BRDN0001162737	3.03796	0	1.554	0
ACAAAGGTAACTTGTGCAGA	NPIPA1	BRDN0001162738	3.17998	1.91586	4.15822	0
AGTCAGTCCCACGATGACGA	NPIPA1	BRDN0001162739	4.74984	1.33243	0	0
GACATCCGGAGGCCTAAACG	EIF2B2	BRDN0001162740	3.93487	0	0.092221	0
GGACCACCGCTGGAGCAACG	EIF2B2	BRDN0001162741	3.42791	0.490439	0	0
GCCATTTCCTCGGAGCTGCG	EIF2B2	BRDN0001162742	3.08687	1.07957	0.823845	0
TGGCTTCTCCCGAACAGTAG	EIF2B2	BRDN0001162743	4.51983	1.32079	1.31975	0
TGGCGTCCGCACGTACAACG	CLUH	BRDN0001162744	4.77989	5.5643	4.46174	0
ATTCAGGTAAAAGCCCCGTG	CLUH	BRDN0001162745	4.13418	4.23996	5.81999	0
CCCATCCGATGCCTTCAACG	CLUH	BRDN0001162746	4.13418	2.7373	3.91055	0
ATTGAAGCGAATGTCGAAGG	CLUH	BRDN0001162747	3.93487	4.2826	3.90421	5.4151
TTTCAACAGTCTTTGCCTAA	HAUS2	BRDN0001162748	2.93487	4.16216	2.03649	0
CCATCCCCGAAGCTATGAAG	HAUS2	BRDN0001162749	3.22437	3.7408	0.36294	0
CTATTGAAGCTGTTTATCAC	HAUS2	BRDN0001162750	3.3499	0.241465	1.11515	0
GTTCCTCATGTAGAAAAACC	HAUS2	BRDN0001162751	1.63941	1.56737	1.11515	0
TTCAACCCGAGATACCCAGG	SPATA31E1	BRDN0001162752	2.70354	3.5816	3.31547	6.39809
AGTCTCTGATGCCACAACCG	SPATA31E1	BRDN0001162753	3.22437	1.23654	0.632346	0
GAAGGAGGAAAAACCACATG	SPATA31E1	BRDN0001162754	1.63941	1.70809	1.71736	0
CCGGAAGGTTCTCTGACAAG	SPATA31E1	BRDN0001162755	3.08687	2.7373	3.85898	5.4151
GCACCAGCCTATGGTGTAGA	PGLYRP3	BRDN0001162756	3.22437	4.31671	5.61504	5.4151
TCATCACAGACCAGCTCCCA	PGLYRP3	BRDN0001162757	4.76494	4.80239	2.95513	5.4151
TGATGACATATTTGGCTGGG	PGLYRP3	BRDN0001162758	2.98733	3.153	1.26796	0
GGAAATGTTGTTGTAGCCCT	PGLYRP3	BRDN0001162759	3.82384	4.39237	3.66991	0
TGGTGATGGATACGTGCAGT	PNPLA4	BRDN0001162760	4.50191	3.44346	3.90421	5.4151
GGATGTCAAAGCCTTCGCTG	PNPLA4	BRDN0001162761	4.68777	4.53902	1.3941	0
TCTTTCGGGGCAGTAACGCC	PNPLA4	BRDN0001162762	3.13418	3.32022	3.31228	0
GCTAGTGGAATACAAAGGGC	PNPLA4	BRDN0001162763	3.30926	2.94118	2.99947	0
GAGAGCCAAGGTGCTGCATG	TRIM29	BRDN0001162764	2.76494	3.9612	3.74523	0
GGACCTGGAGAAGCAAAAGG	TRIM29	BRDN0001162765	1.50191	1.19887	1.84655	0
TTGAGGATGAAGCTGAGAAG	TRIM29	BRDN0001162766	2.70354	2.59471	0.590796	5.4151
AAGACCACCAACGGGCACGG	TRIM29	BRDN0001162767	2.63941	5.47191	2.99947	5.4151
TGTTGGTGAAGGTACTCCTG	CSHL1	BRDN0001162768	3.9079	3.15628	2.97546	0
GGAAGAAGCCTATATCACAA	CSHL1	BRDN0001162769	2.08687	1.93889	1.2005	0
TATTCCGACATCCTCCAACA	CSHL1	BRDN0001162770	4.01287	1.65344	0.458442	0
AGAGCTTATAAACTCCTGGT	CSHL1	BRDN0001162771	3.26744	1.14706	0.36294	0
AGACGCGGTTGACCTTGCGT	SLC25A41	BRDN0001162772	0.987335	0.19119	0	0
AGTCCTGGAAGTGGATAACA	SLC25A41	BRDN0001162773	3.17998	2.15758	4.38177	0
GAGAACTTGATGGCATACTC	SLC25A41	BRDN0001162774	4.03796	4.01819	3.11022	5.4151
CATACACGTGTGTACAGCCA	SLC25A41	BRDN0001162775	4.48376	4.66063	3.96645	5.4151
CGAGGCAGAGCAGAACCATG	LILRA5	BRDN0001162776	5.0748	4.87086	6.37439	5.4151
GCTCACGGCTGAGATTCGAC	LILRA5	BRDN0001162777	2.82384	1.33243	4.70143	0
GGGCCTGGAACTGCCCACTG	LILRA5	BRDN0001162778	3.03796	2.31259	1.95696	0
CAGGGCTGTAGTAGTAACAG	LILRA5	BRDN0001162779	2.93487	2.40372	0.435152	0
CAGATACTGGAGCAACTACG	CALHM3	BRDN0001162780	2.76494	2.17061	3.66241	0
AGGCAGTGTCTCGCTACCTG	CALHM3	BRDN0001162781	3.73457	2.82234	0.411481	0
CATCACCACAGACTGCCGGT	CALHM3	BRDN0001162782	1.98733	0.290047	0.992878	0
CGAAGCACTTCCCGTCAAGG	CALHM3	BRDN0001162783	3.03796	1.17319	2.3914	0
CGATCTCCTCATAATGCATG	KRT74	BRDN0001162784	4.08687	4.41855	3.69953	6.39809
TGCAGCCTACGCAGTCAAGG	KRT74	BRDN0001162785	2.93487	0.979436	0.121696	0
GGAGCCTCTATAGCCTTGGA	KRT74	BRDN0001162786	2.63941	3.87026	0.260664	0
GGGCACACAGACAAACATGC	KRT74	BRDN0001162787	4.01287	4.90343	0.503922	5.4151
CCTACTCAGAAACCGACCAG	POLDIP2	BRDN0001162788	3.46538	3.56442	0.481361	0
GTCTCCCGAGCCACAAAAGG	POLDIP2	BRDN0001162789	2.42791	1.35544	3.37176	5.4151
AGGGAAACAGGACGACACCT	POLDIP2	BRDN0001162790	4.26744	3.7796	2.36699	0
GATGGGAACCTGATCAGTGG	POLDIP2	BRDN0001162791	3.08687	3.92512	2.74865	0
CCCAGAAACTTGGACGCAGT	DYTN	BRDN0001162792	4.3698	2.69733	1.40613	0
TGTTGTACATTGTCGTGAGA	DYTN	BRDN0001162793	4.11072	3.95556	4.50292	0
TCACAAACTCAAAACCAACC	DYTN	BRDN0001162794	3.08687	2.5654	3.48382	0
TTTCAGCAGCTGATAACCGG	DYTN	BRDN0001162795	2.17998	3.18867	2.73441	0
AGAGGGAAACTTGCATCTCG	OR10A7	BRDN0001162796	3.70354	2.21532	0.1789	0
AGTGTTAAAACTAGTCACAG	OR10A7	BRDN0001162797	2.88042	2.53549	3.47814	0
TTGAAGTGCGAGATCCACAC	OR10A7	BRDN0001162798	3.79469	4.06779	3.03476	0
TTGTAGATCTAGTGTCCCCA	OR10A7	BRDN0001162799	2.5723	3.38874	3.86771	5.4151
TATTCCCATCCGAACAACCT	DYNLRB2	BRDN0001162800	3.30926	1.41141	1.36974	0
TCAACAACTGTTCAATATGC	DYNLRB2	BRDN0001162801	3.3499	3.9612	3.08426	0
GAGGATCCAGAGTCATAAAG	DYNLRB2	BRDN0001162802	3.42791	2.57033	4.21402	0
AGGTGGAGGAAACCTTAAAG	DYNLRB2	BRDN0001162803	2.98733	3.50134	1.28109	5.4151
AAGAACATCACCCAGATCGT	MICOS10-NBL1	BRDN0001162804	3.46538	2.12447	2.83571	0
CAGCCAGTAGCATGGCAGGG	MICOS10-NBL1	BRDN0001162805	2.88042	2.03466	1.98129	0
ACAGTGAACCAGGGACTCTG	MICOS10-NBL1	BRDN0001162806	4.5723	4.33997	6.46808	6.39809
AGTGCCAGCTTGTTGATGGG	MICOS10-NBL1	BRDN0001162807	4.85241	3.47794	3.00739	0
GAGTACATTACAGACGCCAT	TRIM14	BRDN0001162808	3.85241	3.99089	1.89856	0
CATGAATGATCTCTCCAACA	TRIM14	BRDN0001162809	3.5723	1.87663	4.18115	0
ATGCAGAGTCAAGTAAAACC	TRIM14	BRDN0001162810	4.15726	3.78597	1.51009	0
TTCAGCAATAGCGATCGCTC	TRIM14	BRDN0001162811	3.3499	1.38929	2.65599	0
TGTGGTGGACAGTAATGACC	ARF5	BRDN0001162812	3.38943	0.871835	0.338042	0
TGCTGATGAACTCCAGAAGA	ARF5	BRDN0001162813	2.63941	1.21153	3.61137	0
GTCACCACCATCCCAACCAT	ARF5	BRDN0001162814	3.46538	3.14971	2.80424	0
AAGCAGATGCGGATTCTCAT	ARF5	BRDN0001162815	2.98733	2.92204	0.0313999	0
GGGAAAAGCTTCAGTCAACG	ZNF32	BRDN0001162816	3.30926	4.98869	2.93867	5.4151
CTGACAAATAGCACACTCGT	ZNF32	BRDN0001162817	3.13418	3.71212	2.17649	0
TACACATCAACGGATACACA	ZNF32	BRDN0001162818	4.65571	2.71523	3.3991	0
CCACAAATATGACCACTCTG	ZNF32	BRDN0001162819	3.3499	1.59663	2.08967	0
GCTACCTAAAGGGACTAGGA	CGREF1	BRDN0001162820	2.50191	3.17903	4.86831	0
GGACAAAGTGCTCGAGACCC	CGREF1	BRDN0001162821	3.30926	1.89245	3.07299	0
CCCCAAAGGATGGAGTCACA	CGREF1	BRDN0001162822	4.22437	5.1973	2.57307	0
CTCCATGACTATGACCAGAG	CGREF1	BRDN0001162823	4.15726	3.85823	1.72698	0
GGAGCTATGTCGACACACTG	SEBOX	BRDN0001162824	4.85241	3.7923	5.04023	5.4151
GGAAGAGAACAGGAGCTCTG	SEBOX	BRDN0001162825	3.03796	3.14311	2.65599	0
GGTGGTCCGCTTTCTCCGGT	SEBOX	BRDN0001162826	1.88042	1.5274	1.71736	0
GGGCCAAAATAATCAAGAAC	SEBOX	BRDN0001162827	2.26744	1.19887	1.30698	0
GGTACTCAATAACCGCAGCG	H2AB1	BRDN0001162828	2.3499	1.59663	0.652681	0
GTGGAGCGCAGTCTACGGGA	H2AB1	BRDN0001162829	1.17998	0.511079	0.121696	0
CTGCTCTCGCACCGTCCGAG	H2AB1	BRDN0001162830	3.03796	1.35544	0.526136	0
GGCCAAGGTCCTGGAGCTGG	H2AB2	BRDN0001162831	2.70354	1.19887	0.260664	0
CCGCGGTACAGTGCTCGCTG	ZAR1	BRDN0001162832	3.13418	3.14311	4.54296	5.4151
GTACCGGTACCCATACCCCG	ZAR1	BRDN0001162833	2.3499	1.46529	1.85535	0
AGTACTTCGACAGCTACCAG	ZAR1	BRDN0001162834	3.30926	2.67921	3.78722	0
CGGCCGCAGTCCGACGACGA	ZAR1	BRDN0001162835	3.08687	1.90029	0.150581	0
GGGGCGCATGAACGTCCCGG	MTHFD2	BRDN0001162836	3.60624	1.13381	1.66827	0
GCTGGAAGGTCAAAAAACGT	MTHFD2	BRDN0001162837	2.76494	2.0629	3.35324	0
ATGTTACCGGCTACTCCATG	MTHFD2	BRDN0001162838	4.4088	2.22785	3.21991	0
CCTCTTACCGAACTGCCGCG	MTHFD2	BRDN0001162839	3.5723	2.18353	2.16945	0
AGCGCTTTAGCCCCGCACCG	ADAMTS4	BRDN0001162840	4.55502	4.09539	4.09832	0
CATACCCAGCGTGTCGCAAG	ADAMTS4	BRDN0001162841	3.73457	3.38595	3.33133	0
AGGGGCCATGACATGGCGAG	ADAMTS4	BRDN0001162842	3.73457	3.53196	5.62922	5.4151
CCAGACCAAACACTCGCCCT	ADAMTS4	BRDN0001162843	3.53753	2.70631	3.27341	0
AATGGGGTGATGGTATCCGT	SLC12A6	BRDN0001162844	2.17998	2.7241	0.548013	0
AATTACACTAATCTGACTCA	SLC12A6	BRDN0001162845	3.30926	3.61773	2.83571	0
ACAGTCCCATCAAAGTTATG	SLC12A6	BRDN0001162846	3.30926	4.21187	2.25839	0
AGAGCCTCACAGGTGCACCG	LOC124903461	BRDN0001162847	3.22437	4.18963	3.46382	5.4151
GTTTCAGGCCAACATAGCCG	HDLBP	BRDN0001162848	2.08687	2.30079	3.32501	0
TTAGGAAAATGAGCGTACCA	HDLBP	BRDN0001162849	2.5723	0.382561	1.63799	0
GTTGACTGAAGTCTATGCCA	HDLBP	BRDN0001162850	3.5723	2.78892	1.92388	0
GGGGGGCGGCAAAATTCGCA	HDLBP	BRDN0001162851	2.93487	4.06779	2.92619	0
AGAAAGACACAAGTTCCCAA	FAM149B1	BRDN0001162852	3.88042	2.73291	3.92734	0
ATAACTCACACCATATCCCC	FAM149B1	BRDN0001162853	4.08687	1.92358	2.3169	0
TACAAGAAGAGTGCCAACAG	FAM149B1	BRDN0001162854	4.11072	3.12314	2.73441	0
ATGTACAGCACCTTAGACTG	FAM149B1	BRDN0001162855	5.00016	3.00805	4.81404	0
GTACACGGTGAACTCGTGCG	NCLN	BRDN0001162856	4.30926	1.96904	5.8577	0
CCTCCACGGCAAAGTACACG	NCLN	BRDN0001162857	3.98733	3.17903	2.1835	0
GGAGGCAAGTTTAACTACCA	NCLN	BRDN0001162858	3.60624	0.26596	0	0
TGGGCCACGATGACGATGGT	NCLN	BRDN0001162859	2.82384	1.95405	0.569563	0
GGAGGGGGCCATATCTAACG	TAF10	BRDN0001162860	1.3499	0.1391	0	0
GAAGATTACACGCCTACGGT	TAF10	BRDN0001162861	1.50191	0	0	0
AGAACAAGGCCAGCCCCGCG	TAF10	BRDN0001162862	2.88042	0.469499	1.47626	0
TGCATCAAGAAGTCCACCAA	TAF10	BRDN0001162863	3.79469	2.2216	1.44162	0
CTATAGGATTGCCCACGCAG	EHHADH	BRDN0001162864	4.08687	3.57916	3.72376	0
TAAAGTTGTAAACTCAGACC	EHHADH	BRDN0001162865	3.53753	1.18609	0.150581	0
CGTGGAAAACAGCATCAGCG	EHHADH	BRDN0001162866	4.01287	3.16607	2.5995	0
TGGGTGCCAATGACCAAGTG	EHHADH	BRDN0001162867	3.42791	3.45682	4.94965	0
TTGGATATTGGAGCCCACGT	ACP4	BRDN0001162868	3.98733	4.24613	4.87481	0
TATCCTTGCAAACTTCTCCC	ACP4	BRDN0001162869	3.96134	2.43646	0.672734	0
AGGCTGGTAGTGGAAGACCG	ACP4	BRDN0001162870	3.60624	2.74167	0.992878	0
TCGCCATGGCGGAATACCTG	ACP4	BRDN0001162871	4.65571	3.62248	5.36226	0
AAAGGATTTGACCAAACCTG	MRPS10	BRDN0001162872	4.38943	3.33187	3.10654	0
GGCAATACAGCCAAAAATGG	MRPS10	BRDN0001162873	3.26744	1.65344	5.0383	0
GCCAATCCAGTACCTGCCAG	MRPS10	BRDN0001162874	3.98733	3.23903	1.10042	0
GACCTTTCACCAAAACCGAG	MRPS10	BRDN0001162875	2.50191	0.0289137	0	0
ATAATACGGTATATACCGGA	INTS7	BRDN0001162876	3.53753	0	0	0
ACTGTGCAATTGAGTCAACA	INTS7	BRDN0001162877	3.03796	1.29722	0.960619	0
TTGAAAGTGTCTCCAATGGA	INTS7	BRDN0001162878	2.88042	1.9081	2.32959	0
TGAAAGCTTAAAGGATTCAG	INTS7	BRDN0001162879	2.5723	2.18994	0.692511	0
AGTGCGACGAGAGCAACCTG	DEDD2	BRDN0001162880	4.77989	4.90733	3.90633	6.39809
GCTTCACCGTATGTTCGAGG	DEDD2	BRDN0001162881	2.5723	2.39819	2.46223	0
AAGGCAAAGTGACCTGTGGT	DEDD2	BRDN0001162882	4.5723	3.59132	4.08903	0
CAGGCTCCCCCCCAACCAAG	DEDD2	BRDN0001162883	3.98733	2.42018	2.77671	0
GATGCGGGCTGATTCAAATG	DNAH6	BRDN0001162884	3.73457	4.02717	3.27341	0
CTGCCATCGCTGACTATCAG	DNAH6	BRDN0001162885	3.42791	3.23593	2.80878	0
ACAAGTCATACGGCTAGCAG	DNAH6	BRDN0001162886	3.60624	3.39431	4.45452	0
AATGAGTTGCTGCGCGATGA	DNAH6	BRDN0001162887	4.55502	4.03965	2.67103	5.4151
CCAGACCTTGACAGTCTACG	LYZL6	BRDN0001162888	4.67183	4.5365	3.20621	0
CCAAGTCACAGCGACTGATG	LYZL6	BRDN0001162889	4.3499	4.68695	5.17988	0
TCCAGATCAACAGCCACTAC	LYZL6	BRDN0001162890	3.70354	4.41308	2.9633	0
ACTTGCTTTCCACAAAAGCC	LYZL6	BRDN0001162891	3.26744	3.08922	2.21802	0
GGTATTACAGGTATCCCTGG	CCDC102B	BRDN0001162892	1.76494	2.62343	2.14813	0
GAAACGGTGAAACGAAAACT	CCDC102B	BRDN0001162893	1.98733	0.19119	0.859273	0
ATTAGAAGCTAAAGTTACCC	CCDC102B	BRDN0001162894	3.03796	4.8406	2.0971	0
GCAGTCCGACCACCACCGCA	CCDC102B	BRDN0001162895	3.08687	2.95631	4.41191	5.4151
AGCCTCCACATAGCCCAGGG	SLC35G3	BRDN0001162896	4.30926	4.53902	6.82407	0
AATGCTGAGGATGTTGAGCA	SLC35G3	BRDN0001162897	3.03796	3.63429	3.18193	0
GCTGGCAGCGCTGGTACCAG	SLC35G3	BRDN0001162898	2.76494	3.0225	6.86304	5.4151
AAGGCAGAGAGTGAGGACGG	SLC35G3	BRDN0001162899	4.22437	0	0.121696	0
GGTGACCACGTCGCACACGT	SLC26A1	BRDN0001162900	3.98733	5.41143	2.55158	0
GCACAGAGTAGCCGTGACTG	SLC26A1	BRDN0001162901	3.50191	4.32256	1.05531	0
AAAGCCCGGTCATCAGCGTG	SLC26A1	BRDN0001162902	3.76494	4.18322	3.03863	5.4151
CCCGAAGTGCGACACGAGTG	SLC26A1	BRDN0001162903	4.06262	4.93814	2.19741	0
TTAGAGTGAATCCTACCCAA	DCBLD2	BRDN0001162904	3.88042	3.71435	2.9955	0
ATCACATTGCTGTTCATGAG	DCBLD2	BRDN0001162905	4.50191	4.85177	6.96845	0
TTGCCACTGATGAATACCAG	DCBLD2	BRDN0001162906	4.17998	3.22972	6.38658	5.4151
GTAGTGTCAAACACGTTGGG	DCBLD2	BRDN0001162907	3.17998	2.98979	3.17843	0
CGTTCAGGGCATAATCGCCG	ANPEP	BRDN0001162908	2.70354	1.34398	2.54071	0
TCACGGTGGATACCAGCACG	ANPEP	BRDN0001162909	2.5723	2.21532	1.29409	5.4151
CATCACGCTTATCCACCCCA	ANPEP	BRDN0001162910	4.03796	3.93279	3.23009	0
CCTTGGACCAAAGTAAAGCG	ANPEP	BRDN0001162911	2.50191	1.64412	3.77568	0
TCACAGTTGCAGTCACACGG	ABCB7	BRDN0001162912	2.93487	0	0	0
AGTCATTAAAAAGTATCACA	ABCB7	BRDN0001162913	3.26744	1.78638	2.16945	0
GATTAAATACCAAAGCACTC	ABCB7	BRDN0001162914	3.76494	2.75471	1.64815	0
CACACCACAGACAGCTACCG	ABCB7	BRDN0001162915	5.0748	0	0.0313999	0
GGAACAAGGACTTATCCGCT	TANC2	BRDN0001162916	3.30926	3.01168	4.37414	5.4151
GCCACTGCCACATTCAGGAG	TANC2	BRDN0001162917	2.82384	3.9499	5.83786	6.39809
CACTACTCCTTGGTTCACGC	TANC2	BRDN0001162918	4.79469	3.84812	4.23103	5.4151
CGACAGCAGACTATTGAACT	TANC2	BRDN0001162919	4.85241	4.27809	4.2825	0
AGTTAGCCAAAACCCCAATG	ZMYND15	BRDN0001162920	4.32973	2.69282	4.03776	0
TCACCAAAAACACCCCGGGG	ZMYND15	BRDN0001162921	3.08687	3.63194	0.841668	5.4151
AAGAGACAGGAAACGTGCAG	ZMYND15	BRDN0001162922	4.26744	2.86706	1.73654	0
TACAAGACAGCACTACACTG	ZMYND15	BRDN0001162923	3.30926	1.90029	0.893852	5.4151
GAATGTCCCAAGGAACACCT	DOCK8	BRDN0001162924	2.82384	0.629079	0.548013	0
GGTTCACGATTAGCCACTCA	DOCK8	BRDN0001162925	3.03796	2.12447	0.632346	0
ACAGAATCAGCAAAGTACAA	DOCK8	BRDN0001162926	3.46538	2.75038	0.976838	0
CTGATGTGCGGCCATACGTG	DOCK8	BRDN0001162927	2.3499	3.09948	4.88021	5.4151
GAGCTGTATAACAAAGCTGG	CLEC1A	BRDN0001162928	3.60624	2.13116	2.56236	0
TTGAGAATGCAGGCTCATGG	CLEC1A	BRDN0001162929	2.98733	4.17354	0.387414	5.4151
CAGACTTACACAAAAGCCCC	CLEC1A	BRDN0001162930	3.93487	3.13316	0.769016	0
ACTGGTCGCCACGTTGAAGA	CLEC1A	BRDN0001162931	3.73457	4.31817	1.92388	0
ACAGACGTATAGTTGCTGTA	SLC16A1	BRDN0001162932	4.68777	4.55277	5.36919	6.39809
TATCCATGACACTTCGCTGG	SLC16A1	BRDN0001162933	3.30926	2.23407	0.976838	0
GGGTGAATAGGGTTAAGTCC	SLC16A1	BRDN0001162934	3.93487	3.11305	1.93222	0
GGGCCCGATTGGTCGCATGA	SLC16A1	BRDN0001162935	4.20235	2.86706	4.99714	5.4151
TACGAGCTGCCAGTGAACGA	CKMT1A	BRDN0001162936	4.9079	2.38706	0.503922	0
GAGCCGTGCATAGACTGCTG	CKMT1A	BRDN0001162937	4.11072	3.17256	2.13373	0
AGAGGTGGAACGTGTTGTGG	CKMT1A	BRDN0001162938	3.82384	2.9861	3.43476	0
TCTCATCAAAGTAGCCAGAA	CKMT1A	BRDN0001162939	-1.82002	0	0	0
GTTATCCCCCCCATTAGTGG	MOCS2	BRDN0001162940	2.98733	2.33012	4.23103	0
TTGGTGATTTCTCCGCTCTG	MOCS2	BRDN0001162941	2.5723	3.04391	0.569563	0
TGAAGCATATCTACCCATGG	MOCS2	BRDN0001162942	3.22437	1.96904	1.56477	0
AACACTGCTATGTGTTTGAC	MOCS2	BRDN0001162943	3.70354	2.92973	2.5076	0
CCACCACCTAGAATCGAAAG	NF1	BRDN0001162944	3.88042	6.30966	0.787525	6.39809
CATGAGACCACTGTCTACGT	NF1	BRDN0001162945	1.98733	1.5375	0	0
GAGGAAGCAGATATCCGGTG	NF1	BRDN0001162946	3.53753	1.88456	4.98015	0
GGTCCAGTCAGTGAACGTAA	NF1	BRDN0001162947	2.70354	4.57132	2.74865	0
CGAATCCGGAGATCCTGAGG	UQCRH	BRDN0001162948	4.4088	0.979436	0.062131	0
AATGTGTAAAGGCCCGGGAG	UQCRH	BRDN0001162949	3.17998	0.918935	3.22331	0
CTCTTCTGTATGTGATCGAG	UQCRH	BRDN0001162950	3.5723	4.06779	2.77207	0
GAGAGAGCAATGCGAGCAGT	UQCRH	BRDN0001162951	3.96134	3.43808	2.78595	0
GCAGAAGATGTCATTCGACA	DMKN	BRDN0001162952	3.22437	3.31729	2.60473	0
AAGCACTGGGACAAATATTG	DMKN	BRDN0001162953	3.96134	5.31054	0.976838	5.4151
AGCTTTGGAATGAATCCTCA	DMKN	BRDN0001162954	4.15726	4.6232	4.60559	0
GAGCCAGCAACCAGAATGAA	DMKN	BRDN0001162955	2.50191	1.18609	0.150581	0
GAGCCACGAATTATGCCGGG	NCKIPSD	BRDN0001162956	3.42791	2.74167	7.2348	5.4151
AAGTACAGCCTGGAACAGCG	NCKIPSD	BRDN0001162957	2.08687	2.57033	1.2005	0
GTGGTGTGGGTGCCTCGGCG	NCKIPSD	BRDN0001162958	2.17998	2.48943	1.51009	0
GGACACAGAGTTACCCCCGG	NCKIPSD	BRDN0001162959	1.98733	1.09332	1.93222	0
ACGTTTCGGACGGAGACCAG	FLAD1	BRDN0001162960	4.03796	2.38706	2.36082	0
CCGGACACTGCGCTCCCTAG	FLAD1	BRDN0001162961	2.70354	0.684647	1.05531	0
TAGGCCAAGCATTCCTCCAG	FLAD1	BRDN0001162962	3.79469	0.241465	0.411481	0
GCCAAGCCTACGTCCAAAGT	FLAD1	BRDN0001162963	1.88042	0.806542	0.435152	0
GGCGAGCGTGATGTCCGCAT	HDAC11	BRDN0001162964	3.46538	1.80321	0.092221	0
CGAGGCTGGGCCATCAACGT	HDAC11	BRDN0001162965	2.42791	1.5274	0	0
GCAACAGCAAAGGACCACTG	HDAC11	BRDN0001162966	3.60624	2.64226	2.34841	0
ACAACCGCCACATCTACCCA	HDAC11	BRDN0001162967	5.09884	3.99456	3.94188	0
TGATCGGCCAAATCACACGT	MAP3K15	BRDN0001162968	4.86648	4.91122	1.22787	0
GCACCTGAGATAATTGACCA	MAP3K15	BRDN0001162969	3.60624	5.21313	4.24783	0
CCAGGTACTGAACGATATTG	MAP3K15	BRDN0001162970	3.53753	3.86225	3.13573	5.4151
GGAATTACCATGAGGTCACG	MAP3K15	BRDN0001162971	2.42791	2.52538	0.61172	0
GGGAACAGATACACTCCGAG	CTSG	BRDN0001162972	2.5723	0.949503	0.121696	5.4151
ATGGTCCGCTGATTATATTG	CTSG	BRDN0001162973	3.22437	3.37191	2.71036	0
TCTGAAGATACGCCATGTAG	CTSG	BRDN0001162974	3.03796	2.70631	4.57395	0
GAATCGAAACGTGAACCCAG	CTSG	BRDN0001162975	2.3499	0.918935	0	0
GAGATATCTCTAGGCGATGG	CCDC6	BRDN0001162976	1.88042	1.18609	1.08554	0
TCCTGCTCGTCGACCTCGGG	CCDC6	BRDN0001162977	3.13418	0.994172	0.526136	0
TTCTGGAGAGCTCATTAGTG	CCDC6	BRDN0001162978	3.9079	3.33187	0.876666	0
GATTGACCTTGAAAATACAT	CCDC6	BRDN0001162979	3.26744	2.82234	1.63799	0
GGAGGATGAGCTACGCCGAG	HOOK2	BRDN0001162980	3.26744	2.3243	0.992878	0
AGGATGAGATGGATGAACTA	HOOK2	BRDN0001162981	4.4088	3.38874	0.859273	5.4151
GGTGATGGAAGCCATCCAAG	HOOK2	BRDN0001162982	3.26744	1.36681	1.67822	0
AGACCCCTCCTGGTTCAACG	HOOK2	BRDN0001162983	4.65571	2.83467	4.26279	0
CCACACCATGGTTACGACAG	DMRTA1	BRDN0001162984	4.58937	4.00187	6.54148	6.39809
GCTGGAAAACTTCGAAAGCG	DMRTA1	BRDN0001162985	3.22437	3.60098	2.47371	6.39809
GGGGGAACCTGCATCCCCGA	DMRTA1	BRDN0001162986	3.46538	2.65159	3.01133	0
CCCCGGATGCCCGACCACCG	DMRTA1	BRDN0001162987	1.3499	1.63475	2.3914	0
AAGAGTAAGTTATTTGACGT	ATG5	BRDN0001162988	2.82384	1.12044	2.99947	0
CCTTAGATGGACAGTGCAGA	ATG5	BRDN0001162989	2.08687	3.23903	1.2005	0
TGATATAGCGTGAAACAAGT	ATG5	BRDN0001162990	3.70354	2.30079	4.63782	5.4151
GATCACAAGCAACTCTGGAT	ATG5	BRDN0001162991	2.98733	2.15758	1.7834	0
CTTCACCAGTGGAAAACTCA	CYP3A4	BRDN0001162992	2.76494	5.33028	2.83126	0
AAAAACACTCACCTTATGGT	CYP3A4	BRDN0001162993	2.82384	2.39264	1.45326	0
GGATCTGTGATAGCCAGCAC	CYP3A4	BRDN0001162994	3.30926	4.44695	3.75936	0
TTGGGCCACGAGCTCCAGAT	CYP3A4	BRDN0001162995	3.22437	3.51673	4.3541	0
GCAGTAGAGCCCCTCCACCA	DNAJC25	BRDN0001162996	3.9079	2.58013	2.14813	0
CGGCACGCGGGACTGCTACG	DNAJC25	BRDN0001162997	2.5723	3.8461	3.31228	0
TCTCCGCCTTGCCCGCCGAG	DNAJC25	BRDN0001162998	-1.82002	0	0	0
GCTACCACCCTGACCGCTAC	DNAJC25	BRDN0001162999	4.30926	4.14576	5.44256	0
TCAGAGTTAATCGAGATACC	RWDD3	BRDN0001163000	3.22437	4.08338	6.10233	5.4151
AAATGGAACACCAATTCCAG	RWDD3	BRDN0001163001	3.08687	2.54553	4.12039	0
AGAACCAGCTCATGAACCAT	RWDD3	BRDN0001163002	4.03796	2.09059	2.86214	0
AGCCAACCAGAAACTGGCAG	RWDD3	BRDN0001163003	3.79469	2.82646	5.13632	0
TCTGTGAGCGAAAATATCCC	SUCLA2	BRDN0001163004	2.76494	1.29722	2.70063	0
GATAGAAATAAATCCAATGG	SUCLA2	BRDN0001163005	1.88042	0.806542	0.062131	0
GCTGATTCCACAATATTAGG	SUCLA2	BRDN0001163006	2.26744	2.66546	0.769016	0
GCTGGTGTCTCCGTTCCCAA	SUCLA2	BRDN0001163007	2.70354	2.13116	0.823845	0
GCACGACCCGGACAATATTG	PKLR	BRDN0001163008	2.93487	2.48422	2.68096	0
AGCAAAATTGAGAACCACGA	PKLR	BRDN0001163009	3.88042	4.32984	3.55036	5.4151
GTGACCCAAGTGGAGAACGG	PKLR	BRDN0001163010	3.17998	3.80698	0.569563	0
GAGTCGCGCAATGTTCATCC	PKLR	BRDN0001163011	4.46538	3.97426	3.50635	7.38951
ATCACCCCCACTTAAGCCGT	MMP24	BRDN0001163012	3.85241	3.51928	2.84457	0
TCCCCCTTCTCCATCAAATG	MMP24	BRDN0001163013	3.67183	3.2666	3.12485	0
CCCGTAAAACTGCTGCATAG	MMP24	BRDN0001163014	3.82384	2.97129	2.76275	0
AAGTGGGTGAGCTAGACACG	MMP24	BRDN0001163015	4.77989	3.39153	4.51686	0
CAGTCTATAATATGTTCACG	WSB1	BRDN0001163016	3.67183	2.5555	3.93151	0
TATGATCTACCAAGTTAAGG	WSB1	BRDN0001163017	3.30926	3.1398	1.4989	0
GCACAGTAAAGCTTGTTCCG	WSB1	BRDN0001163018	2.70354	1.73466	0.481361	0
TGTATTTATCCATATTCCAA	WSB1	BRDN0001163019	2.93487	2.61392	1.29409	0
CAGACCAGACAGTGTTACCA	ZEB1	BRDN0001163020	3.08687	1.91586	0.672734	0
GAAGGACAAAAGCTTTGAAG	ZEB1	BRDN0001163021	2.26744	0.313737	0	0
GGTTACTTGTACACAGCTGA	ZEB1	BRDN0001163022	3.17998	0.469499	0.910836	0
AATGCTTCACCCATACAACA	ZEB1	BRDN0001163023	2.98733	1.24888	0.769016	0
CGGAGAAGACCTTCAAGCAG	MAP1LC3B2	BRDN0001163024	1.98733	0.531429	1.68811	0
GTGATAATAGAACGATACAA	MAP1LC3B	BRDN0001163025	2.70354	2.19633	0.805799	0
GATGCTGCTCTCGAATAAGT	MAP1LC3B	BRDN0001163026	3.03796	3.48056	2.08219	6.39809
TGAGCTCACTCATGTTGACA	MAP1LC3B	BRDN0001163027	4.22437	3.17256	5.46717	0
TGTGCTAAGGGCAAATACTG	ATL1	BRDN0001163028	3.26744	2.02034	1.63799	0
AAATCGGATCCTTCTCTCGG	ATL1	BRDN0001163029	3.5723	3.48839	4.05314	5.4151
GGGAATAAAATCACCTGCCG	ATL1	BRDN0001163030	3.22437	3.71212	0.731271	0
AGCTAACAATTTAGCAGCCG	ATL1	BRDN0001163031	4.55502	5.95782	8.50076	7.9716
GAGGCACCGTTTCATCGGGT	SUPT20HL1	BRDN0001163032	3.82384	2.67921	1.63799	0
GGGTCCAGTCTTCAGTATCG	SUPT20HL1	BRDN0001163033	3.79469	2.94877	3.70927	0
CTTCCAACGCAAATCCAAAA	SUPT20HL1	BRDN0001163034	2.50191	1.5274	1.57546	0
GGCCTGCTAGCTTGAATGAG	SUPT20HL1	BRDN0001163035	2.3499	4.22754	2.0971	0
GGAACCGCCGGACGTCACGG	PFKFB4	BRDN0001163036	3.13418	2.87902	0.712021	0
GTCCTCATCTAGCGACTCGT	PFKFB4	BRDN0001163037	3.5723	4.53146	4.07025	5.4151
TCATGAGGTAATATACGATG	PFKFB4	BRDN0001163038	2.3499	2.78469	1.21425	0
TGTCGCGGTTGACATAGTCA	PFKFB4	BRDN0001163039	2.98733	0.511079	0	0
GGAGCTCCTCGATTTCACCT	CLIP2	BRDN0001163040	2.50191	3.16932	2.37313	0
CGTACTTCTCGTTGGCCGCG	CLIP2	BRDN0001163041	3.38943	4.02717	2.25174	0
CCCTCCAGGGTATCTTCACG	CLIP2	BRDN0001163042	3.88042	4.42264	3.97455	0
CCGCAAGATCTCGGGCACCA	CLIP2	BRDN0001163043	3.67183	3.22972	3.27669	0
GCAGTGATGGAACAGCCTAG	WDSUB1	BRDN0001163044	3.42791	2.12447	2.66603	5.4151
CACTGTTAAATCACCACATG	WDSUB1	BRDN0001163045	4.51983	4.77385	7.19722	6.39809
AAATATAAAAGTACACTGAG	WDSUB1	BRDN0001163046	3.73457	4.21187	2.63571	0
ACAGCAGCAGTGGACAGCAT	WDSUB1	BRDN0001163047	5.0748	4.05027	3.96848	5.4151
ACACGACGTGGATCCCATCG	RPL7A	BRDN0001163048	3.93487	0	0.590796	0
GGGCCTACTCACCTGCTCGA	RPL7A	BRDN0001163049	3.79469	0	0	0
AGAGAGCCATCCTCTATAAG	RPL7A	BRDN0001163050	2.88042	0	0	0
CACCCTTTACTTCTCAGGAC	RPL7A	BRDN0001163051	1.98733	2.04177	1.90705	0
TGGAACAGTTGACCCATGTG	SLC7A8	BRDN0001163052	3.67183	3.19825	2.42725	0
AATCCCCATGATGATAATCA	SLC7A8	BRDN0001163053	4.20235	2.27688	4.99217	0
CATACACAAATGTGACCAGT	SLC7A8	BRDN0001163054	3.22437	1.8363	0.435152	0
CTCACCTACGATGATACCAC	SLC7A8	BRDN0001163055	3.17998	2.54052	0.652681	0
TCTCGAGACCAACCTAATCG	PPFIBP1	BRDN0001163056	#NUM!	0	0	0
TCATCTCTAACAATCCACGC	PPFIBP1	BRDN0001163057	3.46538	2.96382	3.04633	0
AGGGGTACAATACCTAGGGT	PPFIBP1	BRDN0001163058	3.08687	3.23903	4.84309	0
TAACACAAGTGTTCCCGAAG	PPFIBP1	BRDN0001163059	4.11072	4.56886	3.57455	0
CACTGAACAGACCTATGCTG	POPDC2	BRDN0001163060	3.46538	3.79019	2.8133	0
CCTGGTATACCGCCTGCGTG	POPDC2	BRDN0001163061	3.96134	2.86706	3.31228	0
CCAGGAAATGTAGCTACATG	POPDC2	BRDN0001163062	3.98733	4.29604	5.11266	5.4151
AGGGTTCAGCGTGCATTAGG	POPDC2	BRDN0001163063	5.09884	5.2808	2.76742	6.39809
TCTGATTCGCCATCAACCCA	HEPN1	BRDN0001163064	2.76494	2.80573	3.55847	5.4151
TGGCAGTAATCTACTGTGTG	HEPN1	BRDN0001163065	4.08687	4.47873	5.63114	0
GAGGGAATGGAATACACAGA	HEPN1	BRDN0001163066	1.98733	0.19119	4.73161	5.4151
TTTAGGAGACTAGGGATGCA	HEPN1	BRDN0001163067	3.50191	4.52386	4.52377	5.4151
AGCGGTCACGAACTTACGCT	NDUFA4	BRDN0001163068	4.22437	1.13381	3.31866	0
CAGTTCCAATAAATACAAAG	NDUFA4	BRDN0001163069	2.88042	1.77789	0.769016	0
AACATGCTCCGCCAGATCAT	NDUFA4	BRDN0001163070	3.30926	1.8281	1.84655	0
CATTGTTCAATCCAGATGTT	NDUFA4	BRDN0001163071	3.13418	3.2266	1.89002	0
CGGAGGTCTCGACACAGCTG	KLRC4-KLRK1	BRDN0001163072	2.82384	3.95744	5.55554	5.4151
AATAATGAAACGGATTCCCA	KLRC4-KLRK1	BRDN0001163073	3.26744	2.5203	2.8795	0
TTTGAGACATACAAGAAGCC	KLRC4-KLRK1	BRDN0001163074	2.70354	2.8182	3.30266	0
GAAGTTCAAATTCCCTTGAC	KLRC4-KLRK1	BRDN0001163075	3.63941	4.42264	5.44402	5.4151
CCAGGAGATCTATCATGCCG	MCPH1	BRDN0001163076	2.63941	0.404792	1.38197	0
TCACGCAACTCGAAGTTGCA	MCPH1	BRDN0001163077	4.11072	5.66155	3.64475	7.38951
TTATCGAGGTGAGTGAAAGA	MCPH1	BRDN0001163078	3.22437	4.8897	2.04421	0
AAATGGCTAAAGAGCTACAA	MCPH1	BRDN0001163079	4.32973	2.90264	3.12121	0
ACGGCCCATCGGTCACGTAG	SOST	BRDN0001163080	4.11072	4.48004	3.10285	0
ACAGCCTTCCGTGTAGTGGA	SOST	BRDN0001163081	4.24607	4.09197	5.79904	6.39809
ATGAACCGGGCGGAGAACGG	SOST	BRDN0001163082	3.26744	3.29068	3.23347	0
CGGGGTACTCTCCGAGCTCG	SOST	BRDN0001163083	2.98733	2.45255	0.458442	0
TCCAACATGGTCCTCAAGTG	SETDB2	BRDN0001163084	3.03796	1.63475	1.15846	0
TGGAAGGAGTCTACGAAACG	SETDB2	BRDN0001163085	3.46538	4.24459	2.46223	0
TTGGTTAGATTATATGCTCG	SETDB2	BRDN0001163086	2.88042	4.47611	1.28109	0
AAAGTTCAGTAATAATCCCA	SETDB2	BRDN0001163087	2.93487	1.77789	0.150581	0
TGAAGTCCTTGATTACACGA	PPIB	BRDN0001163088	3.53753	3.62722	2.75806	5.4151
AAAGACTGTTCCAAAAACAG	PPIB	BRDN0001163089	2.93487	1.16019	1.2005	0
CAGGGCGGAGACTTCACCAG	PPIB	BRDN0001163090	2.50191	0.629079	0.233921	0
GGGGCCCAAAGTCACCGTCA	PPIB	BRDN0001163091	3.79469	4.43754	5.02568	6.39809
CAGGGTGGACCCAAACCGTG	R3HCC1	BRDN0001163092	1.76494	0.806542	1.81081	0
GGAGACCCCAACTCTGATCA	R3HCC1	BRDN0001163093	3.79469	4.06953	2.34216	5.4151
TTCTATGGATCAGGTACCGG	R3HCC1	BRDN0001163094	3.46538	4.43079	4.1094	0
CTTCGTCCACCGGATCCAGG	R3HCC1	BRDN0001163095	4.03796	5.15202	5.59482	0
ATTGTGGTGACAATTCAGTG	CD46	BRDN0001163096	3.63941	2.75903	0.823845	0
GGATCAGTAGCAATTTGGAG	CD46	BRDN0001163097	3.5723	3.38595	1.08554	0
ACTCGTAAGTCCCATTTGCA	CD46	BRDN0001163098	3.17998	3.77107	0.910836	0
GGAGTACAGCAGCAACACCA	CD46	BRDN0001163099	3.3499	0.918935	0.062131	0
ACCTCCGGCCAAGGCCAAGG	VCX3B	BRDN0001163100	2.3499	0.949503	3.10654	0
CCTTCTTCTTCGGGTCACTG	VCX	BRDN0001163101	3.30926	1.30905	0.569563	0
AAGGGAAAAGCAGTTCGTAG	VCX	BRDN0001163102	3.42791	0.702704	1.92388	0
AGGGGCTGCGACAAAGATGG	VCX	BRDN0001163103	4.58937	0.0850587	1.66827	0
CTCCGGACACAAGCTACCAG	PSG2	BRDN0001163104	3.08687	4.2826	0.652681	0
AGCCACCAAAAGTTTCCGAG	PSG2	BRDN0001163105	4.15726	1.86063	2.07467	0
CTGGTACAAAGGGCAAATCA	PSG11	BRDN0001163106	4.3499	4.37417	3.26022	0
AAGCGAGGTGATGGGACTAG	PSG11	BRDN0001163107	4.71914	6.20784	4.09275	6.39809
GGATGTGATCATTTACATCG	PCDHGA11	BRDN0001163108	2.88042	3.46478	4.07403	0
AGTGATAGCACGTGACAGCG	PCDHGA11	BRDN0001163109	4.22437	4.66869	3.21991	5.4151
CTGGAGAAGTTCAAGTACGG	PCDHGA11	BRDN0001163110	3.82384	4.57009	3.95626	5.4151
AGAGCAATCACTGTACCTGG	PCDHGA11	BRDN0001163111	5.11072	4.9083	4.30676	5.4151
TGCGGTGACGATACTCGAAG	GPR173	BRDN0001163112	3.93487	2.3067	2.64589	0
GTGCCCACGTCAAAGACAGG	GPR173	BRDN0001163113	3.85241	3.86826	3.01133	0
TTCACATAAGCTGATGCGGA	GPR173	BRDN0001163114	2.88042	1.69913	3.83471	5.4151
GTAGTAAGGAGCCTTGTGCA	GPR173	BRDN0001163115	3.26744	2.92589	3.7117	0
CCGTCGGAGCCACTCAAGGG	FAM167B	BRDN0001163116	1.88042	1.67189	1.46481	0
GCTGTCCACTCCAGATATGA	FAM167B	BRDN0001163117	2.88042	3.62485	3.06921	0
CAAGCCAAACCTGGACCAGG	FAM167B	BRDN0001163118	2.88042	4.94384	1.54315	0
CTACTGAAATTCCAGGCAGT	FAM167B	BRDN0001163119	4.01287	4.00187	3.84137	0
CTGCAGTATCAACTCGAGGG	KHDC4	BRDN0001163120	2.93487	1.717	0.481361	0
AGGGACACTACTTATAGCAG	KHDC4	BRDN0001163121	4.53753	3.57671	4.8331	0
ACTATGCTTGGTACTCCGTA	KHDC4	BRDN0001163122	4.32973	2.09743	2.66603	0
CAGGTGCCAAAGTCTTCCTG	KHDC4	BRDN0001163123	4.20235	1.45468	0.387414	0
AGTTCCAATACCTACCACGA	ITGA4	BRDN0001163124	3.88042	2.585	4.3541	0
CATATTTGTCACTTCCAACG	ITGA4	BRDN0001163125	3.38943	2.71078	1.63799	0
CTCACCATCGGTTCGCCCCG	ITGA4	BRDN0001163126	4.24607	3.56935	0.893852	0
ATCATCTCCAGCATTAAACA	ITGA4	BRDN0001163127	4.73457	5.24813	4.9206	0
GATCTCCGGCCAGTCAGACA	SYMPK	BRDN0001163128	4.17998	1.47583	1.44162	0
ATCACCTCAGACATGAACAT	SYMPK	BRDN0001163129	4.58937	0	0.150581	0
GCTCCAAACAGCACAGACGG	SYMPK	BRDN0001163130	2.08687	0.738153	2.28469	0
GAGGGACGAGAATGTGAACG	SYMPK	BRDN0001163131	2.08687	0	0.0313999	0
CTTGTATGAATGGCTCGACG	POTENTIALLY_ACTIVE_95	BRDN0001163132	2.76494	2.11776	3.87854	5.4151
CAACTGACCTGCCCGTGAAG	POTENTIALLY_ACTIVE_45	BRDN0001163133	3.17998	1.00876	1.03995	0
CTGACCTGCCCGTGAAGAGG	POTENTIALLY_ACTIVE_83	BRDN0001163134	3.5723	2.16411	0.731271	0
CACGGGCAGGTCAGTTGCAG	POTENTIALLY_ACTIVE_50	BRDN0001163135	3.46538	3.6874	3.52301	6.97734
CGCTACAGCGTAACTCCCGG	NRG3	BRDN0001163136	2.82384	4.16867	2.15527	0
CCGGATCCCATAAACACTGT	NRG3	BRDN0001163137	3.22437	3.22035	2.95513	5.4151
AGGAGGGAGTAGAATCGTGA	NRG3	BRDN0001163138	3.88042	4.64554	6.11887	7.38951
CATGCTTCTCAAATGGATCG	NRG3	BRDN0001163139	4.67183	3.65531	4.18813	5.4151
GATGACCCGGGAGTTGTCGA	KRT15	BRDN0001163140	3.5723	4.11575	3.57721	0
ACCAGGCCTCGACATCCCGG	KRT15	BRDN0001163141	3.93487	3.24828	0.652681	0
GGACAAGGTACGTGCCCTGG	KRT15	BRDN0001163142	3.9079	1.12044	2.12648	0
GCTGGCCGGCCAGGTCAATG	KRT15	BRDN0001163143	3.98733	4.17516	4.80272	5.4151
CTCACAATCTCCCTCAAGGG	POLL	BRDN0001163144	4.15726	1.9081	1.77415	0
TGGGATCAGCCCACCTACTG	POLL	BRDN0001163145	4.13418	3.57181	4.0065	0
GAGAAGCAGATTGTTCAGCA	POLL	BRDN0001163146	2.42791	1.0375	3.85679	0
GGACCAAGACTGCCCAGATG	POLL	BRDN0001163147	2.63941	3.29664	3.23347	5.4151
CAACTGGAAAATCATCCGAT	CRABP2	BRDN0001163148	3.42791	3.71879	0.750267	0
AACCTTGAAGTTAATCTCTG	CRABP2	BRDN0001163149	4.08687	3.25747	3.54221	0
GATGCTGAGGAAGATTGCTG	CRABP2	BRDN0001163150	2.82384	1.0375	1.3574	0
AGCAGTGGAGATCAAACAGG	CRABP2	BRDN0001163151	3.42791	2.46847	0.062131	0
ATTGCCGTTACAGACCAGAA	RBBP4	BRDN0001163152	3.22437	0.241465	0.150581	0
TCTTTGTTGCGATGATACAA	RBBP4	BRDN0001163153	3.63941	0.0289137	0.338042	0
CACTACGACAGTGAGAAAGG	RBBP4	BRDN0001163154	4.08687	0.448251	0.750267	0
TCTTGGAACCCAAATCTCAG	RBBP4	BRDN0001163155	3.03796	1.74341	0.411481	0
GGTGCCTGGGGAATCTACGT	MCMBP	BRDN0001163156	2.08687	1.96156	0	0
GTATACTGAATAATGATGAA	MCMBP	BRDN0001163157	4.17998	3.22348	5.1596	0
AGGGGAACTTCGTTCAGTGA	MCMBP	BRDN0001163158	4.85241	1.44398	0.312708	0
TCTGTGAAGGTACTATTCCG	MCMBP	BRDN0001163159	3.38943	0.216547	3.33448	0
TCCGACGCCGATCCGGACAG	RRAGD	BRDN0001163160	3.26744	3.30553	1.82879	0
TTGGTCCTAGGATGATTACA	RRAGD	BRDN0001163161	3.9079	3.13649	3.07299	5.4151
GAGCACTAATAAGATATGCC	RRAGD	BRDN0001163162	2.93487	2.75471	2.32959	0
AAGCCGAGAATCCTGCTCAT	RRAGD	BRDN0001163163	2.5723	0.16538	2.14813	0
GAGCATTACAAATCACTGGG	ZDBF2	BRDN0001163164	2.76494	2.04177	2.37924	0
TTGTTGGGGGTAGTCACTAG	ZDBF2	BRDN0001163165	3.03796	2.42563	4.43116	0
TTATTAGTTACGGACTGAAG	ZDBF2	BRDN0001163166	3.26744	1.76934	5.96374	5.4151
AAGTAATTGTCAAAGAAACA	ZDBF2	BRDN0001163167	3.5723	3.59857	1.96512	0
TGAAGGCTCAGACTGAGATG	RAD54L2	BRDN0001163168	2.98733	0.448251	2.45646	0
ACAAGGCGATAGATGTAACA	RAD54L2	BRDN0001163169	4.15726	5.10781	6.73717	6.39809
GTTCCTTTACGATAACCTAG	RAD54L2	BRDN0001163170	2.70354	3.12649	1.70768	0
AGTCATCATTGATCTAGATG	RAD54L2	BRDN0001163171	4.22437	3.61773	3.62687	0
TAGAGTCATAGCGTTAGGAG	OR51B2	BRDN0001163172	2.93487	1.57719	4.12586	0
ATATCTCAAAGGATTGCGGA	OR51B2	BRDN0001163173	4.2885	4.62556	4.93416	0
CATAGGATGCCCATTACAGT	OR51B2	BRDN0001163174	4.22437	5.10527	4.01045	0
ACATGGGCTCATGAAGACTG	OR51B2	BRDN0001163175	5.09884	4.46953	5.00804	0
GGAGGAAGGAAGATGCGCGG	CRACD	BRDN0001163176	3.42791	3.20776	2.02093	0
GGTTCCCGCGGGAATCACAC	CRACD	BRDN0001163177	3.53753	4.25533	2.29766	0
CGAGGAGCCAGGTATTTGCG	CRACD	BRDN0001163178	2.5723	2.04885	2.11187	0
CCTTGAACAAGGCCGCAAGG	CRACD	BRDN0001163179	3.03796	3.39708	1.74604	5.4151
GTGACTCCAAGAAGCCACTG	TET3	BRDN0001163180	1.98733	1.00876	2.11187	0
CCTCTACAATGGGTGCACCG	TET3	BRDN0001163181	2.88042	3.76893	4.64291	0
CTCAGGGCCAGTGTACCATG	TET3	BRDN0001163182	2.93487	2.67464	0.841668	0
AATGCCCTGACTACCTCGAG	TET3	BRDN0001163183	3.96134	3.56935	5.74975	5.4151
GCCCGACGTAACCTCCAGAG	PCYT1B	BRDN0001163184	2.08687	2.585	1.10042	0
GCCTCCCTCAGAAACCATGG	PCYT1B	BRDN0001163185	3.50191	3.90382	3.12121	0
CCTCACCTGGTGTTCCTAAG	PCYT1B	BRDN0001163186	3.26744	3.57916	6.32139	6.39809
AACAGCTACTTGTTGGTAGG	PCYT1B	BRDN0001163187	4.77989	5.39209	3.55036	5.4151
CCTATTATTGGCCTAGACCA	GAGE1	BRDN0001163188	3.50191	0.949503	6.18581	0
ATAGGCCCAATCATTTCAGG	GAGE1	BRDN0001163189	4.55502	0.823144	0.150581	5.4151
GTTTAAGCACTCACCCGCAT	GAGE1	BRDN0001163190	3.26744	0.755557	1.53221	0
GAAGCCTGAAGCTCATAGCC	GAGE12B	BRDN0001163191	3.82384	3.12649	5.6784	0
GGCACAAATAGGAACTACTG	TAF4B	BRDN0001163192	3.63941	4.56763	3.89143	0
TGTGGCAAACACAGTGACCA	TAF4B	BRDN0001163193	4.11072	3.88615	2.65599	0
AGCAGGAAACTGGATTGTCG	TAF4B	BRDN0001163194	3.22437	1.17319	1.72698	0
ACATTGACCATTCAGAAATG	TAF4B	BRDN0001163195	2.98733	1.42235	0.36294	0
GTATGACATGAGTGCAAACG	LIPA	BRDN0001163196	2.3499	3.41909	0.652681	0
TTAACCGAATTCCTCATGGG	LIPA	BRDN0001163197	2.88042	3.12314	0.731271	0
CAAGAACAAGTGTATTATGT	LIPA	BRDN0001163198	2.50191	2.35317	1.63799	0
GCTGGCAGATTCTAGTAACT	LIPA	BRDN0001163199	2.42791	1.68102	0.121696	0
GTTTATATATCAGCCAACGC	CACNG3	BRDN0001163200	1.63941	2.18994	0.960619	0
GACTACTGGTTATATTCCAG	CACNG3	BRDN0001163201	3.38943	3.45149	3.74048	0
AGCAGCGTGACACTGAGGAT	CACNG3	BRDN0001163202	4.24607	4.48787	5.22641	0
ACACAACGTCATTCTCAGCG	CACNG3	BRDN0001163203	4.74984	4.33274	2.99947	0
TTCCATCCGCAGGAGCTACA	RAMP1	BRDN0001163204	3.73457	5.47322	3.47243	0
GGCAGGCAGTGGTCATGAAG	RAMP1	BRDN0001163205	3.5723	3.39985	0.712021	0
GCCTGCCAGGAGGCTAACTA	RAMP1	BRDN0001163206	3.88042	4.68695	5.91196	6.97734
CCAGTTCCAGGTAGACATGG	RAMP1	BRDN0001163207	4.65571	5.6604	4.47036	0
TGAATGTAGTAGGGACTGTG	HSD17B1	BRDN0001163208	4.53753	3.61773	4.47607	0
CGTAAGGGACTCAAAATCCG	HSD17B1	BRDN0001163209	3.82384	2.97871	0.944214	0
CAGGCCTGCGTTACACACTG	HSD17B1	BRDN0001163210	2.82384	3.153	2.83571	0
TGGATCTGAAGCCAGACGTA	HSD17B1	BRDN0001163211	2.5723	0.404792	0.731271	0
TAGCTGCGATCGAAGAAATG	HS3ST3B1	BRDN0001163212	3.17998	2.01312	3.32501	0
ATCATCGGCGTGAAGAAGGG	HS3ST3B1	BRDN0001163213	4.13418	2.7373	3.27013	0
TCAGGCAAGGAGATGGCCGA	HS3ST3B1	BRDN0001163214	1.17998	5.07353	1.69793	0
ATGTTCCTGTACTCGTGCGC	HS3ST3B1	BRDN0001163215	3.46538	3.49876	2.56236	0
CATCCGGGTTCTTGTCCGGG	DNAJA4	BRDN0001163216	3.26744	4.66294	3.17843	0
AGAAGTGCCCGCTGTGCAAG	DNAJA4	BRDN0001163217	4.51983	4.43485	6.34891	0
AAAAGGGATGTTTATGACCA	DNAJA4	BRDN0001163218	3.53753	4.43619	4.56056	0
CCGTGAGAAGAAGATTATCG	DNAJA4	BRDN0001163219	3.13418	0.629079	5.16226	0
TACAGGCCGGAGCTTATCAA	DTD1	BRDN0001163220	3.42791	4.06256	0.910836	0
GTTGCTGGGTATTTCCCTGG	DTD1	BRDN0001163221	3.60624	3.22972	2.54071	0
TCTCATCCTCAAATACACGC	DTD1	BRDN0001163222	#NUM!	0	0	0
CACACATATGCCCCTTCCAA	DTD1	BRDN0001163223	4.74984	3.21407	7.7522	7.38951
GGCGCTTGACCCCAACGCGG	FOXE1	BRDN0001163224	2.63941	3.21407	3.89996	0
GCCTCCAGTCTACTACCCCG	FOXE1	BRDN0001163225	3.46538	3.82152	6.06536	6.39809
GGCTTACATGCACGACGCGG	FOXE1	BRDN0001163226	2.17998	3.18867	1.97322	5.4151
AGCCTGCATAGACGGCGCCC	FOXE1	BRDN0001163227	3.22437	4.39514	1.15846	0
CAGCTTTGGACGAATAAACT	ADSS2	BRDN0001163228	2.50191	0.903405	0.910836	0
AATTTGAAGAGGTTACAAAA	ADSS2	BRDN0001163229	3.22437	1.30905	1.64815	0
TTTGGATTAATTATTCCACT	ADSS2	BRDN0001163230	1.76494	0.16538	0.841668	0
TGACAGAGCTCATATTGGTA	ADSS2	BRDN0001163231	2.93487	0.112332	2.502	0
GAACTCGTTGACCGTCATGA	KDM8	BRDN0001163232	2.76494	0.647841	0.893852	0
CAGAAAGCAAGGGCGGACCA	KDM8	BRDN0001163233	3.67183	1.32079	1.3574	0
TCCTGGGAGAAGCTCAACAC	KDM8	BRDN0001163234	2.88042	1.26112	1.41806	0
AGACCTGAAGTTGGACCTCG	KDM8	BRDN0001163235	4.53753	4.69486	4.03001	6.97734
AGTCTCAGTCCATTTCGTGA	CCSER1	BRDN0001163236	3.3499	3.72764	5.55487	5.4151
GTTCTGTTAAGCAGTCAACA	CCSER1	BRDN0001163237	3.42791	4.21502	2.74392	0
TCTGAGAGGTAGAATCATTG	CCSER1	BRDN0001163238	3.76494	2.53044	3.39004	0
TTAGCTTCCACCATAAGAAG	CCSER1	BRDN0001163239	4.24607	4.44024	3.35013	0
TTATGGCAAAAATTCAACGG	CRTAM	BRDN0001163240	2.82384	1.05166	1.05531	0
GAAGTGAAAGTGATTGTGCT	CRTAM	BRDN0001163241	2.76494	4.31231	2.6859	0
GTAGCCAGGTTATCTGCGGA	CRTAM	BRDN0001163242	2.63941	1.88456	0	0
GTACACGCCTTCATCTTGCA	CRTAM	BRDN0001163243	3.50191	3.47794	3.1714	0
GAGCATAAGGTGCACAAAAG	ZNF273	BRDN0001163244	2.17998	2.24026	1.47626	0
GCATGTCTCTTCATATTGCA	ZNF273	BRDN0001163245	3.22437	5.17402	3.97051	0
TTCTACAAATGTAAGACATG	ZNF273	BRDN0001163246	3.67183	3.16607	4.23945	5.4151
GCCACATCCCTAAATGTCAG	ZNF273	BRDN0001163247	2.50191	2.03466	0.569563	0
CCTGAATAATAATTTCGGGG	CYP1A1	BRDN0001163248	3.22437	3.49099	1.08554	0
GTTGTGACTGTGTCAAACCC	CYP1A1	BRDN0001163249	2.98733	2.37585	2.90516	0
AATTGGCTCCACACCCGTGG	CYP1A1	BRDN0001163250	4.58937	4.2291	0.590796	5.4151
GCACTACAAAACCTTTGAGA	CYP1A1	BRDN0001163251	2.63941	2.40372	2.42133	0
CCAGACCCACACATACCGAA	SLC23A3	BRDN0001163252	4.03796	3.59616	2.24506	0
GCATCCAGCTTCCCCAACGT	SLC23A3	BRDN0001163253	3.9079	5.87266	6.90099	6.97734
GGAGTAAGAGAGTCCTCCTG	SLC23A3	BRDN0001163254	4.2885	3.75818	2.14813	0
ATGCAGCAGCCGGCCACACA	SLC23A3	BRDN0001163255	4.53753	3.7796	2.6859	0
GTTCGGAGATTGATACCGTA	BARHL2	BRDN0001163256	3.13418	4.63852	4.87156	5.4151
AGGCTGCAAACTTTGCGTCG	BARHL2	BRDN0001163257	3.3499	3.65762	2.90516	0
TTCTATGGTAGGGACAAAGG	BARHL2	BRDN0001163258	1.98733	2.65159	0.692511	0
GTGGTGGGGAGAGGATACGC	BARHL2	BRDN0001163259	1.98733	0.839558	1.52119	0
AGGTGTCGGAACACCTAAGG	OR7E24	BRDN0001163260	3.17998	1.62531	0.61172	0
ACAAGATTAAGAAGCCACAG	OR7E24	BRDN0001163261	3.22437	4.27357	2.96736	0
CATCGGTTTCACCTCCACCA	CCZ1P-OR7E38P	BRDN0001163262	3.46538	0	0	0
GATCCTCTGAGAGTCCCAGG	OR7E24	BRDN0001163263	1.88042	0	0	0
CTTCTCACGTGTGTATGATG	AACS	BRDN0001163264	3.26744	3.60098	2.76275	0
CATCCTCCTGTGCTACACCA	AACS	BRDN0001163265	3.96134	4.21502	3.28323	0
CACATTCACACCGAAGTCCG	AACS	BRDN0001163266	4.13418	3.55451	2.34216	0
AGAGCTACGAGTATGTCTAC	AACS	BRDN0001163267	3.88042	3.25135	2.45067	0
AACTGTTGAGACCCTTACGG	PIGV	BRDN0001163268	2.76494	1.09332	4.50012	0
GGAGTACACTAGTCCAGACT	PIGV	BRDN0001163269	3.79469	2.39819	5.33342	0
GCTGCATAAAAGGACTGGTG	PIGV	BRDN0001163270	3.73457	4.05027	3.96848	5.4151
TCTACAGCTAACTGTACCAA	PIGV	BRDN0001163271	3.9079	3.70542	3.03088	0
GAGTCACATACGGTACCTTG	NT5C2	BRDN0001163272	3.53753	1.35544	3.20965	0
ATCGTCGAGAAGCCTATCAT	NT5C2	BRDN0001163273	2.3499	3.69192	1.11515	0
GCAAAGCTGAGCAACTCCTG	NT5C2	BRDN0001163274	2.17998	1.0375	4.34006	0
CAGCATGGTATCGTCTACTC	NT5C2	BRDN0001163275	2.82384	1.84446	0.590796	0
CCTCGCGCACAAAGGCGTCG	PRRX2	BRDN0001163276	3.63941	4.00733	3.69464	0
CAGGTGAGTGTCCCAGCCCG	PRRX2	BRDN0001163277	2.50191	2.28888	0.750267	0
GTTCAACAGCAGCCAACTGC	PRRX2	BRDN0001163278	1.50191	2.02752	0.548013	0
CCTGAACGCGCGCCTCGCTG	PRRX2	BRDN0001163279	1.88042	3.66915	1.22787	0
TTCTAAAAAGGCTGTCACCA	H2BU1	BRDN0001163280	3.79469	3.56195	3.63456	0
TCGGCTCCTGCGCCCAAGAA	H2BU1	BRDN0001163281	3.03796	2.04177	5.01296	5.4151
GCTTGTTGTAGTGTGCCAGG	H2BU1	BRDN0001163282	2.63941	0.0289137	4.25284	0
AGATAGAATAGCTCTCCTTG	H2BC3	BRDN0001163283	3.03796	0.806542	0.092221	0
CAAAACGAACTGCTCCACAG	CENPV	BRDN0001163284	4.06262	3.76249	2.02093	0
CGGCAGAAGCTTACCTCCGA	CENPV	BRDN0001163285	4.42791	5.18048	2.68096	0
GGCGGTGGAGAAGCCGCCGT	CENPV	BRDN0001163286	1.63941	2.855	1.2005	0
TCGGCGTCCAACCTGGACCT	CENPV	BRDN0001163287	3.22437	3.09265	1.21425	0
TGATGAGATCACGATCACGG	LOC101928816	BRDN0001163288	3.63941	3.30848	1.25472	6.39809
GCATGAGATGGGGAACCCGA	SP100	BRDN0001163289	2.76494	3.77321	2.35463	5.4151
TTTATTACAATTAGGCCCAG	SP100	BRDN0001163290	1.63941	4.07647	2.02874	0
AGTCAAGCATCTGACATGAT	SP100	BRDN0001163291	2.93487	3.14971	2.91781	0
TGCCTGTGAAGCGAAGTCAT	PIK3R5	BRDN0001163292	3.73457	4.14905	1.59661	0
AGACTCGGATCTCCTTCTGA	PIK3R5	BRDN0001163293	2.93487	2.75903	0.590796	0
AAAGACCACAACACGTAGCG	PIK3R5	BRDN0001163294	2.42791	2.23407	2.72484	0
TCAGCTTATTGGCTACAGCA	PIK3R5	BRDN0001163295	2.93487	1.86865	2.19741	0
AAGATAAAAAGAGCGGCCCG	GARIN6	BRDN0001163296	2.5723	4.56886	1.91549	0
GGTGTTAAACATGCCCATTG	GARIN6	BRDN0001163297	2.98733	1.69913	2.35463	0
CTGCAGCGGCAACTGTACAA	GARIN6	BRDN0001163298	3.73457	3.03681	3.23684	0
ATAAAGTCGCTCTCAAACAT	GARIN6	BRDN0001163299	3.67183	1.70809	5.21021	5.4151
AACCTATAAGCTAATGACTC	MRPS22	BRDN0001163300	4.68777	0.359983	0.338042	0
AGCCCCATCTCGAAAGAGCA	MRPS22	BRDN0001163301	4.67183	2.57524	2.01309	0
ATCATATAGCATACCACACC	MRPS22	BRDN0001163302	4.65571	1.68102	0.503922	5.4151
AGACTATGTATAGCCAGGAC	MRPS22	BRDN0001163303	2.93487	1.40039	0.338042	0
ATGGCAACAGTAGTTCTAGG	MEA1	BRDN0001163304	4.08687	2.89481	4.29711	0
CCAAGATCCTGAACAAGAGG	MEA1	BRDN0001163305	3.03796	3.62958	0.569563	0
TGACATCCAGGATCGAATCC	MEA1	BRDN0001163306	3.50191	2.82234	4.2106	0
CATCTTCACTCTCTAATGGT	MEA1	BRDN0001163307	2.5723	0.404792	1.29409	0
AAGAGGCCATCTCCCATGAG	CAMKV	BRDN0001163308	3.30926	3.41909	2.31052	5.4151
TGGCAGCTTTCCGCACCTTG	CAMKV	BRDN0001163309	3.9079	4.20238	2.83571	0
GATCGTGCACAGGAATCTCA	CAMKV	BRDN0001163310	3.60624	3.83591	3.74523	0
AGATACTCGGGGGTCCCACA	CAMKV	BRDN0001163311	2.5723	4.63029	3.69953	0
CCCACCATAATCTCACCACA	HPR	BRDN0001163312	3.73457	3.19187	3.04633	0
TCTACACCCTAACTACCACC	HPR	BRDN0001163313	3.03796	3.35203	2.35463	0
ATAGCCATTTGCAATCTCAG	HPR	BRDN0001163314	4.60624	4.47348	3.7117	6.39809
CTACTTTAACACTCTATGTG	HP	BRDN0001163315	2.93487	2.91431	1.97322	0
AAGGATGTTTCCCATAACAG	OR4D2	BRDN0001163316	4.11072	3.40262	3.88069	5.4151
AGAAGTTATCCAAAATGTTG	OR4D2	BRDN0001163317	4.3698	4.15726	4.23777	5.4151
GAGCCAGCTGGACAATAGAG	OR4D2	BRDN0001163318	4.20235	4.99328	2.60994	5.4151
ATGACGGTGACATAGCGGAG	OR4D2	BRDN0001163319	3.73457	2.85903	1.29409	0
GCTCAAAGATCCATTCGCCG	IGF2R	BRDN0001163320	1.50191	3.153	1.34496	0
TAATCCACTCAATTTCATAG	IGF2R	BRDN0001163321	3.26744	2.71967	0.092221	0
TTCTGTCTTAGACAGCACAC	IGF2R	BRDN0001163322	2.76494	2.54052	3.75701	0
GTGTGCACTACTTTGAGTGG	IGF2R	BRDN0001163323	2.63941	3.82152	3.8546	0
ACGGAGTCAACCGTTTCGGG	CDKN2B	BRDN0001163324	3.30926	3.46213	2.75806	0
CTCCACTAGTCCCCGCGCCG	CDKN2B	BRDN0001163325	2.26744	3.16607	1.94876	0
CCGGTCGGGTGAGAGTGGCA	CDKN2B	BRDN0001163326	2.93487	2.39264	0.859273	0
GATGATGGGCAGCGCCCGCG	CDKN2B	BRDN0001163327	1.17998	1.23654	3.60356	0
ACTCACCAGTCGCCTCGCAG	ALDH7A1	BRDN0001163328	3.13418	2.85096	4.75649	6.39809
GGGCTCCGCGAGGAAAACGA	ALDH7A1	BRDN0001163329	3.3499	1.91586	0.0313999	0
ATTGAGCAGTGGAATCCCGT	ALDH7A1	BRDN0001163330	4.03796	3.18225	2.85777	0
ATTCTTAATTTAGGCCAGTG	ALDH7A1	BRDN0001163331	2.88042	3.60098	1.03995	0
TGTCAAAATTCCAAAGACCC	CYP3A43	BRDN0001163332	3.60624	1.95405	1.14417	0
ATTTAGGGCTTCAAAAACTG	CYP3A43	BRDN0001163333	2.82384	3.65531	2.46798	0
TCACCAACATATCTCCACAT	CYP3A43	BRDN0001163334	4.42791	3.88615	3.43476	0
AGTGATTACATCCATGGTGT	CYP3A43	BRDN0001163335	3.76494	4.5872	2.31052	0
CACCCGTGATCTCGAACACG	MEX3A	BRDN0001163336	4.3698	3.42997	2.90516	0
GGCTATCGATTGCTGCGTCG	MEX3A	BRDN0001163337	1.76494	4.109	1.05531	6.39809
GGGCACGGGAACACACTCCG	MEX3A	BRDN0001163338	2.26744	4.1992	0.062131	0
CGCGGTAGGGCACCCGCACA	MEX3A	BRDN0001163339	2.63941	2.38706	2.12648	0
ATGGTTCAGCAAGTTCGACG	PDE2A	BRDN0001163340	3.93487	4.2291	6.66237	5.4151
GCCGCGGTAGAAAAGCGGAT	PDE2A	BRDN0001163341	2.70354	1.48629	0.672734	0
CATGCCGCTAGCGGACAAGG	PDE2A	BRDN0001163342	3.79469	1.90029	5.35064	5.4151
TGCAGGGGAACTCTACGACC	PDE2A	BRDN0001163343	2.88042	2.40372	1.10042	0
AAGATGCCGATCCAGAATGG	HCAR2	BRDN0001163344	4.46538	4.45629	3.87638	0
ATGTTGGCTATGAACCGCCA	HCAR2	BRDN0001163345	4.11072	5.09846	3.81905	0
TCCTGATGGACAACTATGTG	HCAR2	BRDN0001163346	3.93487	4.70273	4.27596	0
CAATAGTGATGCCCCACAGA	HCAR2	BRDN0001163347	3.82384	3.39708	3.06162	0
GGCATGGTTCACTCTCGTGG	ALPL	BRDN0001163348	3.50191	2.66546	1.52119	0
CATTGGCCTTCACCCCACAC	ALPL	BRDN0001163349	4.08687	4.08854	2.46223	0
GATGACATTCTTAGCCACGT	ALPL	BRDN0001163350	3.46538	5.06483	2.42133	0
AGCTCTTCCAGGTGTCAACG	ALPL	BRDN0001163351	4.30926	5.02771	2.83126	5.4151
GAGATCGAGTCCCGCTGGCA	SAPCD2	BRDN0001163352	3.76494	4.29901	3.13211	0
GTCGTCCAGGATGTCGAACA	SAPCD2	BRDN0001163353	0.987335	0.571286	3.91266	0
CCTCTCCATAACAGGTGCAG	SAPCD2	BRDN0001163354	3.5723	3.77321	1.89856	0
GTGCCTCCGACGTTCCCCTC	SAPCD2	BRDN0001163355	1.76494	2.34744	1.46481	5.4151
TCTTCTCTCTGGATACCATG	MMS19	BRDN0001163356	2.63941	0.0850587	0.092221	0
CTCTGCGGATAGAAGCCCAA	MMS19	BRDN0001163357	2.93487	1.30905	0.062131	0
CCTCGTACCCAAGCTCGCTG	MMS19	BRDN0001163358	4.15726	2.25257	1.03995	0
AGTGCCAATGACAGACACCA	MMS19	BRDN0001163359	3.17998	1.33243	0.1789	0
AAGTTTGATACACACCAACC	MMRN1	BRDN0001163360	3.67183	4.99694	3.28323	0
GACTGTATCAAGTCTATCAG	MMRN1	BRDN0001163361	3.30926	4.30494	1.76484	0
GGAGATAGCTACAACTCCAG	MMRN1	BRDN0001163362	4.08687	3.66915	2.54615	0
CAAAATAGTTTCCATATCGG	MMRN1	BRDN0001163363	2.70354	3.00442	1.60706	0
GAAGCCTGAAGCTGATAGCC	GAGE1	BRDN0001163364	3.5723	3.90382	1.75547	0
GGAACCAGCAACTCAACGTC	GAGE1	BRDN0001163365	4.11072	1.88456	1.25472	0
GGATCCTGCAGCTGCTCAGG	GAGE1	BRDN0001163366	4.2885	2.18994	1.12973	0
ACCAGCAACACCTGAAGAAG	GAGE1	BRDN0001163367	4.77989	3.153	0.338042	0
GATGTAGCCGTAAACAACAA	SUCNR1	BRDN0001163368	3.60624	5.42032	2.5076	5.4151
ACTTGCAAAATCATTACAGG	SUCNR1	BRDN0001163369	3.50191	3.26357	5.6477	0
CTGATAAGGAGTTATGCCAA	SUCNR1	BRDN0001163370	2.50191	3.22348	2.97546	0
AAGCTAAGTCAGAGACAGAG	SUCNR1	BRDN0001163371	2.63941	1.61582	0.632346	0
CGTCGCTGTAGTCCGACACG	VSTM2B	BRDN0001163372	0.501908	0.0289137	3.21991	0
AAAGATGTGACAGTACGGGA	VSTM2B	BRDN0001163373	3.26744	2.91818	2.76742	5.4151
CTGAATCTCCAGCGAATACG	VSTM2B	BRDN0001163374	3.9079	2.22785	4.81743	5.4151
GTCATTGCCCTGGACGCGTA	VSTM2B	BRDN0001163375	2.26744	3.10289	4.06836	5.4151
GATCCCTCGAGGACCCTATG	NAV1	BRDN0001163376	2.76494	3.78385	2.47371	0
AAGTCTCACCATCGTCCGTG	NAV1	BRDN0001163377	3.88042	4.39514	3.50075	0
AAAAAACTGGAGTACGACAG	NAV1	BRDN0001163378	4.22437	4.86787	1.94052	0
GCTGAGTTAATATTGAGGAT	NAV1	BRDN0001163379	3.13418	3.54453	1.12973	0
TGTTTGTCTCGAAAAGCCTG	GSKIP	BRDN0001163380	2.88042	4.15234	4.52928	5.4151
GCCTAGAACTCACTGAAGCA	GSKIP	BRDN0001163381	3.79469	4.23996	3.93567	0
TGATGTGGCCTATATCAATG	GSKIP	BRDN0001163382	4.20235	4.59809	5.34753	0
GACATACTGCTTAGCTCCAT	GSKIP	BRDN0001163383	3.76494	3.72322	5.96119	5.4151
AGTGGGGGTTCGTATCACCC	SH3D21	BRDN0001163384	4.03796	3.46213	3.77336	0
CGTGGTAAAAGTACTCAGCA	SH3D21	BRDN0001163385	2.82384	0.1391	2.54615	0
GGGACAAGGCCTCTATCCCA	SH3D21	BRDN0001163386	2.26744	0.887706	2.63571	0
TTTGTGGAATTGCTGGACAG	SH3D21	BRDN0001163387	2.42791	3.2266	3.16787	0
CAAGAAGGGCGCGTGCTACG	PPTC7	BRDN0001163388	2.93487	4.49307	0.526136	0
CCAGGAAGCCTGAATCGCCC	PPTC7	BRDN0001163389	2.63941	3.06151	0.632346	0
GACTACGGACTGGTGACGGC	PPTC7	BRDN0001163390	2.26744	1.0232	0.652681	0
TTCGTACCTAGTAATCCCAT	PPTC7	BRDN0001163391	3.26744	2.51008	0.206673	0
GACGGACTGCTGCAATCCGG	GBA2	BRDN0001163392	4.13418	1.96904	2.9428	0
GTGGTACCGGAAGACCCATG	GBA2	BRDN0001163393	3.30926	3.94612	2.502	0
CTCAGCCTACAGTATGACAT	GBA2	BRDN0001163394	4.01287	4.52513	6.10418	7.70972
GGCTGTGATGTGGGTTACCG	GBA2	BRDN0001163395	2.93487	2.86305	2.28469	0
CTAATTAGTAAGAGAATGGA	DEFB107A	BRDN0001163396	4.06262	3.07543	2.12648	0
TGCTCTATGAATTGCTGTCC	DEFB107A	BRDN0001163397	4.3698	4.14741	3.25691	0
AGCACTAATTAGTAAGAGAA	DEFB107A	BRDN0001163398	4.06262	3.46213	5.43378	6.39809
TACTTCAAAGGTAAGACATT	DEFB107A	BRDN0001163399	3.88042	3.43808	3.63456	0
GGAAAATGTTAAGCATAACG	ZNF804A	BRDN0001163400	3.38943	2.74167	3.49513	0
AAGTTGGGGATCAAGCCCAG	ZNF804A	BRDN0001163401	2.42791	2.37022	1.22787	0
CAAGCAGTACTATAAGCACC	ZNF804A	BRDN0001163402	2.50191	0.647841	1.30698	0
AAGCAGGAAGACATTTGCAT	ZNF804A	BRDN0001163403	3.42791	3.37473	6.2053	5.4151
TTTGGAAGAGTCAAATCCGG	PELI2	BRDN0001163404	2.17998	2.3067	2.26501	0
TGTACACCTTGCGAGAAACC	PELI2	BRDN0001163405	3.17998	2.24026	1.44162	0
GGGCGTGGATATCACATGGA	PELI2	BRDN0001163406	3.9079	4.46293	3.43182	0
TCCACGAGGGGGCTTCACCG	PELI2	BRDN0001163407	3.22437	3.49618	3.03476	5.4151
AGTATACGCTTGAGAGACCA	COPS8	BRDN0001163408	4.46538	1.58694	3.46094	0
AGAAGCTGACCATACACTGG	COPS8	BRDN0001163409	4.60624	1.63475	2.11919	0
CAACCATCAACGCTCACCAG	COPS8	BRDN0001163410	4.68777	3.2046	4.39692	0
GCAGGCAAATTCTGAACTTG	COPS8	BRDN0001163411	2.93487	3.72322	1.63799	0
GAGGGTCTGAATTGCCATTG	GLO1	BRDN0001163412	3.9079	2.48422	2.80878	0
CTTGGTACTGGGGTCCGCGT	GLO1	BRDN0001163413	3.13418	3.7923	2.02093	5.4151
GCAGACCATGCTACGAGTGA	GLO1	BRDN0001163414	4.4088	5.75537	3.44062	5.4151
AAAAGATGAAAAAATAGCCT	GLO1	BRDN0001163415	3.70354	2.3067	3.8168	0
AAGGATTCGAATGCGCCAAG	WWTR1	BRDN0001163416	3.96134	2.9861	4.55111	0
ATCCGAAGCCTAGCTCGTGG	WWTR1	BRDN0001163417	3.22437	3.46742	3.07299	0
ACGCGGGCGACGAGTGCGAG	WWTR1	BRDN0001163418	2.82384	2.94877	3.33762	6.39809
AGGCTTACCGAGATTTGGCT	WWTR1	BRDN0001163419	3.53753	3.47269	1.74604	0
GGTGATCCTTATGGCAACTG	ADAM12	BRDN0001163420	2.88042	3.22035	2.03649	0
AAGCAATGGTACTTGCCCGG	ADAM12	BRDN0001163421	2.70354	3.72543	1.76484	0
ACTGAACATTCGGATCGTGT	ADAM12	BRDN0001163422	3.96134	4.86686	2.97141	0
TGCTGAATATTCGACTACAA	ADAM12	BRDN0001163423	2.93487	3.57181	0.632346	0
TTCTCCAGCTGATCAACCCG	RETNLB	BRDN0001163424	3.79469	4.45895	1.62776	0
TGTGCTAGTGTCAAAAGCCA	RETNLB	BRDN0001163425	2.98733	1.75211	4.89629	0
CAGGGAGTTACTCACCAGCA	RETNLB	BRDN0001163426	4.58937	5.21549	3.61915	0
GAGCTTCTTGCTTATAGGAG	RETNLB	BRDN0001163427	2.3499	3.96307	3.18891	0
GAATGCCCTCGAAAGACATG	CUL7	BRDN0001163428	3.67183	2.91818	2.8133	0
GTCCCGCACATACAAAGCAT	CUL7	BRDN0001163429	4.06262	3.68058	5.54606	0
GCATTGATACGCGCATTCGG	CUL7	BRDN0001163430	4.11072	2.67464	1.33241	0
CCTCCAGGAGAACCTAGATG	CUL7	BRDN0001163431	3.82384	3.153	3.29298	0
GGACCTCAAACTGTTAACCG	E2F3	BRDN0001163432	3.76494	2.78892	2.23835	0
AGATGGTTTAAAAACCCCCA	E2F3	BRDN0001163433	3.08687	0.738153	0.092221	0
AATCTCCCTCAGAAAAAACG	E2F3	BRDN0001163434	1.88042	2.52538	0.435152	0
GTGGATGCCTTCCAGAACGT	E2F3	BRDN0001163435	1.88042	1.41141	0.1789	0
TAACCTCTCTGAATCGTCAG	NUP205	BRDN0001163436	3.17998	1.28528	1.48763	0
CAGTGAAAAACATCGCAAAG	NUP205	BRDN0001163437	3.13418	0	1.30698	0
TCAATGGGTATTCTTCACAC	NUP205	BRDN0001163438	3.03796	0.19119	0.526136	0
CGCCCAGGCAAGTCTAACAG	NUP205	BRDN0001163439	2.17998	0	0.0313999	0
CCTCTATGCCTCTCACGCGG	PAX1	BRDN0001163440	3.42791	4.05906	0.823845	0
CCGCGTCACCACTCCCAACG	PAX1	BRDN0001163441	2.42791	4.14905	2.24506	0
CCGTGGGCGACACGGGACTG	PAX1	BRDN0001163442	4.01287	5.2619	5.69749	5.4151
GCATCCGCAGAGCAGACGTA	PAX1	BRDN0001163443	3.38943	3.72764	0.976838	0
CAAAAAGAAAAACCGACAGG	TCEAL5	BRDN0001163444	3.17998	1.64412	1.85535	0
AGAATGCGAGGGAAAGCGAG	TCEAL5	BRDN0001163445	4.62292	4.14576	3.97455	0
GAGGGAAACCAGGAAAAGCA	TCEAL5	BRDN0001163446	4.15726	2.35887	4.26774	0
GAAAGAAACCTAGAAAGTGA	TCEAL5	BRDN0001163447	3.42791	2.65159	2.72003	0
GTCATGGACAGTGACACGAC	CAPNS2	BRDN0001163448	3.38943	4.55526	1.0705	0
ACTGGTGAAATGCTGCTGAG	CAPNS2	BRDN0001163449	2.50191	3.9232	2.42133	0
TGTTTATAAGCAGTATGACA	CAPNS2	BRDN0001163450	2.50191	4.19443	1.92388	0
GCTGGCTGGACCAGACATGG	CAPNS2	BRDN0001163451	1.98733	2.98241	0	0
TCTACCAGCTGATTCTCCGG	FAM124A	BRDN0001163452	3.17998	3.51162	2.88811	0
ACGGGCCGGATGGCCCAAAG	FAM124A	BRDN0001163453	1.63941	3.46742	4.2344	0
GCTCGCCTATGTCCCTCACT	FAM124A	BRDN0001163454	2.63941	4.95425	0.286921	5.4151
CCACATAATCGCAGACCCAG	FAM124A	BRDN0001163455	3.03796	3.35774	1.11515	0
ACTACCTGCTGGGCATCAAG	FGF4	BRDN0001163456	4.42791	5.22801	4.11307	5.4151
TGCACCCAACGGCACGCTGG	FGF4	BRDN0001163457	4.50191	3.58647	2.94692	0
GGCCGCGCCACTCACTGTCG	FGF4	BRDN0001163458	3.9079	3.57426	4.2825	0
GCGCCAACGAGAGCGCCACC	FGF4	BRDN0001163459	2.08687	3.96868	4.8264	0
TTGAGCAGTACTGTAGTGGT	VPS50	BRDN0001163460	4.3499	3.52183	3.50635	5.4151
ACGGTTAAGTGAAATGCTGG	VPS50	BRDN0001163461	4.63941	2.76334	3.16787	0
TTGAAGACCTGTCTGCAATG	VPS50	BRDN0001163462	4.50191	3.27266	3.42593	0
TGACATTAACCATTATACCA	VPS50	BRDN0001163463	3.50191	2.62343	4.08903	0
TCAGCTTCCTCGCCTCAAGT	LRRC37B	BRDN0001163464	2.88042	3.18867	6.88308	6.39809
TGAGGTTTGGATAATTGGTG	LRRC37B	BRDN0001163465	2.88042	1.29722	1.99728	0
GCAGGTTTGACTGTAAACTT	LRRC37B	BRDN0001163466	1.98733	2.5654	5.45057	5.4151
GAGCTGTAGAAGCTGCGCTG	LRRC37B	BRDN0001163467	2.76494	2.73291	1.4989	0
CAGGAAATCAGTACGCTGAG	KRT19	BRDN0001163468	3.42791	2.46319	1.61745	0
CGCGCGCCCAGCATTCACGG	KRT19	BRDN0001163469	2.08687	1.67189	0.150581	0
TAGTGGCTGTAGTCGCGGGA	KRT19	BRDN0001163470	3.60624	2.75471	5.03055	5.4151
GCGAAGCCAATATGAGGTCA	KRT19	BRDN0001163471	2.42791	2.975	2.92619	0
CGAAGTACAAGGCTCGATTG	PEX11B	BRDN0001163472	4.44677	3.37191	4.74588	0
CACTTCTCCTGATCCACACG	PEX11B	BRDN0001163473	3.82384	3.52691	3.19932	0
GGCGAATCTCATAAGCATCA	PEX11B	BRDN0001163474	4.15726	2.28888	3.93567	0
TCTCCACAAGTTCTACGCCT	PEX11B	BRDN0001163475	#NUM!	0	0	0
AAACCAGGGCCAACACATGA	OR14I1	BRDN0001163476	4.86648	3.93661	5.9999	6.39809
ATCAGGAGGGTGCTATCAGA	OR14I1	BRDN0001163477	4.32973	5.00151	3.86771	0
CCCGAAACATGTTGCCAGTG	OR14I1	BRDN0001163478	4.51983	5.23811	6.42957	6.39809
GCGAGTCAGGGAGTTACGGA	OR14I1	BRDN0001163479	3.13418	4.41718	6.01569	0
GAGGAGAATCAAGAGCTCCG	IKBKG	BRDN0001163480	3.38943	0.551495	0.1789	0
TGGGCGAAGAGTCTCCTCTG	IKBKG	BRDN0001163481	3.13418	0.855786	0.61172	0
GACTCACTTCTCCTCCGAGG	IKBKG	BRDN0001163482	2.88042	0.216547	0.435152	0
CGTCACCTGGGCTTTCACAG	IKBKG	BRDN0001163483	2.42791	0	0	0
ATGGATTGCCTCAATAGCTG	ALAD	BRDN0001163484	3.3499	0.531429	0.787525	0
GGACATGATGGATGGACGCG	ALAD	BRDN0001163485	3.67183	1.79482	0.992878	0
AGACTCACGTGACAAAGATG	ALAD	BRDN0001163486	4.20235	1.24888	0.338042	0
CACACAGGTATGGTGTGAAG	ALAD	BRDN0001163487	3.22437	1.78638	1.72698	0
TCCTTTATAGGCGGTCCGTG	LRIG1	BRDN0001163488	2.50191	2.45788	0.769016	0
ATCCTGCCAATTAGCCACGG	LRIG1	BRDN0001163489	4.51983	4.96082	2.51317	0
AGTGGTTGGTGATGACACAT	LRIG1	BRDN0001163490	3.88042	2.54553	3.86553	0
GATGTGAAAATAGATGACGC	LRIG1	BRDN0001163491	3.73457	3.12983	3.088	0
GGGGAGCAAAAAGTCTCGAG	PSMD3	BRDN0001163492	3.42791	0.19119	0.1789	0
GAACAGCAAGCGCTACAAAG	LOC124904000	BRDN0001163493	4.38943	0.313737	0.092221	0
GTGTTACTATTATCACGCCC	LOC124904000	BRDN0001163494	3.03796	0.16538	1.11515	0
GGTCGTACAAGCTGTAGTGT	PSMD3	BRDN0001163495	3.79469	0	0.590796	0
ACAGGTGTGGCAAAACATGT	TRPM7	BRDN0001163496	3.08687	0.647841	2.37924	0
CTTCAGACAAGATGAAACCA	TRPM7	BRDN0001163497	2.50191	0	0	0
CAAATATAAGTGCCACCACA	TRPM7	BRDN0001163498	2.08687	0.610071	0.233921	0
GTTATTGAATATCTCATGGG	TRPM7	BRDN0001163499	0.987335	0.337045	0	0
TGGTCTCTACACATTCACCG	SELE	BRDN0001163500	3.73457	1.21153	2.52975	0
AATTCATGTAGCCTCGCTCG	SELE	BRDN0001163501	3.67183	2.49979	3.30266	0
GGAAGCTATGACTTATGATG	SELE	BRDN0001163502	2.70354	2.42018	2.24506	0
TCCCAGATGAGGTACACTGA	SELE	BRDN0001163503	2.82384	3.65531	4.37107	0
CCACAAAAGTCCCCCCGGGG	OIP5	BRDN0001163504	2.08687	1.86063	0.590796	0
CCTTCAATGCCAACTAGGAA	OIP5	BRDN0001163505	3.79469	0.216547	0.150581	0
GGACCTGTCGCGGTCCCTCG	OIP5	BRDN0001163506	2.3499	2.19633	3.42593	0
TGGAGGTCGTAAAAGAAGCT	OIP5	BRDN0001163507	3.53753	2.62816	3.41108	0
CAGAAGTTACCTACCAACCA	MYO3B	BRDN0001163508	4.26744	3.94801	2.97546	5.4151
AGGGCTAATGCACAGAACAG	MYO3B	BRDN0001163509	5.17998	4.96831	2.9633	0
CAGGAGGTGGAATGAATGTG	MYO3B	BRDN0001163510	4.3499	3.07196	4.49872	0
GATCTCATACATCTTGTACG	MYO3B	BRDN0001163511	3.63941	3.43808	3.61137	0
GCAGCTACGAGCCCACGTGG	TRIM56	BRDN0001163512	1.76494	0.839558	0.823845	0
TGGAAGGGGCGATCGCACAG	TRIM56	BRDN0001163513	2.82384	1.13381	0.206673	0
CAGGGCCCAGACACCCCACG	TRIM56	BRDN0001163514	2.50191	1.94649	2.49639	0
GCACTGTCTCGCGGCACTCG	TRIM56	BRDN0001163515	3.5723	4.01096	3.00739	5.4151
GAAACAGATGACGAAAACGT	RHOG	BRDN0001163516	2.3499	0.702704	3.29944	0
GCTGTAATTGTCGAACACGG	RHOG	BRDN0001163517	1.50191	0.359983	0.435152	0
CGCCGTCCTATGAGAACGTG	RHOG	BRDN0001163518	3.03796	2.88694	3.83471	5.4151
CCTGAACCTGTGGGACACTG	RHOG	BRDN0001163519	3.53753	1.05166	1.77415	0
TTCATCATGGACACTATCGG	STRN4	BRDN0001163520	3.73457	0.16538	1.28109	0
CCAGGGTGACCGATTCCACG	STRN4	BRDN0001163521	2.63941	1.81156	0.1789	0
ACCCTGCGCTCGCACTACGA	STRN4	BRDN0001163522	3.67183	3.25747	0.338042	0
GGAGAATCTAAAGACGGACC	STRN4	BRDN0001163523	3.88042	4.63969	2.89666	0
GAAGCGGAACATCCCCAACG	MNT	BRDN0001163524	3.9079	3.50134	1.80173	0
CAACATAGACGAGGATATGG	MNT	BRDN0001163525	4.30926	3.93661	3.7803	0
CTCCTTAATGCTGAGTCCGG	MNT	BRDN0001163526	3.13418	3.24212	1.15846	0
TCTCCAGTACGTCCATCCAC	MNT	BRDN0001163527	#NUM!	0	0	0
ATCCGAAAGTGCTCTCCACA	FAM209B	BRDN0001163528	2.70354	3.76033	2.85777	0
GGGAAGCCTCGAAGGCCAGG	FAM209B	BRDN0001163529	2.5723	2.97871	1.9893	0
AGCCTTGGGTGTGCTCTGGT	FAM209B	BRDN0001163530	2.82384	2.33012	1.70768	0
TGACACTGCAGTATCACAAA	FAM209A	BRDN0001163531	3.42791	2.87106	4.46605	5.4151
CAAGACCATCCTGTACTCGG	UNC45B	BRDN0001163532	2.88042	3.70766	0.458442	0
GCAATATGTCCATAGACACT	UNC45B	BRDN0001163533	3.08687	3.5816	2.90939	5.4151
CAACTCACGTACCATCTATG	UNC45B	BRDN0001163534	3.42791	2.19633	3.48949	5.4151
ATGCCATCCAGACAGTGTCA	UNC45B	BRDN0001163535	4.22437	2.54553	3.1501	0
TACTATAACGAGAAGTACGG	CPN1	BRDN0001163536	3.13418	2.48422	0	0
CGAATGCCCCGGCATCACGC	CPN1	BRDN0001163537	3.46538	2.02034	2.91781	0
GCTGTCGGAGTTTCTGTGCG	CPN1	BRDN0001163538	2.3499	2.90264	2.20431	0
GCTCAAAGGACTTGTCATAC	CPN1	BRDN0001163539	3.93487	4.25533	2.5076	0
ATACATATATACAAAGACCA	ZNF586	BRDN0001163540	4.01287	4.82111	1.82879	5.4151
CTAGTCTCATTAAACACAGG	ZNF586	BRDN0001163541	4.48376	4.20713	6.0842	5.4151
CCAGAAGAGATCACAAACAC	ZNF586	BRDN0001163542	3.26744	3.52691	3.15724	5.4151
AAACACTTGAGAGTTCACAC	ZNF586	BRDN0001163543	3.93487	1.93125	2.6859	0
ATGAGTAGAATAGACCCCAG	GP1BA	BRDN0001163544	3.08687	2.0629	0.841668	0
TTTCCCGTCTACAAATACCC	GP1BA	BRDN0001163545	2.50191	2.12447	3.42001	0
CATGTGAAGTGTGAAATTTG	GP1BA	BRDN0001163546	3.46538	3.66915	3.31866	0
TCTCACAGTTGCATAACCAG	GP1BA	BRDN0001163547	#NUM!	0	0	0
ACTTAGGTACAGACTGACGT	TWF1	BRDN0001163548	2.76494	2.49979	2.48509	0
ACAGCTCAACTATGTGCAGT	TWF1	BRDN0001163549	4.15726	4.42943	4.42822	6.39809
AACCTGAATAATATATAGCA	TWF1	BRDN0001163550	2.42791	2.45788	0.233921	5.4151
CTGAAGAAGGAATTTGGAGG	TWF1	BRDN0001163551	2.98733	1.88456	3.77336	0
GCTCAAGGCACACTACATCG	SIX2	BRDN0001163552	2.50191	2.46319	3.42001	0
GCCAGCTCACGCTTCTCGCG	SIX2	BRDN0001163553	3.67183	3.39708	2.99151	0
GCCGTGGTGGCCTTCCACCG	SIX2	BRDN0001163554	-0.235058	1.07957	0.859273	0
TCGCCGTCCCAGATGGAGCG	SIX2	BRDN0001163555	3.82384	4.08338	4.74351	0
GTGAGGGCACGAGTCTCGGA	FAM171A2	BRDN0001163556	2.88042	2.93356	1.3574	0
GTGCCCAAGCGATAACTGAG	FAM171A2	BRDN0001163557	4.70354	2.92973	4.06267	0
ACTACTCTTACCAGCCGTGG	FAM171A2	BRDN0001163558	3.79469	1.16019	4.10203	6.39809
GTGGAGCTGGGACATCGAGG	FAM171A2	BRDN0001163559	2.88042	1.68102	0.435152	5.4151
AAAGCCTCAATTTATACCAG	MORC1	BRDN0001163560	2.63941	3.20776	5.58229	5.4151
ATCCCATTCATCATACAATG	MORC1	BRDN0001163561	3.67183	4.37558	1.69793	5.4151
TACGTTCACTCCATAGAACA	MORC1	BRDN0001163562	3.08687	3.74952	1.76484	0
TCTATTTCAGTTTCCCAGCG	MORC1	BRDN0001163563	3.13418	2.67464	0.731271	0
GCTGTAGACTCTCCGTCACA	CRACR2A	BRDN0001163564	2.76494	4.07127	4.00057	5.4151
TCCAGTAGTGAACTCCTGTG	CRACR2A	BRDN0001163565	2.63941	3.2452	0.692511	0
GAAGGTGTATCTGTCCAGAG	CRACR2A	BRDN0001163566	1.17998	1.58694	2.14095	0
TGGATATCCCCTAACAGAAG	CRACR2A	BRDN0001163567	3.17998	2.64693	0.1789	0
GCAAAGTCTGTGGCAATGTG	ROCK1	BRDN0001163568	3.17998	3.38316	1.64815	0
AGTCATACCTGAACAACCCA	ROCK1	BRDN0001163569	4.26744	4.941	5.12636	0
TTACATATTATAGCAATCGT	ROCK1	BRDN0001163570	2.93487	2.8099	0.458442	0
CATGGTACGATGTGATACAG	ROCK1	BRDN0001163571	3.73457	2.07681	2.16238	5.4151
CCATAACAAGTTCCGATCAG	GLIPR1	BRDN0001163572	3.46538	3.09948	2.52425	5.4151
AGTCTGTGGCCACTACACTC	GLIPR1	BRDN0001163573	4.65571	4.54779	3.88715	0
AGCCCAAATTGCAAAAGCAT	GLIPR1	BRDN0001163574	4.48376	2.5654	3.83249	0
TTCGTCATACCAGTTTGTGA	GLIPR1	BRDN0001163575	3.30926	2.87504	2.7055	0
GGTCCCCACTTACGTTCCGA	CAMK1D	BRDN0001163576	1.88042	2.10424	0	0
GATGTAGGCAATCACTCCGA	CAMK1D	BRDN0001163577	2.5723	4.38679	0.712021	0
TATGGGAGACCTACCAGAGT	CAMK1D	BRDN0001163578	2.26744	2.86305	3.25358	5.4151
TTTGGATTGTCAAAAATGGA	CAMK1D	BRDN0001163579	2.82384	2.52538	3.16434	0
TGAAGCCCATGACGTTAGTG	JOSD1	BRDN0001163580	3.30926	2.05589	4.82976	0
CTTCTTGTGAGGTGTCACCA	JOSD1	BRDN0001163581	3.5723	1.85257	3.83694	0
TCTACCATGAGAAACAGCGC	JOSD1	BRDN0001163582	1.76494	0	0.458442	0
GGACAGCAATGCCTTCACCC	JOSD1	BRDN0001163583	4.22437	3.8277	4.97107	0
ACCTGTCACGTCTGGCACGT	FLNA	BRDN0001163584	4.26744	3.66455	1.99728	0
CGTCAAAGCAGGGAACCACG	FLNA	BRDN0001163585	4.17998	5.51661	3.24691	0
AGTCGATGTCAGCTTCGGCG	FLNA	BRDN0001163586	3.85241	3.16281	2.3169	5.4151
AGTGGAGTACACGCCTTACG	FLNA	BRDN0001163587	4.11072	3.0153	5.0508	5.4151
AAACACGCCTGCGCTCATAG	GBGT1	BRDN0001163588	4.42791	3.65299	4.11857	0
ATGGTGTTTCGGAACCCGTG	GBGT1	BRDN0001163589	2.93487	3.72101	2.52975	0
CCCACGCATGAAGAACTCCT	GBGT1	BRDN0001163590	4.32973	3.68966	2.64081	0
TGCTAAGAGGGCTCACCGGG	GBGT1	BRDN0001163591	4.48376	3.7923	6.13883	0
AGGGCGAAGGTCGTATTGAA	BMT2	BRDN0001163592	3.26744	3.71657	2.40345	0
GATCTGGCGAGAACACTGTG	BMT2	BRDN0001163593	3.5723	3.44077	1.56477	0
TCTTGCAGCAAATCCATCGC	BMT2	BRDN0001163594	2.82384	5.43458	0.121696	0
ACTATGCATACCTCTACAGC	BMT2	BRDN0001163595	3.30926	1.22409	4.67184	5.4151
ATCACAATTACAAGGCCATG	CPXM1	BRDN0001163596	4.2885	4.13748	2.77671	5.4151
AGGGACTCCAGACCCAAAGG	CPXM1	BRDN0001163597	4.46538	2.37022	3.848	0
GTCCACCTGAAACCATGGAT	CPXM1	BRDN0001163598	3.08687	3.02609	3.02699	0
CCGCCGGCGGAGACAGCTAA	CPXM1	BRDN0001163599	3.22437	3.49359	5.00012	0
ACATAGGGCTTAATCAACAC	ZFP28	BRDN0001163600	3.73457	2.8182	2.02874	0
ATTCTGACTATGTGTTTGGA	ZFP28	BRDN0001163601	4.38943	4.78236	3.50914	0
TTCCAACGAGGAGATCACAT	ZFP28	BRDN0001163602	3.38943	1.90029	3.08051	0
GCGAGGCCATTCCTTGAGCG	ZFP28	BRDN0001163603	2.26744	2.90264	1.40613	0
CCGGAGTTCATCGTGCAGAC	RTL8C	BRDN0001163604	3.9079	4.27659	6.14153	5.4151
GGTATCGCCGTCAAACGTCT	RTL8C	BRDN0001163605	4.32973	4.92666	4.21914	6.39809
CGTCGCAGGCCGGATCGGCA	RTL8C	BRDN0001163606	3.60624	5.58696	2.4154	5.4151
CGGCGATACCGACCGACTCC	RTL8C	BRDN0001163607	4.03796	4.19761	1.90705	0
GCATAGAGGACATAGACGAG	USP17L10	BRDN0001163608	2.42791	0	0	0
TATGCAAGCTCACATCACAC	USP17L13	BRDN0001163609	2.98733	0.0850587	0	0
TGATCTACCTGCTTGTGCCC	LOC649352	BRDN0001163610	3.03796	0.629079	1.97322	0
ACACGGGTCTCACATGAGAG	USP17L10	BRDN0001163611	2.5723	0.241465	0	0
CTTACCTACCTCAATCTGAG	ANP32E	BRDN0001163612	3.22437	2.84284	0.672734	0
CTTAGATGGATTTGATCAGG	ANP32E	BRDN0001163613	2.93487	3.065	2.85339	0
AGTGATAATATAATTTCTGG	ANP32E	BRDN0001163614	2.08687	3.1398	1.33241	0
TAATTGCCTGTGTGTCAATG	ANP32E	BRDN0001163615	4.13418	2.89088	5.22896	5.4151
AGACGCTGGACAGCATACGA	LINC02909	BRDN0001163616	-0.235058	0	0	0
GGGTAGAGAACCCGGCATTG	LINC02909	BRDN0001163617	3.76494	4.82935	2.3914	5.4151
TAAGCGTATAATTTGTCAGA	LINC02909	BRDN0001163618	3.50191	4.0988	4.46892	5.4151
ATATTTCTGGTGGCATTCGG	LINC02909	BRDN0001163619	0.764942	0.490439	0	0
AGAAAGACGAGGTAACTCCA	TPCN1	BRDN0001163620	4.2885	4.44427	2.38533	0
CTGCCGTACCAACACCACGA	TPCN1	BRDN0001163621	4.93487	3.79651	1.54315	5.4151
AGGACCACGATGAAATAGAA	TPCN1	BRDN0001163622	4.51983	5.15284	3.99858	0
TTCAAACACTACCACCATCA	TPCN1	BRDN0001163623	3.88042	3.94801	4.55787	0
GAACCACCAGTGCTTCGTGG	ERAS	BRDN0001163624	1.88042	1.93889	3.52577	0
TTGTTGCCCACGAGGACAAG	ERAS	BRDN0001163625	3.08687	1.18609	2.16945	0
CTGGAAGGAAGGGCTCCATG	ERAS	BRDN0001163626	2.76494	0.979436	1.57546	0
AGGAGTTGACCCTGGACAGT	ERAS	BRDN0001163627	4.30926	2.88694	5.79676	5.4151
ATCCAGGCTTGCATCGACAG	SCARF1	BRDN0001163628	3.70354	1.8363	1.68811	0
TCGGGACACTGCCCTCATCG	SCARF1	BRDN0001163629	2.63941	2.57033	0.36294	0
AGTCTCACATCACGACCCGG	SCARF1	BRDN0001163630	3.08687	3.04391	2.20431	0
GCTCACAGGCCTCCCCATGT	SCARF1	BRDN0001163631	3.53753	5.14873	3.21991	0
TACATGATAAGGCACCTCTG	KCTD19	BRDN0001163632	4.51983	3.88417	3.25691	0
AGGTGGTACCGGATGAACAT	KCTD19	BRDN0001163633	4.46538	2.87106	2.66102	0
ATGAGGCTGAGCAGTACACT	KCTD19	BRDN0001163634	3.85241	2.04177	2.05189	0
ATAGTGCACGTGCCTAAATG	KCTD19	BRDN0001163635	4.86648	5.00424	2.93867	0
CACCAATACTCAGTTCGGAA	S100A12	BRDN0001163636	4.5723	4.01638	7.05407	6.97734
GCTTCAGCTCACCCTTAGAG	S100A12	BRDN0001163637	3.88042	3.87624	3.90633	0
CTTGCAAACACCATCAAGGT	S100A12	BRDN0001163638	3.30926	3.99639	0.233921	0
AAAACTTGAAGAGCATCTGG	S100A12	BRDN0001163639	3.5723	3.64367	2.95513	0
CCCGACGAGGTGCTACGCGA	PHLDA2	BRDN0001163640	1.88042	1.63475	0.121696	0
CATCGTCACCACCGACCACA	PHLDA2	BRDN0001163641	3.38943	2.62816	2.49075	0
CAGCTATGGAAGAAGAAGCG	PHLDA2	BRDN0001163642	1.76494	3.72322	0.338042	0
GCTCCACGCAGTCCACCTTG	PHLDA2	BRDN0001163643	3.03796	3.058	0.859273	0
AAAAAGCAATCGTTCAGCAG	EEF1E1	BRDN0001163644	3.22437	1.76934	1.61745	0
ACAGGGTCACTCAAGTAGAT	EEF1E1	BRDN0001163645	3.67183	3.14971	1.9893	0
AAGATAAAGTCTACCTTACA	EEF1E1	BRDN0001163646	3.3499	1.40039	1.08554	0
CCAGTTCTTCAGACAAACAA	EEF1E1	BRDN0001163647	3.13418	2.15758	1.14417	0
TGTTGGCGAACATACTCCTG	CSH1	BRDN0001163648	3.79469	3.01168	3.64729	0
TCCGACACCCTCCAACATGG	CSH1	BRDN0001163649	4.24607	1.00876	2.69573	0
GGAAGAAACCTATATCCCAA	CSH1	BRDN0001163650	2.82384	2.39819	1.88143	0
GATGGGCTTGGAGCATAGCG	CSH1	BRDN0001163651	4.11072	2.28289	1.33241	0
AGAATGAGCAGAGTCCCCAG	SPDYE1	BRDN0001163652	4.9744	0	0	0
AATGTTGGGACCATCAGGTG	SPDYE2	BRDN0001163653	4.08687	0.1391	0.992878	0
AGTCCTTGTGGTGCTCAGGG	SPDYE16	BRDN0001163654	3.98733	0	1.21425	0
ACACAGCATCTCCACTACCC	SPDYE16	BRDN0001163655	4.71914	0	0	0
AGTAGTAATTCATCCGCCTG	SLC4A7	BRDN0001163656	2.88042	3.53952	1.56477	0
CGTCCAATTTCATGGTACTG	SLC4A7	BRDN0001163657	3.03796	2.05589	3.71412	0
AGCTACAGAGGACTGGACGG	SLC4A7	BRDN0001163658	2.76494	0.112332	0.062131	0
TCGAACAAGAGGAATCCGAC	SLC4A7	BRDN0001163659	2.3499	0.16538	0.206673	0
ATTCTGCCTCTCACGTACAG	TAAR8	BRDN0001163660	2.70354	2.87504	2.76742	0
CGCCGTGTACAGAATTACCC	TAAR8	BRDN0001163661	3.82384	1.33243	4.27104	0
GAACTTGGTAGCATAGACCA	TAAR8	BRDN0001163662	3.30926	2.27084	0.841668	0
AATTATTGTAAGTCAAGGCT	TAAR8	BRDN0001163663	3.30926	4.04851	2.82679	0
CAACAAAGCAGACTACCCAG	ITLN2	BRDN0001163664	2.93487	1.99858	2.34216	5.4151
GATTATGTCCCAGTCTCTGG	ITLN2	BRDN0001163665	4.03796	4.19761	3.54221	6.39809
GTTTCTCCAATGCTGCATGG	ITLN2	BRDN0001163666	2.5723	2.40372	1.18662	0
AGACAACACCATTCTTGGTG	ITLN2	BRDN0001163667	4.42791	5.37037	4.75531	0
GAACGCTACATAAACTTGGG	TSEN15	BRDN0001163668	4.01287	4.50855	2.7152	0
TGGCATGAAGTAAACTGTGT	TSEN15	BRDN0001163669	4.51983	0.16538	0.206673	0
CGGCGGTGGAGCTCCTTCGT	TSEN15	BRDN0001163670	1.76494	0.511079	4.82864	5.4151
CAAACAACTTACTTTCCATG	TSEN15	BRDN0001163671	4.22437	1.26112	0.652681	0
TCTGGCAGTGACTTATGTAG	GBP6	BRDN0001163672	2.17998	0.26596	0.121696	0
TGTACGGTACAGTCCTACAA	GBP6	BRDN0001163673	2.70354	0.16538	0.150581	0
CCTAAGTCCTAGTTATGTGA	GBP6	BRDN0001163674	2.63941	2.38147	2.56773	0
AAACCACAATGAATAAGAAG	GBP6	BRDN0001163675	3.03796	3.04744	4.34787	0
AGCGCCTGCCCTATTGCCGG	OR52N2	BRDN0001163676	3.22437	3.83795	1.08554	0
TCTGTGGCCAAGGTATCCTG	OR52N2	BRDN0001163677	2.42791	2.06987	0	0
GCACAGCATATTAGGTACCA	OR52N2	BRDN0001163678	2.08687	3.55699	0.260664	0
TGTACATCATTGCTGTCGTG	OR52N2	BRDN0001163679	3.67183	3.22035	4.81968	0
CTTGCGTTGTGAGATCCCAG	RACK1	BRDN0001163680	3.13418	0	0	0
AGTGTATTTGCACACACCCA	RACK1	BRDN0001163681	4.9079	0.0289137	0.569563	0
TTAGTCCGTACCTCGAGAGG	RACK1	BRDN0001163682	3.46538	0.0572593	0	0
CCACACAGGCTATCTGAACA	RACK1	BRDN0001163683	4.11072	0.313737	0.590796	0
GAAGCTATAACTGCGCAACT	HIF1AN	BRDN0001163684	3.26744	1.09332	0.632346	0
AACTGGATTAATAAGCAACA	HIF1AN	BRDN0001163685	4.50191	1.87663	0.503922	0
CAAACGCTCAATGACACTGT	HIF1AN	BRDN0001163686	4.20235	0.382561	1.24136	0
AGGCACTCGAACTGATCCGG	HIF1AN	BRDN0001163687	4.58937	1.00876	0.652681	0
AACCTTTCATGGTCCTAGCA	ERCC6L	BRDN0001163688	3.30926	4.54153	3.20965	0
TTAAGACATTGCGAATCGAT	ERCC6L	BRDN0001163689	2.3499	1.66269	4.08716	0
TCTAAGTACTCATCATACTC	ERCC6L	BRDN0001163690	3.30926	1.59663	1.26796	0
TCATTAATAAGACAAACTAC	ERCC6L	BRDN0001163691	3.30926	0.241465	0.731271	0
TGAGCAGATAGATCACTACA	KRBOX4	BRDN0001163692	3.26744	0.887706	1.4989	5.4151
ACCAGGTGAAGAGTCCTGGA	KRBOX4	BRDN0001163693	3.38943	3.16607	3.63967	0
CCTATGAATGCAGCTTGCCA	KRBOX4	BRDN0001163694	3.96134	4.27659	1.63799	5.4151
CCTCACCCACGGACACCAGG	KRBOX4	BRDN0001163695	3.93487	3.56689	1.71736	0
GAAGTCTATGAGCATTTCAG	LINC02203	BRDN0001163696	3.60624	4.12415	3.52852	0
CAACAGGAAATACATAGGAG	OR4M2	BRDN0001163697	3.38943	2.61392	2.52975	0
CATTCATTCTATCATACAGG	LINC02203	BRDN0001163698	2.76494	2.35887	1.51009	0
TGGCCTATCCCAGACTCCAG	OR4M2	BRDN0001163699	4.20235	1.44398	5.1498	5.4151
GCTTGGGCTTGCGTGCGAAG	EMX1	BRDN0001163700	3.93487	4.1589	4.33378	0
GCCCGAGCTCGTGTTCCCCG	EMX1	BRDN0001163701	3.70354	4.80657	3.08051	5.4151
CAACTACCCTCACCCCAGCG	EMX1	BRDN0001163702	4.4088	4.18	5.46501	6.97734
GCGCCGAAGAAGGAGTGCGG	EMX1	BRDN0001163703	2.70354	3.90577	1.00874	0
TCGGGGTAATAGAACGCAGG	KLF2	BRDN0001163704	2.82384	0.738153	1.59661	0
CTTCGGTCTCTTCGACGACG	KLF2	BRDN0001163705	2.70354	1.88456	0.976838	0
CCCTCGCGCTTGAGGCCGCG	KLF2	BRDN0001163706	2.08687	2.71078	0.503922	0
AAACCAGGGCCACCGAAAGG	KLF2	BRDN0001163707	3.73457	2.43105	2.22483	0
ACCACCACGCTCCTTAGAGG	H1-1	BRDN0001163708	3.70354	3.41909	1.17261	0
CCTGGTAAGCAAGGGAACGT	H1-1	BRDN0001163709	2.88042	2.49462	4.50012	6.39809
CTTCTCCACGTCGTAGCCTG	H1-1	BRDN0001163710	3.03796	2.41471	2.93036	0
GAAGGCAAAGAAACCTGCTA	H1-1	BRDN0001163711	3.50191	5.16428	3.22331	0
CTGGTGCACCTGCTTCATGG	FAM136A	BRDN0001163712	3.63941	2.28888	1.26796	0
TGCACCGGAACATGAGACCC	FAM136A	BRDN0001163713	4.5723	1.85257	5.08861	5.4151
GCATGGTGCACCGGGCCAGG	FAM136A	BRDN0001163714	2.76494	0.1391	0	0
AAAGCCTGGGCTTGAGCCAG	FAM136A	BRDN0001163715	4.24607	3.70094	2.60473	0
GCAGACCCAGTAACAATCTG	UGT2A1	BRDN0001163716	4.5723	4.48135	4.46605	5.4151
TATATATTTCAGTCCTACTG	UGT2A1	BRDN0001163717	3.88042	4.81386	4.0397	0
GCTGCCGGTACATAGGAGAC	UGT2A1	BRDN0001163718	#NUM!	0	0	0
TGACTGAAGTTGTTCTAAGT	UGT2A2	BRDN0001163719	3.17998	3.74517	1.68811	0
AGGATGGAGGAATAACGTAG	OR51V1	BRDN0001163720	3.67183	3.23903	1.90705	0
TTGGCTCAGTCCATATCACA	OR51V1	BRDN0001163721	2.98733	3.36626	3.20621	0
TCTCTCGAATGATCCCCCAC	OR51V1	BRDN0001163722	#NUM!	0	0	0
TTGGGCTCACTATAATAGGT	OR51V1	BRDN0001163723	2.93487	4.49047	0.526136	0
TCCCAGCTTCTAATCCTACG	WDR27	BRDN0001163724	3.38943	3.30257	3.60617	6.39809
TGGACACCATTATCGTCGTG	WDR27	BRDN0001163725	3.85241	4.02358	3.33448	6.39809
GATACAGTGGAGAGGTCGGT	WDR27	BRDN0001163726	2.82384	3.53449	2.98751	5.4151
GATGCAGCATACACGTGTGC	WDR27	BRDN0001163727	3.9079	3.45149	4.38633	6.39809
ACCCAGCACTCACCTATCGA	SNRPD2	BRDN0001163728	5.13418	0.511079	1.56477	0
TGTGAGCACAGAGAGTGGAC	SNRPD2	BRDN0001163729	2.63941	0	0	0
GCGGCAGTTGATGAGCACTT	SNRPD2	BRDN0001163730	3.60624	2.45788	0	0
TGGAGAACGTGAAGGAGATG	SNRPD2	BRDN0001163731	4.85241	2.3067	0.1789	0
CTGATCGAGAATATAGACCC	SERPINA12	BRDN0001163732	4.30926	2.15102	3.45806	0
GTGCCCATGATGTTCCGTAG	SERPINA12	BRDN0001163733	2.70354	4.24767	1.95696	0
TCTTCCAAAAACTTACGCTG	SERPINA12	BRDN0001163734	3.53753	2.27688	3.28649	0
GAATTATAAAGCTTTGAGCG	SERPINA12	BRDN0001163735	1.98733	1.23654	4.79244	0
GACCTGAGCGAGGAGCCGGT	AMZ1	BRDN0001163736	0.764942	0.949503	0	0
GGAGCCAGTCGAAGCCCGTG	AMZ1	BRDN0001163737	2.17998	1.50699	0	0
GTCTGACCTGTACCCCCATG	AMZ1	BRDN0001163738	1.88042	1.93125	0.526136	0
GACAGGCTCCAGCTCCACAC	AMZ1	BRDN0001163739	3.13418	2.81406	0.672734	0
CTGAAGACCGAGAATCCCGG	PPL	BRDN0001163740	3.26744	3.56195	1.29409	0
GCCTACGAGCACTTCCACCG	PPL	BRDN0001163741	2.70354	2.39819	1.21425	0
TCTGGACCTTGAGGAATCAG	PPL	BRDN0001163742	3.26744	2.15758	3.16079	0
AGTCACAGAGTGCCTCCACG	PPL	BRDN0001163743	3.53753	1.56737	3.59044	0
GAAATTGGTGAAAGTGTACG	PRPS1	BRDN0001163744	3.60624	3.47006	4.4775	5.4151
GGGAGAATATCTCTGAGTGG	PRPS1	BRDN0001163745	2.93487	4.23841	1.10042	0
GCTTGGCTGAGATTGGCGCC	PRPS1	BRDN0001163746	2.5723	3.38595	4.12768	0
AGTGGACCGCATGGTGCTTG	PRPS1	BRDN0001163747	4.68777	5.29798	3.34701	5.4151
GATCTGACTAGATTCTCAAG	WDR17	BRDN0001163748	3.79469	3.61535	3.95217	0
AGTATAATCCCAGATTCGAA	WDR17	BRDN0001163749	3.93487	5.1829	3.33133	6.39809
AATAACACCTTCATTACCCG	WDR17	BRDN0001163750	3.3499	3.51928	2.14813	0
AAAGCCCTGTCAATTGCACC	WDR17	BRDN0001163751	2.63941	3.26964	2.08967	0
TAGAAGAGCTTGTACTGACG	COL12A1	BRDN0001163752	2.93487	1.36681	0.976838	0
TGATACCCATGCATACAATG	COL12A1	BRDN0001163753	3.50191	2.06987	3.75231	0
GAGATCCTGCGATAAAACTG	COL12A1	BRDN0001163754	3.53753	2.98241	3.33448	0
ACAACCAATACGGTGCTGCA	COL12A1	BRDN0001163755	3.3499	2.58013	2.71036	0
ATTCATACCGGGTAACACTG	CD22	BRDN0001163756	2.98733	2.43105	0.750267	0
GAAGTGACCAAGGACCAGAG	CD22	BRDN0001163757	2.17998	3.43808	0.712021	0
GCTGCACCGTGTCATTGGAG	CD22	BRDN0001163758	3.26744	2.49462	5.03926	5.4151
GGTATCCGATCCAATTGCAG	CD22	BRDN0001163759	3.26744	1.66269	0.286921	0
ACGGGCCCTAGACAATACGA	NIPSNAP3B	BRDN0001163760	3.26744	1.28528	1.554	0
CTGAGGCGCGAGCGTCCGTG	NIPSNAP3B	BRDN0001163761	3.3499	2.90264	0.387414	0
TCGCATTGATAAACAAGAGA	NIPSNAP3B	BRDN0001163762	3.70354	4.25227	3.92943	0
GAAAGCCTTAGCCAACTGTA	NIPSNAP3B	BRDN0001163763	3.96134	3.45149	5.89018	5.4151
TTTGCGGATCAGTAATCGCA	SAG	BRDN0001163764	3.96134	2.53549	3.27669	0
TGATTATTACGTCAAGCCCG	SAG	BRDN0001163765	3.50191	4.61369	0.927621	6.39809
TTTCTAGATCTATTTCCATG	SAG	BRDN0001163766	2.70354	3.52691	2.78134	0
GGCAAGTAGTCAGGAAACTG	SAG	BRDN0001163767	1.98733	1.96156	3.26683	5.4151
CAGGAGCTTTGGGTCTACGT	EID3	BRDN0001163768	2.88042	3.37473	1.72698	5.4151
TAACAAGAAACCGGGCGTCG	EID3	BRDN0001163769	2.17998	2.88298	0.121696	0
GTGGGTCTGAATTGGATGGA	EID3	BRDN0001163770	2.63941	3.24212	3.37788	0
TCGCTTCTGGATAACTACTC	EID3	BRDN0001163771	2.17998	0.772753	0.481361	0
TTTGGCCAGACGATCTTCGG	CCDC77	BRDN0001163772	2.5723	0.666361	4.51824	0
TTTGGTACCTGATTCTCAGT	CCDC77	BRDN0001163773	2.82384	0.490439	3.39004	0
ACAAATTGAAGGGCTCATCG	CCDC77	BRDN0001163774	4.11072	3.7796	3.92107	5.4151
CATTCTCCAAAAGACTATCC	CCDC77	BRDN0001163775	3.88042	3.12983	0.632346	0
CTTCGGGCGACCATACCTGG	NPC1L1	BRDN0001163776	3.53753	2.60914	3.43182	5.4151
AGAACTCACTACGGACCCCG	NPC1L1	BRDN0001163777	2.63941	1.38929	3.63456	0
CCTCAACAATTACCCTGCCG	NPC1L1	BRDN0001163778	3.9079	2.26478	2.43314	0
AGAGCCATACACGCCACACA	NPC1L1	BRDN0001163779	4.88042	4.56146	4.5619	5.4151
ATCAAATTGCCTCTGCAACA	VPS29	BRDN0001163780	4.51983	4.17516	2.8665	0
GGCAAACTGTTGCACCGGTG	VPS29	BRDN0001163781	2.26744	0.979436	1.21425	5.4151
GGACATCAAGTTATTCCATG	VPS29	BRDN0001163782	3.93487	3.39153	3.15368	0
TTATGACTATCTCAAGACTC	VPS29	BRDN0001163783	2.82384	1.35544	0	0
CTTCCTTCGGAACGTCACAT	KPNA3	BRDN0001163784	3.13418	2.55052	0.590796	0
ATCACAATTGAGAACAACCT	KPNA3	BRDN0001163785	3.79469	1.16019	1.28109	0
GCTCTGTCATACTTGACAGA	KPNA3	BRDN0001163786	2.42791	2.12447	3.18193	0
CAGCACTCAATTGGACCACT	KPNA3	BRDN0001163787	2.3499	2.90264	3.11756	0
CCTCACCCACCGTTGCGCGG	NR6A1	BRDN0001163788	3.13418	3.41636	1.24136	0
CACCCATCTTCAATCAACAT	NR6A1	BRDN0001163789	3.22437	3.47532	3.32501	0
ACGAACCTGTCTCATTTGTG	NR6A1	BRDN0001163790	3.9079	4.24613	3.64475	0
CCAGAATAGCTAAAAAGGTG	NR6A1	BRDN0001163791	2.5723	1.84446	1.44162	0
TGAACACCCCTACTACTCGG	ALDH1L2	BRDN0001163792	4.79469	2.18353	2.16945	0
GCTTTATCCAAAAGGTCGTG	ALDH1L2	BRDN0001163793	1.50191	4.66294	2.19741	0
CTGTTGAGTCTTCAATAATG	ALDH1L2	BRDN0001163794	3.60624	4.46425	3.55847	0
TTCTACTATTCCAATCAACC	ALDH1L2	BRDN0001163795	3.30926	3.94612	4.60036	0
GCAGCTCCACGTCAGGCACG	TRIM64	BRDN0001163796	4.62292	5.74832	6.47023	0
AGTGGATAGTGCTCTGAGCA	TRIM64	BRDN0001163797	3.5723	2.64226	1.54315	0
GATGCCTATATTTCTCGATG	TRIM64	BRDN0001163798	3.26744	1.58694	0.823845	0
GCCCAACTTCAACACCAATG	TRIM64	BRDN0001163799	2.88042	0.551495	0.36294	0
GACAGTGGAGGTCCTAGACA	TRIM8	BRDN0001163800	3.26744	4.16216	0.387414	0
TCAGGTGGCCGATCTTAGTG	TRIM8	BRDN0001163801	-0.235058	0	0.150581	0
GGGACACTCGGTGTGCGACG	TRIM8	BRDN0001163802	2.08687	1.44398	2.08219	0
TGCACGTGGGACTGGCAGCA	TRIM8	BRDN0001163803	2.50191	0.702704	1.48763	0
AGTCCCCGGCAGGTATGACA	CRELD1	BRDN0001163804	3.08687	3.89403	0.61172	0
ACCTACCCGAACATACCAGA	CRELD1	BRDN0001163805	3.38943	2.19633	0.526136	0
CCCACTTACCTACACACTTG	CRELD1	BRDN0001163806	3.5723	4.1408	1.33241	5.4151
AAAAACTCACGAAGGCAGGA	CRELD1	BRDN0001163807	3.13418	4.18322	0.992878	0
AGCGCTCGTAAGGATCCTCG	ZYG11B	BRDN0001163808	3.03796	2.41471	2.67103	0
GCAGTGGCTTTGCAACCATG	ZYG11B	BRDN0001163809	2.93487	1.89245	1.47626	0
TCCATCATTCAATAGACCTG	ZYG11B	BRDN0001163810	3.70354	1.59663	4.31795	5.4151
CAAGTTCCACTAACTTGTGG	ZYG11B	BRDN0001163811	3.70354	4.06953	0.893852	0
TTGATAACCTAATCCGGCGG	NDUFC2	BRDN0001163812	3.88042	5.07266	5.01689	0
TCATCCGGCAGAAACCGTAA	NDUFC2	BRDN0001163813	4.38943	1.87663	1.74604	0
GACCCGCGGCTCCTCTACAT	NDUFC2	BRDN0001163814	3.73457	0.871835	1.3941	0
GATTAGGTTATCAATCAGGC	NDUFC2	BRDN0001163815	1.63941	2.30079	4.71116	0
ACTGGCAAAATCTGTATACG	C5orf34	BRDN0001163816	3.3499	3.86225	2.51872	0
ACCATGATATATATGGAGAG	C5orf34	BRDN0001163817	2.3499	0.16538	0.338042	0
AAATGAAGTGCTAAAGACAA	C5orf34	BRDN0001163818	3.3499	2.55052	3.66241	0
TGCATTACCTGTGTAGGTGT	C5orf34	BRDN0001163819	3.5723	4.52513	3.02309	0
GGAAGCGGTCCTATAGTGCG	KANK1	BRDN0001163820	3.67183	3.92896	4.03001	5.4151
CAGACCAGAGACCAAATGGT	KANK1	BRDN0001163821	3.26744	2.05589	1.99728	0
AGGCCAGTCATCATTCCAAG	KANK1	BRDN0001163822	4.15726	4.27659	2.81781	5.4151
CTCAGTGTTCACGCCCCGGG	KANK1	BRDN0001163823	3.60624	4.37276	3.64982	0
GCAGCGACCGTACCTCCTCG	KRT16	BRDN0001163824	4.20235	4.00733	2.91361	0
ATGAGCATGAACTGGCCCTG	KRT16	BRDN0001163825	3.73457	3.38035	3.20965	0
GCGTGACCAGTACGAGCAGA	KRT16	BRDN0001163826	3.67183	4.19123	4.8563	0
CATCGAGGACCTGAGGAACA	KRT16	BRDN0001163827	4.70354	2.69733	4.06267	0
GCCAAAGACTGTATACACGT	E2F8	BRDN0001163828	3.85241	5.13715	4.68548	0
ACTTCTAGGCTTACTATCTG	E2F8	BRDN0001163829	3.70354	5.37248	6.02303	0
AGCCCTATCAAGACCAACAA	E2F8	BRDN0001163830	4.50191	4.14741	4.10756	5.4151
CAAAGTGTGACGCCACCCCA	E2F8	BRDN0001163831	2.76494	3.81738	2.17649	0
GTCTACAAGGACATCACGCA	MRPL49	BRDN0001163832	3.17998	1.73466	1.554	0
ATGTTCCGGGCTACGCTGCG	MRPL49	BRDN0001163833	2.82384	3.43538	2.65095	0
ACAAACCTGGGGTAATCTGG	MRPL49	BRDN0001163834	3.53753	2.20269	0.233921	0
AGCGTCGTACAAAGTAAGGC	MRPL49	BRDN0001163835	3.17998	1.40039	0.823845	0
GATTGATGAACTGTATGAGC	NAXE	BRDN0001163836	3.73457	1.23654	4.01831	0
CCACCCGAGTTCAGCCGCTG	NAXE	BRDN0001163837	3.79469	4.27055	1.69793	0
TAACGAATACCAGTTCAGCG	NAXE	BRDN0001163838	4.22437	3.30553	3.74759	0
GTCACCAATGCAGTGAAGAG	NAXE	BRDN0001163839	3.03796	3.98168	2.25839	0
CTAAAACCTCCTACCAGCGG	TCHP	BRDN0001163840	4.13418	3.07196	3.47528	5.4151
GAACAACCCGAAACTTCGAG	TCHP	BRDN0001163841	3.38943	3.04391	3.72856	0
ATGAATATGAAAGGGCCCGA	TCHP	BRDN0001163842	3.26744	2.58986	2.16945	5.4151
ACGCACACAGCAGATCCAAG	TCHP	BRDN0001163843	4.94816	4.21973	5.25246	0
AGCAAGACGCTGACGCCCGG	CRIP2	BRDN0001163844	4.79469	4.985	6.57217	6.39809
ACCTTTGGGTCCGAACAGGG	CRIP2	BRDN0001163845	4.11072	3.90966	3.23684	0
CACGCACTCACCGAAGTACA	CRIP2	BRDN0001163846	4.3499	3.76464	4.20544	5.4151
GGGCCGCGGGGACCTCGATG	CRIP2	BRDN0001163847	3.60624	2.70183	3.09172	5.4151
AGGCGTGTAGTTACCGACGT	KCNJ3	BRDN0001163848	3.60624	3.33187	3.15724	0
ATCACGTGGCAAATTGTGAG	KCNJ3	BRDN0001163849	3.63941	4.25533	2.19741	0
ACTCACGCTTATGTTCCGGG	KCNJ3	BRDN0001163850	3.67183	2.85903	2.11187	0
CATCACAGACAAGTGCCCCG	KCNJ3	BRDN0001163851	3.22437	2.11102	4.6631	0
TCATGAGGGGTTAACTCCAG	ZBTB41	BRDN0001163852	3.30926	3.6783	3.32184	0
GGTCGCCAGTTTAACGACAC	ZBTB41	BRDN0001163853	2.08687	2.92589	1.53221	0
TGAATGTGTTACGTGATCCA	ZBTB41	BRDN0001163854	3.85241	5.31642	3.96035	0
TTTGCCCACAAATACTACAA	ZBTB41	BRDN0001163855	3.30926	2.83467	2.35463	0
CTGAACCACCTCACTACCGG	CDHR4	BRDN0001163856	4.3499	2.77192	4.11857	0
ATTGAGTACTACACCTCTGG	CDHR4	BRDN0001163857	3.96134	5.46597	3.79639	0
AGGAGTGTCACAGTCCAGTG	CDHR4	BRDN0001163858	4.08687	2.855	2.1835	0
GTGCAGCTGAAGTTCACATG	CDHR4	BRDN0001163859	4.58937	4.32402	6.359	5.4151
CGACTACGACTATCCCGAAG	EID1	BRDN0001163860	4.58937	3.17256	3.03476	0
GACCTTCCGCAGATGGAGGT	EID1	BRDN0001163861	4.06262	4.1507	2.66102	0
ACTGCTCTCTTCATACAGCT	EID1	BRDN0001163862	3.93487	4.88773	3.11022	0
CGGGGCCCAACAGCTCGAGG	EID1	BRDN0001163863	2.70354	2.9861	0.672734	0
AGACACAGGATAATGCACCG	ZNF433	BRDN0001163864	3.38943	1.9081	5.85386	5.4151
AGGCACATCAGAGATGACAC	ZNF433	BRDN0001163865	3.3499	4.1703	1.59661	5.4151
AAGGCTACTAGAATGACTAA	ZNF433	BRDN0001163866	3.88042	4.26296	4.06457	0
CTCCAGTGTGCATTCCCAAG	ZNF433	BRDN0001163867	2.76494	3.39153	4.44435	0
TAGTCATATAACATCAGATG	TMEM45A	BRDN0001163868	2.88042	3.29664	1.93222	6.39809
GAAGTACATTGTTCCGAACA	TMEM45A	BRDN0001163869	2.5723	4.35575	2.2716	0
ATTAACTTGGTTAAGGACAC	TMEM45A	BRDN0001163870	4.08687	3.25441	2.31052	0
GGGAATTACAATAGTTGGCA	TMEM45A	BRDN0001163871	3.93487	3.53952	2.78134	0
ACAGATTGGGATACTATCCG	HYAL4	BRDN0001163872	4.20235	5.07092	3.24356	5.4151
TGCCTGTATTTGTCTACACA	HYAL4	BRDN0001163873	3.60624	3.39708	3.84579	0
TTTATGCCCCAAACTACTCT	HYAL4	BRDN0001163874	4.11072	4.43349	4.73757	0
GGGAATATTGGCGACCACAG	HYAL4	BRDN0001163875	4.26744	5.54253	5.24829	5.4151
TCACTGGATGACATGTCCTA	TMEM91	BRDN0001163876	4.2885	4.07127	3.03476	0
AAAGGCTATCTCTCTTAAGG	TMEM91	BRDN0001163877	3.22437	3.15628	3.53675	0
TAGCCTTTGCCGAGTCCCTG	TMEM91	BRDN0001163878	3.93487	2.70183	5.19035	0
TGGAGAAGACAGCCAAGCCG	TMEM91	BRDN0001163879	2.08687	1.60626	0.1789	0
ACTCGCCGCTGTTTACTGGA	FAM102B	BRDN0001163880	3.03796	4.51367	4.46892	0
CTCAGTGCCCTTCGTCAATG	FAM102B	BRDN0001163881	2.82384	2.50494	2.39743	5.4151
TGATGTTCTAGAATGTCCAC	FAM102B	BRDN0001163882	2.63941	2.74603	5.55554	0
GTATCTACAGAGTATCCGTG	FAM102B	BRDN0001163883	3.26744	2.89873	5.88964	0
CATGGACTCACTGACCCATG	PPP1R12C	BRDN0001163884	3.5723	3.065	2.67103	0
AATTGCTCCTTCATGACACG	PPP1R12C	BRDN0001163885	3.50191	2.20902	1.80173	5.4151
TACCTAGATATCGCCAGGTG	PPP1R12C	BRDN0001163886	3.79469	4.47085	3.2165	0
AATGAATTGATGCAGGTCTG	PPP1R12C	BRDN0001163887	3.88042	5.07353	1.92388	0
CTGGAGTGTCTACAACAAGA	GIMAP7	BRDN0001163888	4.4088	4.22442	3.02699	0
CCATGACTTCATAGCAGATG	GIMAP7	BRDN0001163889	3.22437	2.18353	4.67558	5.4151
AGAACTAGGACAATAGCATG	GIMAP7	BRDN0001163890	5.0748	3.7796	3.46094	5.4151
GAAAACCGTTGCATTGATCA	GIMAP7	BRDN0001163891	3.60624	4.21187	4.18639	5.4151
AACGTTTAATAAATCAATGG	NUP42	BRDN0001163892	3.93487	3.68513	2.40943	0
TAGGTAATAATAGACGTGGA	NUP42	BRDN0001163893	3.85241	3.0153	4.03001	0
TTCTCCAAATCCACACCATG	NUP42	BRDN0001163894	3.38943	3.65531	3.17492	0
CGGTGCTGGAACGAACATCC	NUP42	BRDN0001163895	1.50191	0.684647	0	0
CAGGGGAGGGCGATCCCCCG	TRIP6	BRDN0001163896	1.63941	2.43105	2.07467	0
GGCGGGGGCTCATATGCCTG	TRIP6	BRDN0001163897	1.63941	4.04143	0.312708	5.4151
TGGAGTACTCCAGCACACGC	TRIP6	BRDN0001163898	3.22437	4.07301	2.42725	0
CTTGATCGCGTCTTTCACGT	TRIP6	BRDN0001163899	2.5723	2.10424	2.676	0
TTCGTCCTCCTGCATCGAGG	SEC22B	BRDN0001163900	2.88042	0.382561	0.0313999	0
GGAATAGGGTCGGGACACAG	SEC22B	BRDN0001163901	2.3499	0.0850587	0.092221	0
CCTTCAACAATATCAGAGTC	SEC22B	BRDN0001163902	4.01287	5.38022	2.90091	0
AAAAGCCAACTTCTTAGGGA	SEC22B	BRDN0001163903	3.67183	0.551495	0.233921	0
CGCAGTCACCAAGCTCCACG	ACTRT2	BRDN0001163904	4.82384	4.88477	2.15527	0
GAATTTCAGGTGCCCCACGA	ACTRT2	BRDN0001163905	2.42791	1.65344	1.56477	0
GATCAGGCCACGCTCGAAAG	ACTRT2	BRDN0001163906	3.30926	5.19411	3.30266	5.4151
CGTGCCCGCTTTCTACCTGT	ACTRT2	BRDN0001163907	3.67183	3.52437	7.33964	5.4151
AAAGAGGAAGACTTCTATCG	SAMD9	BRDN0001163908	3.79469	2.72851	2.44485	0
AAACAGAGGTCATCGAATGT	SAMD9	BRDN0001163909	3.67183	4.83037	3.32817	0
TGTATGAATTCACGTACCAA	SAMD9	BRDN0001163910	3.96134	4.62201	2.93036	0
TCGATTCAGACATCTAAGAT	SAMD9	BRDN0001163911	1.98733	2.29485	2.83126	0
GGATGGTGTAAAGTTCGGCG	BTNL10	BRDN0001163912	2.5723	2.3243	0.731271	0
GGCCATGGTGAGGAGTCACA	BTNL10	BRDN0001163913	2.50191	1.96904	1.56477	0
CTGTGCACATGCATGAGAGA	BTNL10	BRDN0001163914	3.67183	3.34054	6.02693	5.4151
GAAGTCTCTCCGTTCCACCC	BTNL10	BRDN0001163915	2.08687	3.2666	2.15527	5.4151
GCCAGTGCAGACCTTAACCA	YEATS2	BRDN0001163916	3.22437	1.29722	0.672734	0
AGCCCCAAACCTATAACAGG	YEATS2	BRDN0001163917	2.76494	1.58694	1.65825	0
ATGTCAGACTCCGAGGACTG	YEATS2	BRDN0001163918	4.20235	4.50469	2.85777	0
CCAGTCAACTCATAAGTGGA	YEATS2	BRDN0001163919	3.38943	0.216547	4.23272	5.4151
GTGTGGTACTGTTATCACGT	ASPHD2	BRDN0001163920	3.63941	3.02609	1.59661	0
CGTGCGCTGCACCCACAACG	ASPHD2	BRDN0001163921	3.13418	2.31846	4.52928	0
GGCATGGGCCGCATCCACAA	ASPHD2	BRDN0001163922	3.13418	1.93889	3.56921	0
GGACGCACAGAAACATGATG	ASPHD2	BRDN0001163923	4.62292	3.84812	2.72963	0
ACGCAGCCTCTCGTCCAATG	CACNA2D3	BRDN0001163924	4.67183	3.98537	3.50914	0
TTTGCTTCGCGATAGTCAGA	CACNA2D3	BRDN0001163925	4.24607	4.99236	3.20621	5.4151
TAGTAGCGTTGACCTCTCTG	CACNA2D3	BRDN0001163926	4.2885	4.05555	2.99151	0
CCAACGAACATGTACAACAA	CACNA2D3	BRDN0001163927	2.93487	2.47374	5.88428	5.4151
CAATGGCAAGAACTATCCCA	BAHD1	BRDN0001163928	3.13418	1.24888	2.37924	0
CAGTAGCACGATCACGGTCA	BAHD1	BRDN0001163929	3.26744	2.97871	0.387414	0
CCAGCGTGGGTAACAGACAG	BAHD1	BRDN0001163930	3.96134	2.55052	1.64815	0
ACAGGCCATTGTAGTCGGCG	BAHD1	BRDN0001163931	2.3499	1.80321	1.47626	0
CACTCTCAGACAAGCTACTG	CCL27	BRDN0001163932	2.70354	3.74299	3.19932	6.39809
CCAAGTACTCACCTGCTGTA	CCL27	BRDN0001163933	3.50191	3.55202	3.2267	0
TGCAGATGCTGCGTTGAGCC	CCL27	BRDN0001163934	4.15726	4.05203	3.24021	5.4151
TCGGTAGAGCTGAGTACAGC	CCL27	BRDN0001163935	3.60624	5.1095	4.20372	0
TAGTGGTATCAACAGTGTCG	ECPAS	BRDN0001163936	4.20235	3.74952	1.05531	0
CATGGCAGTAAGAAGCGTAG	ECPAS	BRDN0001163937	3.17998	2.39819	1.31975	0
TAGTGATACACGCCACAGTG	ECPAS	BRDN0001163938	4.83819	4.15726	6.65451	5.4151
AACTGGTAACGATAAAGTCG	ECPAS	BRDN0001163939	4.2885	4.60891	5.16226	0
CCAGTTACCAGAGAAACCTA	VPS36	BRDN0001163940	3.85241	1.85257	0.0313999	0
TCAGTCGGTGTGTACTAAGA	VPS36	BRDN0001163941	2.93487	0.19119	2.21802	0
GGAAATGACACAAAGAAGAT	VPS36	BRDN0001163942	3.26744	3.20142	3.12485	0
TAGGAATTGTAGGTATTGAA	VPS36	BRDN0001163943	2.5723	0.382561	0.0313999	0
GCTGGCTAAATATGAATACA	SAT1	BRDN0001163944	1.98733	4.1507	2.16945	0
CCGACTGCAGTGACATACTG	SAT1	BRDN0001163945	3.46538	2.49979	5.4041	0
ACAATAACTTGCCAATCCAC	SAT1	BRDN0001163946	3.53753	4.53902	0.805799	0
AAAGAGCACTGGACTCCGGA	SAT1	BRDN0001163947	2.50191	4.75775	1.62776	0
AAGTGCCTAGTCAAGTACGC	WDR37	BRDN0001163948	3.26744	3.05449	1.08554	0
TGCTCATATCTGGAGATACG	WDR37	BRDN0001163949	2.50191	1.21153	0.692511	0
CATCCCAGATGCCGTCCCGG	WDR37	BRDN0001163950	3.60624	2.84284	2.87085	0
TATACGAAGAACTAACAGCT	WDR37	BRDN0001163951	3.85241	2.5555	3.93567	0
AGGAAGGTGAGGCCACCACG	DEPTOR	BRDN0001163952	3.96134	4.46821	3.50075	0
GACCGGGGCATTATTCACCA	DEPTOR	BRDN0001163953	2.88042	2.31259	4.73757	0
AGTTCAGAATGAACTTCCGG	DEPTOR	BRDN0001163954	3.88042	2.54052	5.19556	0
TGGTAGATTTCCGATTGTCA	DEPTOR	BRDN0001163955	4.38943	4.42264	3.55847	0
CGGGCCCCAACGGAGACCTG	BBLN	BRDN0001163956	4.71914	3.67602	5.10991	0
AGGCGAGGAGGACGGCTTCG	BBLN	BRDN0001163957	4.32973	3.2266	0.672734	0
GGTCCAGACAGGAGTTGATC	BBLN	BRDN0001163958	3.30926	3.07196	2.37313	0
CGCTGCCATCAACTCCATGC	BBLN	BRDN0001163959	3.30926	3.60098	2.02874	0
GGATATAACTGAGAACCTCG	RC3H1	BRDN0001163960	2.50191	3.68058	2.55158	0
TAACACAGCTTATTCCGCGA	RC3H1	BRDN0001163961	3.03796	1.38929	1.21425	0
TTTGCTAACAGCTCCAAATG	RC3H1	BRDN0001163962	1.76494	4.818	2.03649	0
CTGGATTCTGGTACATACGA	RC3H1	BRDN0001163963	4.08687	3.54703	3.76637	0
TGGCCAGGTTTGTGGAACAG	RPSA	BRDN0001163964	3.03796	2.54553	1.00874	0
TACACAGCGCAATGGTAGGT	RPSA	BRDN0001163965	3.73457	0.16538	0	0
CATAAATCTCAAGAGGACCT	RPSA	BRDN0001163966	3.17998	0	0.0313999	0
TTGGCAGGGAGCTCACTCAG	RPSA	BRDN0001163967	4.65571	0	0	0
GGGCTCATACACACGTACCT	KLHDC8B	BRDN0001163968	3.26744	3.24828	0.769016	5.4151
GCACAGTGGCACACCAAGAT	KLHDC8B	BRDN0001163969	3.79469	3.55699	2.69573	0
AAGGTGGAGGCCCCATAGCA	KLHDC8B	BRDN0001163970	2.26744	1.07957	2.21802	0
AGCCATGGGGGTTGCAACTG	KLHDC8B	BRDN0001163971	4.94816	5.29798	5.34206	0
CCAGAGGGTCCAACTCCGAG	PPP1R26	BRDN0001163972	3.5723	2.54553	3.12849	0
ACGTTCATCTTCGCTAACCG	PPP1R26	BRDN0001163973	3.9079	3.69869	1.28109	0
TTCAGACAGTGATGATTCCG	PPP1R26	BRDN0001163974	2.63941	1.54752	0.481361	0
GGAACGGTCCTCGTGCCGGG	PPP1R26	BRDN0001163975	1.88042	2.87504	1.08554	0
TCCCGGATGTAGAATCCTAG	PARD6B	BRDN0001163976	2.5723	1.86865	1.96512	5.4151
TGTGTCTTCTATTATAGACG	PARD6B	BRDN0001163977	2.42791	3.09607	1.25472	0
GTTGTCAGGACGCAATACGT	PARD6B	BRDN0001163978	2.76494	1.95405	1.8641	0
TTATCACAAAGCTGTTTCAA	PARD6B	BRDN0001163979	3.46538	3.13316	3.85898	0
CCACATCGACCAGCGCAAAG	GLIS3	BRDN0001163980	2.70354	3.19187	1.89002	0
AGGCAGCTGCAACAATCTAG	GLIS3	BRDN0001163981	4.01287	2.83057	5.09141	0
TGGATGAGTGCCGAGGACTA	GLIS3	BRDN0001163982	3.08687	4.02538	1.11515	6.39809
CATCTCAAGATGCCCTCAGG	GLIS3	BRDN0001163983	4.22437	3.88417	3.22331	5.4151
TCAGCCTCATGTCCATCCAG	THAP12	BRDN0001163984	2.50191	0.511079	0	0
TGAATCTCATAACCTAAGAG	THAP12	BRDN0001163985	3.73457	3.32022	1.60706	0
CAGAACCCCAGCGAAGAAGA	THAP12	BRDN0001163986	3.53753	2.0629	1.36974	0
AGATGGAATAACTATATAGC	THAP12	BRDN0001163987	3.88042	0.448251	1.34496	0
CACCTGGCGTACTGTCCGAG	ARVCF	BRDN0001163988	4.26744	4.68581	2.10451	0
AAGATGGTCATCATTGACCA	ARVCF	BRDN0001163989	3.93487	5.02681	2.03649	0
CGGCCGCATTGGCCTTCACG	ARVCF	BRDN0001163990	2.26744	1.19887	2.81781	0
GTCACTAGGCTGTTACCTGG	ARVCF	BRDN0001163991	3.22437	3.84203	1.08554	0
GTGCACGATCTGATGCCCGG	YAP1	BRDN0001163992	2.70354	2.42563	2.51872	0
GATGAACCTTTACCAAAACG	YAP1	BRDN0001163993	3.53753	3.48579	2.20431	0
TGCCCCAGACCGTGCCCATG	YAP1	BRDN0001163994	3.13418	2.66085	1.93222	5.4151
TCGAACATGCTGTGGAGTCA	YAP1	BRDN0001163995	3.03796	2.45255	3.37176	5.4151
CACAGCCAATCAACACTCGG	MOV10L1	BRDN0001163996	3.53753	3.98537	1.71736	0
CTTTACAGGTACAATCACCT	MOV10L1	BRDN0001163997	3.93487	2.24026	4.05123	0
AAAGTGACACCGTCTGCTTG	MOV10L1	BRDN0001163998	3.50191	3.79861	4.42527	5.4151
AATCGTTCCATAGAAATGAG	MOV10L1	BRDN0001163999	3.08687	1.66269	2.76275	0
GAAGCCCCACATGTGTGACA	ZNF335	BRDN0001164000	3.63941	1.21153	2.47941	0
ACACAGACGATGAATCAGGG	ZNF335	BRDN0001164001	5.00016	1.75211	1.41806	0
ACACGGTACCTGATCCTACA	ZNF335	BRDN0001164002	4.86648	4.70161	4.34319	0
GATGATGACATTGTAGACGC	ZNF335	BRDN0001164003	3.73457	1.29722	0.206673	0
TGGCCGTGAAGCGTTCACAC	NAA11	BRDN0001164004	3.79469	1.88456	0.312708	0
CCTCAACTTTCAGATTAGTG	NAA11	BRDN0001164005	3.5723	2.27688	4.68301	5.4151
TCAGCGATGTAAGAAAGCTG	NAA11	BRDN0001164006	2.76494	1.54752	4.11307	0
AGTTCTCAGGAAGGCAAAGG	NAA11	BRDN0001164007	2.63941	2.80155	4.11857	0
ACAGCTATAGACATGCTCGG	PLD1	BRDN0001164008	3.22437	0.772753	1.22787	0
GTGAGCCCACAAATAGACGG	PLD1	BRDN0001164009	2.5723	2.54052	2.27816	0
TAGGAGGCAAAACGTCAGAG	PLD1	BRDN0001164010	3.38943	1.23654	2.33589	5.4151
CAGTGGTTGAGGGAAATCGT	PLD1	BRDN0001164011	2.42791	1.56737	2.05189	0
CAAATGAGCTCAGATGCCCG	NWD1	BRDN0001164012	1.88042	1.23654	1.34496	0
ACCGTATGTGAGAACCACAG	NWD1	BRDN0001164013	4.4088	4.49437	0.338042	0
TCTTGGGGTTCACCAAGTCG	NWD1	BRDN0001164014	2.26744	1.27325	3.37176	0
AGGATGAGGTGCACCCTCGG	NWD1	BRDN0001164015	4.11072	4.48527	4.74824	0
TGAGCCAGAAAAGTTCCCCC	ZNF74	BRDN0001164016	2.63941	0.531429	2.9955	5.4151
GGTGCACGTTGAGGGACGAG	ZNF74	BRDN0001164017	3.79469	2.36456	2.12648	0
GCGGTGCCCTCTCAACAGCA	ZNF74	BRDN0001164018	3.63941	5.00242	5.84561	7.38951
TCAACTAGACTCCCCTCAGA	ZNF74	BRDN0001164019	4.08687	5.9802	1.7926	5.4151
CAACAATAATATTCCGCCAG	NUP54	BRDN0001164020	3.26744	1.54752	5.43157	0
TTTGGTGGTACTCAGAACAA	NUP54	BRDN0001164021	2.98733	0.903405	1.89002	0
AGTTCCTTAAAACCCACCAT	NUP54	BRDN0001164022	2.93487	0.610071	0.672734	0
TGGGCATATAGCGTTGTAGC	NUP54	BRDN0001164023	3.46538	4.61488	3.66491	0
GGGTGATGCACAGTTGACCA	PDZD9	BRDN0001164024	3.22437	3.02967	2.47371	0
TATATCCTAACACATTGGCA	PDZD9	BRDN0001164025	4.32973	4.07647	4.79244	5.4151
AGGCCAAATTCCCAGTAACA	PDZD9	BRDN0001164026	3.3499	2.38706	5.15337	5.4151
CAATATCCATCTCCAGAGAC	PDZD9	BRDN0001164027	#NUM!	0.16538	0	0
AGGTCCTACCTTGCTAACCA	ENO1	BRDN0001164028	3.53753	2.89873	0.36294	0
ACAGCAGCTCTGAAGAGACC	ENO1	BRDN0001164029	3.3499	0.531429	0.206673	0
GGTCATCGGCATGGACGTAG	ENO1	BRDN0001164030	2.3499	0.241465	0.092221	0
GGAAAGATGCCACCAATGTG	ENO1	BRDN0001164031	4.2885	1.18609	0.731271	0
GAACGGGAACGTCATTCTGA	RNASE11-AS1	BRDN0001164032	3.30926	3.51928	2.52975	0
TAACTCTTTGTATGATCATG	RNASE11-AS1	BRDN0001164033	4.38943	2.84284	2.42725	0
GAAAGCAGAAAATGGCCGAA	RNASE11-AS1	BRDN0001164034	3.13418	4.40758	1.89002	0
AGCATGTCTTCATCCATGAG	RNASE11-AS1	BRDN0001164035	5.08687	5.344	3.71895	0
TGCACGATTACTACTACCGA	PNPLA1	BRDN0001164036	3.9079	2.97129	1.60706	6.39809
TTCAGAGTTCACGTCCAAGG	PNPLA1	BRDN0001164037	3.50191	2.75903	1.18662	0
ACAGCTGGGAATGATACAGG	PNPLA1	BRDN0001164038	3.53753	2.25257	0.092221	0
CCACAGAGGTACATCGATGG	PNPLA1	BRDN0001164039	3.46538	3.83795	5.04793	5.4151
GCAAGGGCAACTATGCTGAG	H2AC16	BRDN0001164040	2.17998	1.6901	0.976838	0
CAAGTGGCGCGGGATAATGC	H2AC16	BRDN0001164041	2.50191	2.28888	2.07467	0
TCGGGACGCGGCAAGCAGGG	H2AC16	BRDN0001164042	2.50191	0.382561	2.15527	0
GGAGACCGGCACGAGAAGAG	H2AC16	BRDN0001164043	2.3499	3.79651	3.46382	0
CTGACACGGAGTGAGGTCGT	MPND	BRDN0001164044	1.76494	3.8542	2.23161	0
AGCCAGACGGAAGGATCATG	MPND	BRDN0001164045	4.03796	3.95179	3.52852	0
AGTCTGACCTGGCCAAGTCG	MPND	BRDN0001164046	3.5723	4.54779	4.25284	0
ACAAGAGTCGGAGACCACTG	MPND	BRDN0001164047	3.53753	1.8363	1.22787	0
AGAAACCTACAACTCATGGA	BRCA1	BRDN0001164048	3.17998	0.949503	0.590796	0
AAGGAGCCAACATAACAGAT	BRCA1	BRDN0001164049	4.11072	0.684647	0.233921	0
TGGTACTGATTATGGCACTC	BRCA1	BRDN0001164050	4.32973	2.76334	0.411481	0
GGCTCAGGGTTACCGAAGAG	BRCA1	BRDN0001164051	3.9079	3.25747	1.80173	0
ACAGTACTGACCCTAGACAT	ARMCX5	BRDN0001164052	4.20235	3.21721	1.73654	0
AAAGTATGGGCCTAATCCGA	ARMCX5	BRDN0001164053	3.30926	3.30257	4.31795	5.4151
TTCAATCAAGGTCTCAACCA	ARMCX5	BRDN0001164054	3.03796	1.57719	0.992878	0
GACACATACAGTGACCTACA	ARMCX5	BRDN0001164055	2.08687	1.49668	3.06921	0
CTTACCTGTCCAATGATGAG	SLC10A7	BRDN0001164056	2.82384	2.31846	3.50075	0
CAATCACACCCATCAACGAA	SLC10A7	BRDN0001164057	3.79469	2.73291	2.8665	0
CCGTCCATAGGGGTGAATGG	SLC10A7	BRDN0001164058	3.08687	3.646	1.33241	0
CTGCTGATAGCACCAAAAGG	SLC10A7	BRDN0001164059	3.13418	1.18609	0.286921	0
GGCTTCATGCCATTAAACGT	TTC33	BRDN0001164060	2.17998	3.70542	0.632346	0
AATTGGTGAGAAGGTCTCAA	TTC33	BRDN0001164061	3.88042	4.2811	3.53948	0
TGAGAAAAGTAAACAGCTGA	TTC33	BRDN0001164062	3.38943	4.70721	3.86771	5.4151
TAACAACCACAGATATCGGG	TTC33	BRDN0001164063	4.13418	2.71967	4.8208	0
AAGAGGGTGGAATAGCGTAG	OR10P1	BRDN0001164064	2.82384	3.06849	2.83126	0
CTGGCTCACAGGCATCATCA	OR10P1	BRDN0001164065	3.9079	4.76421	3.18543	5.4151
GAAAGTGCGGGATGATCGGG	OR10P1	BRDN0001164066	3.98733	4.30198	2.36082	0
AGAGCTCCACCACTGAGAGT	OR10P1	BRDN0001164067	5.13418	5.0508	3.12849	0
AGGCATGACAGCAAGCGCTG	VKORC1L1	BRDN0001164068	4.83819	6.30671	3.09172	5.4151
GCGGCGGAGCACTTCACCCA	VKORC1L1	BRDN0001164069	2.98733	2.01312	4.00453	5.4151
TGCTAAGAGTGTCGGTGCCG	VKORC1L1	BRDN0001164070	3.03796	3.8277	5.73493	0
GCTCCTTCTCCCGCTCCACG	VKORC1L1	BRDN0001164071	2.63941	3.29366	2.31052	0
ATACCCAATAGAGTCCGAGG	BRAF	BRDN0001164072	2.50191	4.1325	4.17061	0
TCATAATTAACACACATCAG	BRAF	BRDN0001164073	2.98733	2.46847	0.569563	0
ACAAATGATTAAGTTGACAC	BRAF	BRDN0001164074	2.98733	1.66269	2.8133	0
GGGGGTAGCAGACAAACCTG	BRAF	BRDN0001164075	3.93487	2.23407	2.95103	0
CATCTATCGACTACCTACGC	DCAF12	BRDN0001164076	3.03796	1.22409	1.46481	0
GTGTGGCACAAAATGCAACA	DCAF12	BRDN0001164077	4.17998	4.62082	2.80878	0
ATGCGAGACACAATGTGTCA	DCAF12	BRDN0001164078	4.3499	3.58403	6.70163	5.4151
TCTAGAAGGATTCAGCTCGA	DCAF12	BRDN0001164079	3.96134	3.21092	2.21802	0
CTTCTTAGCAGCGTACAGAG	BTBD6	BRDN0001164080	3.38943	3.41909	2.8665	0
CCCCACGACGAAGTGCACGT	BTBD6	BRDN0001164081	3.5723	2.67921	3.32817	0
TGGAATTCGGACCAGATAGA	BTBD6	BRDN0001164082	4.44677	3.55699	5.6932	5.4151
TGGTTGTTGCCGAGTGTGGG	BTBD6	BRDN0001164083	4.74984	5.376	5.12545	0
GATGCTTTGTCAGACAAACA	TRIB1	BRDN0001164084	3.22437	3.83591	2.99151	0
GTTTCCCATTAAACACTACC	TRIB1	BRDN0001164085	3.03796	4.25533	1.76484	0
CCGGGACACATGCTCGCGCT	TRIB1	BRDN0001164086	2.5723	2.67921	0.387414	0
CCAGCACGATGGCTGACTGG	TRIB1	BRDN0001164087	1.98733	2.33592	1.85535	0
TACAGCTGACAAATATCACG	UTP15	BRDN0001164088	2.17998	0	0.435152	0
GTGACAGCATAATTATATGG	UTP15	BRDN0001164089	1.76494	0	0	0
AAGAACACTCTGATTATGTG	UTP15	BRDN0001164090	3.26744	0	0.206673	0
AAGCTGCATAATCAAAACTG	UTP15	BRDN0001164091	3.88042	0	0	0
CCATGAGAGACCAATACATG	NRAS	BRDN0001164092	2.17998	1.97648	3.23009	0
TGAATATGATCCCACCATAG	NRAS	BRDN0001164093	3.9079	2.78469	2.36082	0
TGATGTACCTATGGTGCTAG	NRAS	BRDN0001164094	4.06262	4.3586	2.92201	0
TTGCGGATATTAACCTCTAC	NRAS	BRDN0001164095	4.03796	5.13632	4.41934	0
CATGTTCAGATCCACCTCGG	ADCY1	BRDN0001164096	3.67183	2.61868	2.34216	5.4151
AACCGGGTTACGGACATGAG	ADCY1	BRDN0001164097	3.3499	3.90577	2.43314	0
CGGGGTGGTGTAGACAACGT	ADCY1	BRDN0001164098	4.13418	3.77321	3.83916	0
CCCAGACGAAAGGACCACCA	ADCY1	BRDN0001164099	4.53753	4.64203	5.3056	6.39809
GCAGACATGGTCGTATCTGT	PADI1	BRDN0001164100	4.01287	1.85257	3.6848	0
GTACCAGGATCCTCTTATAG	PADI1	BRDN0001164101	3.30926	2.75038	2.89666	0
TGAAGTTGAGCGACAGCCAG	PADI1	BRDN0001164102	2.88042	2.63288	0.338042	0
GGCGGCACGGAATACCCCCT	PADI1	BRDN0001164103	1.76494	0.404792	3.71654	0
TGGGACCAAAGACCTTCCAT	CPED1	BRDN0001164104	3.73457	2.975	2.83126	0
GATTCTTAAAGCGTATGTGT	CPED1	BRDN0001164105	2.76494	2.58013	0.411481	0
TGTTCATTCCTAAGCCCAGA	CPED1	BRDN0001164106	3.08687	3.2046	3.6243	0
AGGAACACCCTGTATATCCA	CPED1	BRDN0001164107	3.22437	3.58647	1.48763	0
TCTGGAGAATGGTACAAGAG	SLU7	BRDN0001164108	2.63941	0.590809	1.97322	0
TTTGAAGGATCAATATACCA	SLU7	BRDN0001164109	3.08687	0.0289137	2.51317	0
GAAAGCCCAGAAACTCCAAG	SLU7	BRDN0001164110	3.60624	3.50649	2.95513	0
AATTTGGCTCCAACTCGCCT	SLU7	BRDN0001164111	4.13418	0.684647	2.84899	0
TATCACCGTGATGATCCCAA	C3orf18	BRDN0001164112	3.38943	0.684647	2.96736	5.4151
CATGTACAACTTCGACCCCA	C3orf18	BRDN0001164113	4.32973	4.23532	5.25911	5.4151
TGTACATGGGCATGAGCTGG	C3orf18	BRDN0001164114	4.46538	5.10442	4.1829	5.4151
TCCAGGTCAGACTCAGAGGT	C3orf18	BRDN0001164115	4.11072	3.27568	1.73654	0
CCCGCGTCTACAAGTCCAAG	CACNG8	BRDN0001164116	2.93487	3.81738	2.3041	0
CGTGTACATCTCCGCCAACG	CACNG8	BRDN0001164117	3.82384	3.30257	3.31547	0
GATGGTCATGAGGCCGAAGG	CACNG8	BRDN0001164118	2.17998	2.89873	0.286921	5.4151
GACGACGGGACCCCCCACCG	CACNG8	BRDN0001164119	2.17998	1.18609	2.73917	0
GTGGCTAGGAGACTCCATGG	FUT7	BRDN0001164120	1.3499	0.26596	0	0
GTGGTGGAAGACCACGGCGT	FUT7	BRDN0001164121	1.17998	1.60626	0.503922	0
CAGACAAGGATGGTGATCGT	FUT7	BRDN0001164122	2.88042	1.05166	0.36294	0
GCTGAGCTACCGGCGCGACT	FUT7	BRDN0001164123	2.5723	3.66224	5.04023	5.4151
CTCGGGGTACCCCCTCCAGG	SPDYE1	BRDN0001164124	2.3499	0	0.0313999	0
GTGGTCAGATGAATCTGAGG	SPDYE1	BRDN0001164125	4.08687	0.0289137	0.0313999	0
CATCCTCCCTGAGCACCACA	SPDYE16	BRDN0001164126	4.26744	0	0	0
GGAGTGGTGGGACGAATCTG	SPDYE16	BRDN0001164127	4.22437	0.0289137	0	0
GGTTCCTCAGGACGTCGCAG	RGS3	BRDN0001164128	2.26744	1.42235	1.21425	0
CACCTGTGATCCGTATGTGA	RGS3	BRDN0001164129	4.82384	4.99786	3.21308	0
GGAGAAGAACTGCACCCATG	RGS3	BRDN0001164130	3.88042	6.50109	5.2042	6.39809
TCCCTGGCGAAGTTGTGAAG	POTENTIALLY_ACTIVE_175	BRDN0001164131	4.24607	3.87425	1.96512	0
GGCAAGCATTAAACGCAACA	OR51I1	BRDN0001164132	3.82384	3.47006	5.69993	0
GATCTCATGAAAGTAGCATG	OR51I1	BRDN0001164133	3.22437	3.37755	2.39743	0
CACAAAGCGATCCAAGCTCA	OR51I1	BRDN0001164134	3.03796	2.57033	3.23684	0
GCAGAAAATCAGGGCAACCC	OR51I1	BRDN0001164135	2.26744	3.97798	3.65234	0
GCTGTGGATGTTGATCACGG	IFITM1	BRDN0001164136	1.63941	1.59663	2.57307	6.39809
GCACAAGGAGGAACATGAGG	IFITM1	BRDN0001164137	3.08687	0.531429	0.206673	0
ACAGCACCAGTTCAAGAAGA	IFITM1	BRDN0001164138	4.17998	4.34573	6.85209	0
AGCATTCGCCTACTCCGTGA	IFITM1	BRDN0001164139	4.48376	3.46742	3.12485	0
GAAACTGAACAGAAAAGACT	TMBIM6	BRDN0001164140	1.17998	3.3463	0.36294	0
GACAGCAATACAAAACTCCA	TMBIM6	BRDN0001164141	3.98733	5.12214	1.72698	5.4151
CAGCCGCCACAAACATACAA	TMBIM6	BRDN0001164142	4.38943	2.38147	5.38827	5.4151
TGCCGTGCCCATGAAAGCAG	TMBIM6	BRDN0001164143	4.89423	4.33129	5.37456	6.39809
CGGAGGCGTTGACCCCCTCG	CACTIN	BRDN0001164144	2.17998	0	0.312708	0
AGAGCACTTCAAGACATGGG	CACTIN	BRDN0001164145	4.30926	0.404792	0.569563	0
GCGAAACCGACGGCGCCGGG	CACTIN	BRDN0001164146	3.17998	4.00005	2.4154	0
TCAGGAGAGGAGCAGTCACG	CACTIN	BRDN0001164147	4.20235	2.15102	2.44485	0
AGAGCTGCAAGATCCAACCC	NLRP13	BRDN0001164148	4.03796	4.23532	4.55517	5.4151
ATGGCTCGCCATGTACAGAC	NLRP13	BRDN0001164149	3.63941	3.82976	1.82879	0
ATATATCCGTAATACATCAA	NLRP13	BRDN0001164150	3.30926	4.30641	3.83694	5.4151
AAGTTTGCCCAGGGGATACG	NLRP13	BRDN0001164151	2.26744	3.79651	1.63799	0
CACTGCGAATAGCAAGACGG	ADAD2	BRDN0001164152	1.98733	3.53196	1.554	0
TCACCTACCTACGCTCAGGG	ADAD2	BRDN0001164153	2.5723	2.57033	0.062131	0
ACAGAGATCCCGCGTGCCAG	ADAD2	BRDN0001164154	3.60624	3.08579	3.27341	0
TTCAAATATAGAGCCCCTGG	ADAD2	BRDN0001164155	2.08687	2.70631	0.481361	0
AGAACTCCGAGGCCGCATCG	MPG	BRDN0001164156	2.50191	3.04744	3.20621	0
AGGGCCACCTTACCCGACTG	MPG	BRDN0001164157	4.03796	2.03466	2.1835	0
GAACATGCCTCGGTTGCGGG	MPG	BRDN0001164158	3.13418	2.73291	1.87279	0
GCTGCGTCGGACGAGCTGTG	MPG	BRDN0001164159	4.11072	3.00442	2.13373	0
CCATGCAGCTGAATGACAAG	CMTM3	BRDN0001164160	3.9079	3.21721	3.34076	5.4151
TGGAGATAGCAAAGTAGATG	CMTM3	BRDN0001164161	4.22437	2.89481	3.56116	5.4151
GAGCAGAGGAAAGCCCGCGC	CMTM3	BRDN0001164162	3.3499	2.21532	0.944214	0
ATCAGCAAAGAGGAAGTACA	CMTM3	BRDN0001164163	4.86648	5.11626	2.93452	5.4151
ACTCTCGGCCTCATTATGAG	LINC02860	BRDN0001164164	4.26744	3.62485	5.40784	5.4151
ACTCAGAGACAAGACACATG	LINC02860	BRDN0001164165	4.3499	3.78173	3.01133	0
ACAGAGCTTTCTCCGCATGT	LINC02860	BRDN0001164166	2.82384	2.9861	2.16238	0
CCAAGATCAAGGCGTAGGCA	LINC02860	BRDN0001164167	2.42791	0.610071	0.121696	0
GCTCTTACAGTCATGCAGTG	FBXO48	BRDN0001164168	2.17998	3.67373	1.8377	0
TCACACAGAAGCGAACTCTG	FBXO48	BRDN0001164169	4.32973	2.90654	2.27816	0
TAGAAAGTGGTTATTCCTGG	FBXO48	BRDN0001164170	3.08687	2.22785	2.16238	0
GGACATTCGGAGTCTGTGCA	FBXO48	BRDN0001164171	2.93487	2.30079	4.53751	0
GCACCAGCTTCGATCCCTCG	QPRT	BRDN0001164172	2.5723	2.47374	1.11515	0
GCTGTGGGCCAAATCCCCTG	QPRT	BRDN0001164173	3.08687	3.97241	1.18662	5.4151
CCAGCCCTCCCAGGTCGTAG	QPRT	BRDN0001164174	3.76494	4.21816	5.11724	5.4151
ACGGGTGGCCCTCAACACGC	QPRT	BRDN0001164175	1.50191	0.382561	3.09172	5.4151
CGCAGGACAATCCCTCGTCG	GJA3	BRDN0001164176	3.26744	1.18609	0.435152	0
ATAGTAGGGTGGGAACCCGA	GJA3	BRDN0001164177	4.30926	3.70542	3.946	0
GCCGTACAGAAAGTACTGGC	GJA3	BRDN0001164178	3.50191	1.51723	1.15846	0
CGGCCCCCAGCACCAAGATG	GJA3	BRDN0001164179	4.83819	5.08562	2.51317	0
ACAATGCCGAGGAGTACACC	AFF4	BRDN0001164180	4.17998	4.0573	1.94876	0
TGGGAATGATCACCATAGCA	AFF4	BRDN0001164181	3.98733	4.11743	3.1714	0
TGTATGAATAGCCGTTAGAG	AFF4	BRDN0001164182	1.98733	1.5375	1.67822	0
AGGCGGGTGACACTTTATGT	AFF4	BRDN0001164183	2.5723	3.51928	1.11515	0
TACCCGCTTAACTGCCAGCG	MIEF1	BRDN0001164184	3.46538	3.23283	5.09141	0
CTTCGGGACATGTACTTGAG	MIEF1	BRDN0001164185	3.5723	1.54752	1.76484	0
GCGGATCACATAGTCCAAGA	MIEF1	BRDN0001164186	1.98733	1.69913	0.435152	0
GGTAGCCCCCTACTACACAG	MIEF1	BRDN0001164187	2.63941	1.77789	2.26501	0
TACACCATGAATCCGTAGAG	FAM114A1	BRDN0001164188	3.22437	2.70183	1.34496	0
AAAGTGACCCGGGCTTTAAG	FAM114A1	BRDN0001164189	3.50191	3.68058	3.31547	0
GCTGTCTGCCATCACCAATG	FAM114A1	BRDN0001164190	3.30926	3.16932	5.56965	0
AAACAGCATCCCGTAGTGCG	FAM114A1	BRDN0001164191	4.48376	4.3657	4.42674	5.4151
GTGTGCCGGAAGTCGCCGAG	CDC42EP5	BRDN0001164192	2.5723	3.15628	1.69793	5.4151
TCGTTCCTGAGCCGCCACGG	CDC42EP5	BRDN0001164193	4.15726	4.50469	4.0397	5.4151
CAGGAACGAGGTGTCCCCGA	CDC42EP5	BRDN0001164194	4.62292	3.2266	2.69573	0
TCCGGCACACGCTGCACGTG	CDC42EP5	BRDN0001164195	4.48376	4.87783	5.16226	0
TTTAAAGGCGATCCACTAGG	MYO1B	BRDN0001164196	3.38943	5.12883	3.05017	5.4151
TCATTCAGAAGATATATCGG	MYO1B	BRDN0001164197	3.17998	4.11575	0.944214	0
GCAGGAGGAGTATATACGGG	MYO1B	BRDN0001164198	2.88042	2.49979	4.60949	5.4151
AGTACTACATCTTACCCGCA	MYO1B	BRDN0001164199	3.38943	2.18994	0.569563	0
GATAGCGGCGGATTTCACGG	H3C7	BRDN0001164200	3.3499	3.62485	2.54071	0
ACAGCTCGTAAGTCCACTGG	H3C7	BRDN0001164201	3.17998	3.22035	2.08967	0
CGATCTCACGTACCAGACGC	H3C7	BRDN0001164202	3.50191	2.27688	2.7055	5.4151
CGACAGTACCAGGCCTGTAG	H3C7	BRDN0001164203	2.76494	4.07647	2.72963	5.4151
GCTTCCGGTTCATCGAAGGT	GRAP2	BRDN0001164204	3.3499	3.38316	2.37313	0
CCCCACAGATGGTTTCACGA	GRAP2	BRDN0001164205	2.98733	3.60339	2.54071	0
AAGGTCATGCGAGACAACAA	GRAP2	BRDN0001164206	4.48376	4.12079	2.29119	0
CCAAGAGGAGTGGTTTAAGG	GRAP2	BRDN0001164207	2.3499	2.02034	0.910836	0
CCCAGTGGGGAGTGGTACCG	SLC22A31	BRDN0001164208	4.11072	3.97983	2.34216	0
CCTCCAAGGAACTGTCCCCG	SLC22A31	BRDN0001164209	4.15726	4.21502	4.32113	0
AGGTAGAAGGTCGGCACCTG	SLC22A31	BRDN0001164210	4.73457	4.68808	4.50851	5.4151
CTCCTGACGGCAGATTGCTG	SLC22A31	BRDN0001164211	4.32973	4.2291	3.72136	0
TCTACCTCGACTTTGCGAGG	PTPRD	BRDN0001164212	3.93487	3.61058	3.13211	6.39809
TTGCCAAGATAACTGGACGG	PTPRD	BRDN0001164213	3.5723	3.27869	3.42001	0
TTGGCAATGGTATCTGAACG	PTPRD	BRDN0001164214	3.46538	3.1398	3.80095	0
TCCAGCGACACTGTAGCGTG	PTPRD	BRDN0001164215	2.26744	2.51008	2.40345	0
ACTGGAACAGAACTGAGATG	CWC27	BRDN0001164216	3.13418	2.06987	1.21425	0
GAGATATTGACATAGAGTTG	CWC27	BRDN0001164217	3.08687	3.04036	1.92388	0
TTTAATTTGATAGGTTACAG	CWC27	BRDN0001164218	1.98733	2.11776	5.13361	0
CCTGGTTTCATAGTCCAAGG	CWC27	BRDN0001164219	2.3499	3.39431	1.22787	0
AAGGCCATGCGTAGTCACGA	MED23	BRDN0001164220	3.60624	0.702704	2.74865	0
ACCCATTAAACGTACCTGGG	MED23	BRDN0001164221	3.30926	0.511079	0	0
AGGAGCTGAACTCTGTAATG	MED23	BRDN0001164222	4.79469	1.90029	2.1835	0
TACATGAGTTGCTCTAGCCA	MED23	BRDN0001164223	4.3499	1.58694	1.25472	0
AGCAACACTAGGTTTAGGTG	NRIP1	BRDN0001164224	3.93487	3.8277	1.89002	0
TCAATACACAAAATTATGCA	NRIP1	BRDN0001164225	3.5723	3.59616	3.72856	5.4151
TGGATCCCAAGTGTTTAGCA	NRIP1	BRDN0001164226	4.86648	4.67899	4.95171	0
GAAGAAGGAATGATACCCAT	NRIP1	BRDN0001164227	3.70354	4.65716	2.42725	0
AAACCACTAGCATTTCGAGT	MMAA	BRDN0001164228	3.98733	2.5654	1.14417	0
GCAGCATCCACTTTGTACAA	MMAA	BRDN0001164229	2.50191	2.38147	2.19047	6.39809
GAAAGATGAAGTGGTAACAT	MMAA	BRDN0001164230	2.08687	2.0629	1.59661	0
GAAGCTATTCTGTTGTGTGA	MMAA	BRDN0001164231	2.76494	4.50341	6.47916	0
GATCGGGGCACACCATTGGA	BAALC	BRDN0001164232	4.08687	4.11406	5.6066	0
TGGGTTGGGTATTCCACCTG	BAALC	BRDN0001164233	2.76494	1.68102	0.823845	0
TCCATCTTCCAGCATGCCTG	BAALC	BRDN0001164234	3.26744	1.717	0.960619	0
GTCCAGCTCTCGTAGTAGCG	BAALC	BRDN0001164235	2.50191	3.2847	3.93981	0
GCTGAACCACAATCTCTACG	BIN2	BRDN0001164236	3.13418	2.44184	0.692511	0
GGTGCAGAAGAAGTTTAGCA	BIN2	BRDN0001164237	3.30926	3.18546	5.29594	0
CAAGCGGGGTCGGAAACTCG	BIN2	BRDN0001164238	3.38943	2.74167	3.69464	0
GGAGCTGAAGGCCATCGTAT	BIN2	BRDN0001164239	2.98733	0.789746	3.11022	0
AGGTGGTGACTTTCGATGCA	PIGL	BRDN0001164240	5.12249	4.25991	5.66595	0
AGGGATTTCCCAGATGACCC	PIGL	BRDN0001164241	4.67183	4.85581	3.37788	0
GGTACACCCAGTGCCTTAGG	PIGL	BRDN0001164242	3.67183	3.93852	2.58899	0
ATAATCATTACACTGGAGAG	PIGL	BRDN0001164243	3.53753	3.47794	2.43314	0
AAACAGGCGCCACATGACCG	GDF1	BRDN0001164244	4.32973	3.79441	3.86117	0
GACAGTCGTCTTCGACCTGT	GDF1	BRDN0001164245	3.03796	3.31729	3.24691	0
CCTGGAGCTGCGTTTCGCGG	GDF1	BRDN0001164246	1.76494	2.81406	0.712021	0
CGGTTGCAGGGTGACCCCTG	GDF1	BRDN0001164247	3.03796	3.68058	2.32326	0
TTCCAAGCCTGTATCAACTC	NSMCE2	BRDN0001164248	3.38943	0.871835	1.554	0
GCAACTAAACCATTATGTAA	NSMCE2	BRDN0001164249	1.98733	0.16538	0.61172	0
AGCAGACTCTACACCACTGA	NSMCE2	BRDN0001164250	3.79469	2.8099	4.44726	0
AGTGAGTAGTGAATATAGTA	NSMCE2	BRDN0001164251	2.17998	1.06568	0.526136	0
AGACCTCGATGACGGTCGTG	IFITM10	BRDN0001164252	4.55502	3.50649	2.76275	0
CCCTTGGGCGAACCTGCCGG	IFITM10	BRDN0001164253	2.88042	2.19633	0.569563	0
TGCTGCTCTTGGACTCCATG	IFITM10	BRDN0001164254	4.3499	3.55202	3.00739	0
CCAAAGTCCCCCGGAAGCTG	IFITM10	BRDN0001164255	2.98733	4.00369	3.36869	0
ACATGAACTATGAGACAATG	ELF4	BRDN0001164256	4.63941	1.8281	1.76484	5.4151
CTCGCACACCATGTCAACCG	ELF4	BRDN0001164257	4.13418	1.86063	0.150581	0
GCAGACGATCCCACTGACCA	ELF4	BRDN0001164258	4.55502	3.68513	4.12768	5.4151
ATTGGGACCGTCGCTAGACG	ELF4	BRDN0001164259	2.76494	2.20269	0.435152	0
AAATTTGATTCATCGTAGAG	C8orf48	BRDN0001164260	2.88042	4.04497	2.49075	5.4151
TTTGAAGAACTCTACTGATG	C8orf48	BRDN0001164261	2.50191	3.31729	2.39743	0
GGAAAAGCAGACTCCAAGCT	C8orf48	BRDN0001164262	3.13418	3.72984	5.19556	0
GAATCTACTTTAAAAACATG	C8orf48	BRDN0001164263	1.98733	4.11575	0.992878	0
AGATTGCTCTTATTAAACAT	CDADC1	BRDN0001164264	3.22437	2.35887	2.21802	0
TTGAAGTAAGACACACACAT	CDADC1	BRDN0001164265	3.22437	1.6901	0.0313999	0
TAATCTGTTCTGGATTGCTA	CDADC1	BRDN0001164266	3.96134	2.6883	3.23347	0
GGTAAAGAGAACTGGTCTTG	CDADC1	BRDN0001164267	1.88042	3.02967	4.97005	0
TCCAAGCTGAGCCCCCCGCG	SAMD10	BRDN0001164268	2.93487	3.78385	0.503922	0
TGCGGGAGTCATGCCACGTG	SAMD10	BRDN0001164269	3.50191	4.06256	0.960619	0
GTCAGCAGGACGTCTGCAAG	SAMD10	BRDN0001164270	4.01287	3.24828	4.54432	5.4151
TACCATACAAGCCCCTCGCT	SAMD10	BRDN0001164271	2.3499	2.34169	1.96512	0
TGGCGGAACTCAAGACACGC	EXO5	BRDN0001164272	3.96134	2.96007	3.10285	0
GTGGTGGATTAGGCTAGCAG	EXO5	BRDN0001164273	1.98733	0.871835	1.38197	0
GTGAACTGCAAACAGCATAT	EXO5	BRDN0001164274	4.08687	4.51239	3.08051	6.39809
ATTGGATATATTATCACCCA	EXO5	BRDN0001164275	3.50191	3.01168	4.26774	0
GCAGCTGCTAGACACCGCCA	CCM2L	BRDN0001164276	3.46538	4.14411	1.68811	5.4151
GCAGAATCTGGGGGTCGATG	CCM2L	BRDN0001164277	1.76494	2.6883	1.18662	0
CGGCGGCGATCTCGTGCGTA	CCM2L	BRDN0001164278	2.63941	1.9081	0.823845	0
GAGCGACGGCAGACGTTCAG	CCM2L	BRDN0001164279	2.88042	1.00876	1.97322	0
ATATCAGGTAGGAATTCACC	LRIT2	BRDN0001164280	3.30926	2.75903	2.76742	0
ATGTTGATGAAAGACCCTTG	LRIT2	BRDN0001164281	3.26744	2.85096	1.72698	5.4151
AATTACCACTGTCTACCAGG	LRIT2	BRDN0001164282	3.17998	3.45416	1.66827	0
AATTCTCTCCACATACTCAG	LRIT2	BRDN0001164283	2.5723	3.22035	2.502	0
CTCCTCGAATACATCATCGG	SLC7A4	BRDN0001164284	3.22437	2.53549	3.95831	5.4151
CAGGTGGGCTGGCTTCATCG	SLC7A4	BRDN0001164285	3.46538	3.71212	3.1714	0
TGTGCTCTTGTCCTTCGGTG	SLC7A4	BRDN0001164286	3.22437	1.90029	2.29119	0
CCAGAGGCACAGACCGCCGT	SLC7A4	BRDN0001164287	2.42791	2.46847	0.976838	0
GAGGCCGACGAATAACCAGG	MAGIX	BRDN0001164288	3.22437	3.27266	6.89487	5.4151
ATCAACGGAGAGTCAACGCA	MAGIX	BRDN0001164289	4.44677	4.01999	2.22483	5.4151
GCACCTCCCCAATTGATCCA	MAGIX	BRDN0001164290	4.26744	5.00242	4.28087	0
TGATCCACAATAGTGGCATG	MAGIX	BRDN0001164291	4.65571	3.94801	4.46174	5.4151
GGCCGCCAGACCCAGCGCTG	ANKRD65	BRDN0001164292	3.08687	3.72764	1.47626	0
TGATGCCTGGGTCTGCCCCG	ANKRD65	BRDN0001164293	2.50191	1.07957	3.09544	0
CGCAGCGGCAGCCACGAGCA	ANKRD65	BRDN0001164294	3.3499	3.83999	0.805799	0
CTGGCACGGACACTCGCGGG	ANKRD65	BRDN0001164295	0.764942	0.738153	0.233921	0
GGCTAGCGAAGTTCTCCGTG	SPIB	BRDN0001164296	3.26744	1.29722	4.27432	0
CCAGCTACCCTGATTCAGAG	SPIB	BRDN0001164297	2.82384	1.09332	0.692511	0
CCGGGTCGAAGGCTTCATAG	SPIB	BRDN0001164298	2.93487	2.34744	0.672734	0
AGAGGAGGAAGACTTACCGT	SPIB	BRDN0001164299	3.08687	1.87663	0.672734	0
CTGACTCGGGTGGATTGTAG	TSKU	BRDN0001164300	3.76494	4.1408	4.05696	0
TCAGGGCCGGGCACTACACG	TSKU	BRDN0001164301	2.50191	4.9942	0.805799	0
TGAATGAGTCGGTGTTGGCG	TSKU	BRDN0001164302	4.38943	4.01458	3.35634	0
CGAAGGTCTCCACCTCGCAT	TSKU	BRDN0001164303	3.03796	2.40372	0.805799	0
ACCAATGGTGAACTCGTCAA	CNTFR	BRDN0001164304	4.30926	4.80761	4.04355	0
TCTGACGTGACACTGCCATG	CNTFR	BRDN0001164305	3.79469	4.57867	4.57661	5.4151
ACAGGTGCATGTAGCGAATG	CNTFR	BRDN0001164306	4.70354	4.83243	5.24662	5.4151
ACTTGAGAGGAAAAGACTCA	CNTFR	BRDN0001164307	4.38943	4.2538	3.53675	0
TTCAAAACAGTGAACTCGTG	WDR47	BRDN0001164308	4.26744	6.56695	3.63456	6.39809
TGGATAATGGAAGTTAGCAA	WDR47	BRDN0001164309	3.22437	0.949503	1.17261	0
AATCTCTGACTAGAGTCTTG	WDR47	BRDN0001164310	3.79469	2.2216	0.927621	0
GAGTCTTTCAAGGTCGAAAG	WDR47	BRDN0001164311	2.50191	2.38706	0.692511	0
GCAGAGCTGGCAGATTCGAG	NFATC2IP	BRDN0001164312	2.63941	3.39708	0.206673	0
CAAAAGCAGAACGCATACTC	NFATC2IP	BRDN0001164313	3.3499	2.40923	2.85339	0
CTTGGTCACCGACAGCGATG	NFATC2IP	BRDN0001164314	4.20235	3.97054	2.46223	0
CCCGAGTACACCGGAACCAG	NFATC2IP	BRDN0001164315	3.17998	1.49668	0.121696	0
CTGTGATGAACACAATGTCA	CST9L	BRDN0001164316	3.82384	3.38035	5.11998	0
CCTTTGCTCGTGGAAATGCC	CST9L	BRDN0001164317	3.53753	3.41636	2.95513	0
CACATTCAACCAACAGAGCA	CST9L	BRDN0001164318	5.0748	5.48305	5.65906	5.4151
GTGGACAGCAAACTCCACTG	CST9L	BRDN0001164319	3.17998	4.40345	5.62279	0
CATTGGACTAACCCAAGCCG	EFHB	BRDN0001164320	3.08687	2.81406	1.0705	0
AAAAGAAGATTCCCGATGCG	EFHB	BRDN0001164321	4.26744	4.09539	4.12404	5.4151
TTGCAGGATATACCCATGAA	EFHB	BRDN0001164322	4.32973	4.31964	4.20716	5.4151
GGATGAATATCTTCGAGGCA	EFHB	BRDN0001164323	3.60624	3.55699	4.01635	5.4151
ACAAGCTCGGACAGTCCATG	KCNN2	BRDN0001164324	4.4088	3.62722	3.63712	0
CCTCCTCCGACAGACGCGGG	KCNN2	BRDN0001164325	2.63941	1.65344	0.992878	0
AGATAGAGTCTTAAGAACAT	KCNN2	BRDN0001164326	3.22437	3.12983	1.66827	0
GATCATCGTGTACCACGCCA	KCNN2	BRDN0001164327	2.76494	1.64412	2.05952	0
CACGACATTCAATTGCCATG	PPARG	BRDN0001164328	3.26744	2.28888	2.54615	5.4151
AGTGAAGGGCTTGATATCAA	PPARG	BRDN0001164329	3.88042	3.87425	3.54221	5.4151
TGGCATCTCTGTGTCAACCA	PPARG	BRDN0001164330	4.48376	5.1957	4.88129	0
ACAGATGTGATCTTAACTGT	PPARG	BRDN0001164331	3.26744	3.42182	3.67737	0
CTCAATGTATTCATCCCGTG	CKAP5	BRDN0001164332	3.26744	0	0.150581	0
CAGATACATCACGCCAAGCA	CKAP5	BRDN0001164333	3.42791	0.0289137	1.81983	0
CTGGTGGGCCACCAAAAAAG	CKAP5	BRDN0001164334	3.98733	1.50699	1.36974	0
TCTTGCTAGCTGGGTAGACA	CKAP5	BRDN0001164335	3.5723	0.313737	1.59661	0
CGACACCGATGGAATCCCAG	TAF11	BRDN0001164336	3.08687	1.35544	2.21118	0
GGACTTGAAAGAAGCTGCAG	TAF11	BRDN0001164337	3.82384	6.29337	3.72376	5.4151
CCGACAAAGGTGGAGAGACA	TAF11	BRDN0001164338	3.85241	2.60434	1.90705	0
AGCGGCGATACATTTCATAA	TAF11	BRDN0001164339	4.3698	0.789746	1.3941	0
ACCCCCCAATTATAGGACGC	ESCO2	BRDN0001164340	4.42791	3.41909	3.32817	0
AGTGATCTATAAGCCAATTG	ESCO2	BRDN0001164341	2.3499	1.59663	1.88143	0
ATTGTGACAGAAAAAATGCA	ESCO2	BRDN0001164342	2.26744	2.64693	0.092221	0
AGATGACAGAGTTTCTTCAA	ESCO2	BRDN0001164343	3.30926	1.54752	3.08426	5.4151
GACGCCCTACACTTACAACA	MAPKAPK5	BRDN0001164344	3.08687	3.60098	1.91549	0
GGAGGAGAGACTCACCATCG	MAPKAPK5	BRDN0001164345	3.08687	1.35544	1.61745	0
GGGGTGTCATCAAGTCACCT	MAPKAPK5	BRDN0001164346	2.26744	2.85096	0.286921	0
CCACAGCCGGACTATCCCAA	MAPKAPK5	BRDN0001164347	2.88042	2.53044	1.52119	0
CTGGATTCGGAATACCCTAG	RFX7	BRDN0001164348	4.50191	2.37585	1.93222	5.4151
GAAGCGGGCTAATTCCAAGA	RFX7	BRDN0001164349	3.96134	3.17903	3.20965	0
ACAACGATACCAATAGGTTG	RFX7	BRDN0001164350	3.98733	2.29485	1.58607	0
AGCTGAATCACTGATAACAA	RFX7	BRDN0001164351	3.22437	3.42997	3.46382	0
AACCGAGCATAGTTACCACG	ASPH	BRDN0001164352	4.55502	3.38874	3.11022	0
TCAAGAGGTATCCCACGCCA	ASPH	BRDN0001164353	4.3499	3.67602	6.03663	0
AGAAGTAATGAGGTGCTACG	ASPH	BRDN0001164354	4.46538	3.70542	3.12849	0
TCTACAGGATTATCCTCAGG	ASPH	BRDN0001164355	3.26744	3.2046	3.88069	0
TCCAGGCCATGGATTCCACA	HPS4	BRDN0001164356	3.93487	4.32693	2.51317	5.4151
GGGATAATCTGGACATTCGG	HPS4	BRDN0001164357	1.63941	1.27325	0.435152	0
CTGCCATTCAACTTACCCAA	HPS4	BRDN0001164358	3.46538	3.71879	3.26353	5.4151
GTCCACAAAGCAACTCCTGT	HPS4	BRDN0001164359	2.42791	3.44346	6.12661	6.39809
AAACACGCAGAAGCCACACT	MOB1B	BRDN0001164360	3.79469	4.4117	2.14095	0
ATGCAGATATGAGTATCATT	MOB1B	BRDN0001164361	3.3499	4.00369	1.80173	0
GACTTGGGTTCAGGACCAGT	MOB1B	BRDN0001164362	2.88042	3.72764	2.6859	0
TCATACTGGTGAGAACCCTC	MOB1B	BRDN0001164363	2.50191	2.13781	5.63881	0
TCACCCCCCAGGAGAAACCA	FAAP20	BRDN0001164364	4.46538	3.08579	0.787525	0
GCAGCCGGTAGGAACGGCCC	FAAP20	BRDN0001164365	3.03796	3.75169	1.72698	0
CCGACAGTGAAGACTTCAGT	FAAP20	BRDN0001164366	4.22437	4.81904	4.40293	0
GGAGCTGATCCTGGATCACG	FAAP20	BRDN0001164367	2.93487	1.63475	1.12973	0
GCTTTGCCCCACGATCACAG	ASB4	BRDN0001164368	3.3499	3.89403	5.07549	0
GAAGACCAACAACCAAGATG	ASB4	BRDN0001164369	4.3499	5.70699	4.48461	5.4151
GCGCTAAAGTCCAATGACTT	ASB4	BRDN0001164370	3.46538	4.02717	4.05314	5.4151
TTGGCACAGAGAATGGAACT	ASB4	BRDN0001164371	4.06262	4.42264	5.44402	5.4151
CCCCCCGGTGACGTTCTCGT	FRS3	BRDN0001164372	4.08687	3.21721	2.73917	0
TGGACTCTTCCCCAAGCGAG	FRS3	BRDN0001164373	2.63941	1.42235	1.14417	0
GCTGCACCTGCATCGGCGTG	FRS3	BRDN0001164374	2.70354	1.43321	1.28109	0
CCTGGCCTGTCTGACATCGG	FRS3	BRDN0001164375	2.50191	1.56737	2.22483	0
TCGCATTCCACACCTCAAAG	LCN12	BRDN0001164376	2.93487	2.42563	3.24356	5.4151
TGACTGGCTTACCCACACCG	LCN12	BRDN0001164377	2.26744	2.99346	3.55036	0
CCAGGACGAACCATTCCCCC	LCN12	BRDN0001164378	3.98733	2.74603	1.89856	0
GAGGCCAGCACTGTGACACA	LCN12	BRDN0001164379	3.26744	2.52538	2.22483	0
CCCAGGACCGATGGTAACTG	ARMS2	BRDN0001164380	4.06262	4.23687	3.62173	0
GGACACAGGAACCACCGAGG	ARMS2	BRDN0001164381	3.79469	2.25869	2.72003	0
CAGCACAGACTCTCGCAGAG	ARMS2	BRDN0001164382	4.62292	4.39653	4.17589	0
AAGGAGCCAGTGACAAGCAG	ARMS2	BRDN0001164383	3.38943	4.41991	2.26501	5.4151
TTCTAGTGAGCTATCAAACG	KIAA0232	BRDN0001164384	3.3499	2.99712	2.64081	0
ATTGGCTCGGTGTACCACAA	KIAA0232	BRDN0001164385	3.82384	2.74603	3.7941	0
TCTAAACTAGAATCCGTCTG	KIAA0232	BRDN0001164386	3.85241	3.67144	1.96512	0
GTATGTTAAAGTAAGACACA	KIAA0232	BRDN0001164387	3.79469	4.1703	2.502	0
GAGCAGCTACTGTATACTCC	ICMT	BRDN0001164388	3.5723	2.64693	0.458442	0
AGAATAGTGGAACAATGACA	ICMT	BRDN0001164389	3.67183	0.448251	0.092221	0
CAAACCCCAGGAAACAAGCT	ICMT	BRDN0001164390	2.98733	0.469499	0.435152	0
ATTGGAGCCAGCTGTAAACA	ICMT	BRDN0001164391	3.30926	1.32079	0.411481	0
GGATAAGAAAGAGTTATCCG	DNAJC2	BRDN0001164392	2.08687	3.11305	4.8163	0
ACTTGGCCATGTGAGATACA	DNAJC2	BRDN0001164393	3.03796	1.0375	0.121696	0
AAAACTTCGAAACTCATGCA	DNAJC2	BRDN0001164394	3.08687	0.0850587	0.286921	0
AGAAGCTGCTCGGTTAGCTA	DNAJC2	BRDN0001164395	3.08687	3.68058	0.36294	0
CACAGCCGACTACTACCCCG	RASGEF1C	BRDN0001164396	3.85241	2.35887	2.62545	0
GTGGACCGAGACCTTCCCAA	RASGEF1C	BRDN0001164397	2.76494	1.48629	1.33241	0
GGACCCTCTGGCCAGCACAA	RASGEF1C	BRDN0001164398	4.44677	2.53549	4.44289	0
GGTGGCAACTGAGATCTGCA	RASGEF1C	BRDN0001164399	1.50191	1.32079	0.233921	0
GAGTACTCACACCGAATGTG	COX15	BRDN0001164400	3.50191	0.337045	1.90705	0
GCTGGCACAATAAAGAACCA	COX15	BRDN0001164401	3.60624	0.1391	0.062131	0
AATGCCAATCTACCATCGAG	COX15	BRDN0001164402	4.74984	0.448251	1.80173	0
TCTCAACTGTAGGAGTTGGT	COX15	BRDN0001164403	-1.82002	0	0	0
CTAACAATACTAAGCAAGGG	GEMIN2	BRDN0001164404	3.82384	1.19887	1.45326	0
GTTGGATAGTAATGTGACAA	GEMIN2	BRDN0001164405	1.63941	0.26596	0.526136	0
TGAAAAGTTATGTGCTGACG	GEMIN2	BRDN0001164406	2.82384	0.313737	1.68811	0
TCGATCCCTCGGTACCCCCG	GEMIN2	BRDN0001164407	3.08687	0.629079	0.062131	0
CCTCAAGAAGTGGAACGCGG	RNF7	BRDN0001164408	2.76494	4.13582	1.554	0
AACAAACAAGAGGACTGTGT	RNF7	BRDN0001164409	2.3499	3.53196	0.387414	0
AGCTCAGGCTCCAAGTCGGG	RNF7	BRDN0001164410	3.50191	3.72764	2.67103	0
CGATACGTGCGCCATCTGCA	RNF7	BRDN0001164411	3.3499	5.31715	4.29063	0
TATAGGCGGCAAGACTATTG	ZNF230	BRDN0001164412	3.5723	2.855	4.64925	0
GTTCACTGCAAATTACACAC	ZNF230	BRDN0001164413	3.03796	3.44077	1.33241	5.4151
CTCTCTAAGTGTGACATGCG	ZNF230	BRDN0001164414	3.3499	4.82214	3.31866	0
AGATAGTCCTGCCTCAACCT	ZNF230	BRDN0001164415	2.3499	1.16019	0.548013	0
GGTTCCGAGGATGTACCGTG	PAPSS2	BRDN0001164416	4.01287	3.79861	5.4041	0
ACATGTTGTCCCCCAAACAC	PAPSS2	BRDN0001164417	4.60624	3.74517	5.4991	5.4151
CATGTTGATCACGCCATCTG	PAPSS2	BRDN0001164418	4.20235	4.55774	2.63571	5.4151
ACAGAGAGGAAAATATCCGC	PAPSS2	BRDN0001164419	3.38943	3.19506	0.960619	0
ACAACCCACAAGTCTGTCGA	NDST4	BRDN0001164420	4.4088	3.2046	2.08219	0
CAAAGGTATATAACCCTAGG	NDST4	BRDN0001164421	1.98733	2.11776	0.632346	0
CATGGAATACCAATCAACAT	NDST4	BRDN0001164422	2.70354	4.36002	0.260664	0
CAGCCGATTTCAGTACCACA	NDST4	BRDN0001164423	3.26744	2.50494	1.10042	0
ACTGGTATTAATTGACTATG	NME7	BRDN0001164424	3.30926	2.80155	0.712021	0
ACTTGAAAAAGGGTCTTGAC	NME7	BRDN0001164425	2.93487	4.45762	1.24136	0
GGCATAAGAAATGCAGCGCA	NME7	BRDN0001164426	3.67183	5.2868	3.45806	0
GAGATGATGCTATATGTGAA	NME7	BRDN0001164427	2.76494	1.30905	2.78134	0
AAGACAGTGTAGGCGCTACG	SLC22A2	BRDN0001164428	4.03796	4.21029	2.95922	0
CCATTTCCCCAACCTATACG	SLC22A2	BRDN0001164429	3.3499	2.3067	1.7926	0
GTATCGGCTACATAGCAGAC	SLC22A2	BRDN0001164430	3.67183	3.2847	3.7617	0
CAGTTACAGAATTTGTTGGG	SLC22A2	BRDN0001164431	3.17998	3.39985	1.90705	0
GCATACCTTCCCACTCACGG	INHBB	BRDN0001164432	4.3698	4.61845	2.82679	5.4151
CAGGACACCTGTACGTCGTG	INHBB	BRDN0001164433	4.22437	4.37417	3.83026	0
GAAGAAGTATAGGCGGACCC	INHBB	BRDN0001164434	4.17998	5.24505	2.23161	6.39809
TCGCCTGGGTCCACGAACAC	INHBB	BRDN0001164435	3.5723	4.57867	2.34841	0
CAAGAAGTATAATATGCGTG	NDUFB8	BRDN0001164436	3.42791	1.90029	0.233921	0
CATGTACAACAGGAACCGTG	NDUFB8	BRDN0001164437	3.50191	0.979436	1.18662	0
GAGAGATCCATGGTATAGCT	NDUFB8	BRDN0001164438	1.98733	0.19119	0	0
GGCGGCGGCCCGTTCTTCTG	NDUFB8	BRDN0001164439	2.08687	1.00876	0.150581	0
ACCTCAGCGATCTCAACGAT	TMEM207	BRDN0001164440	3.50191	2.61868	3.69953	0
GACCCCGAATTGATTCTCAC	TMEM207	BRDN0001164441	3.50191	4.78024	3.30588	0
TTTCATCTTCTTCGCATGGT	TMEM207	BRDN0001164442	1.98733	3.30553	5.05272	5.4151
AATGGCTGGTATATCTGGTA	TMEM207	BRDN0001164443	3.50191	3.66915	6.72462	5.4151
CTGTGCGTATACAAACTCAC	ZNF266	BRDN0001164444	3.08687	2.74167	1.14417	0
CAGATAGGAAGCCACAACGG	ZNF266	BRDN0001164445	4.13418	3.646	2.55698	0
AAGGTGTGAATGATTAATGA	ZNF266	BRDN0001164446	2.3499	3.32606	2.75806	0
GAATTCGAAAGTGATCACTG	ZNF266	BRDN0001164447	3.67183	2.83057	3.10285	0
ATCTACACAGAAAAGTGACA	GPALPP1	BRDN0001164448	4.20235	3.84812	1.99728	0
CTTCAAGGCCCGCGGAACAG	GPALPP1	BRDN0001164449	4.2885	4.06779	4.06457	6.39809
AACCCATTGTAAGAGAGTCA	GPALPP1	BRDN0001164450	4.2885	4.24459	3.12485	0
TCCTCCTGGATTTAAAAAGC	GPALPP1	BRDN0001164451	2.3499	2.97871	3.86335	0
GAGCGCGACCCTACCCTCGG	GRHPR	BRDN0001164452	1.88042	0.806542	2.65599	0
GGACTCACGCAGAGCACTGT	GRHPR	BRDN0001164453	3.76494	2.83876	2.64081	0
CCAATCTGATTTCATCGTCG	GRHPR	BRDN0001164454	3.08687	3.0225	3.19932	0
ATTCGTAGTGGGATCCGAGT	GRHPR	BRDN0001164455	3.46538	1.67189	3.55307	0
GGAATTGGAGAGACAACGAG	ITSN2	BRDN0001164456	2.98733	1.78638	0.0313999	5.4151
TCAAGGCCAACAGTTGCCTG	ITSN2	BRDN0001164457	3.50191	1.9081	0.841668	0
TCTGGAGATATAATTCAGGT	ITSN2	BRDN0001164458	2.3499	0	0.150581	0
TAAAGAAAAATACAAGTGGG	ITSN2	BRDN0001164459	2.42791	1.56737	1.00874	0
CCTGTGTTTACAGATCGCTG	TSR2	BRDN0001164460	3.3499	1.32079	0	0
CACAACTGTATCAAACTCGT	TSR2	BRDN0001164461	4.38943	3.65762	3.31228	0
CATCACTCAGAGAAAATGCA	TSR2	BRDN0001164462	2.5723	1.64412	0	0
GAGGATTACTTCATGCGCAA	TSR2	BRDN0001164463	3.13418	1.51723	0	0
TGATCACGGAGTACCTAAGG	OR2S2	BRDN0001164464	4.46538	2.47899	1.68811	0
ATGACATTGTCTCCACAGAA	OR2S2	BRDN0001164465	4.60624	5.04727	1.25472	0
GAGAAGGAGATGGTTTCCTG	OR2S2	BRDN0001164466	3.70354	4.54654	3.07299	5.4151
ATGTACCTCGTGATCCTGCT	OR2S2	BRDN0001164467	4.44677	5.21392	3.79181	0
AGGACACACGCGGTTCCAAG	WDR53	BRDN0001164468	4.20235	2.11102	0.692511	0
TGTAAATTTGTAATCCAGAG	WDR53	BRDN0001164469	2.76494	1.77789	1.87279	0
ACTAATGGTTTCTCCATGTG	WDR53	BRDN0001164470	3.50191	2.64693	1.33241	0
TATCCAGTCCACATGACACC	WDR53	BRDN0001164471	4.46538	2.96756	1.75547	0
CTTAGCCCACTGATGAACGA	CREBBP	BRDN0001164472	2.88042	3.65531	2.08967	0
CCGCAAATGACTGGTCACGC	CREBBP	BRDN0001164473	1.76494	3.646	1.42989	0
ATTGCCCCCCTCCAAACACG	CREBBP	BRDN0001164474	3.42791	1.75211	6.46629	6.39809
CAGGACGGTACTTACGTCTG	CREBBP	BRDN0001164475	3.76494	5.48109	5.00606	0
TGATCGAATCGACAATGATG	RCN1	BRDN0001164476	4.26744	1.36681	2.39743	0
ACCTAGGTAGTAACCATAGG	RCN1	BRDN0001164477	3.17998	2.15102	2.46798	0
TGCTTCCTAGGAAACCCTGG	RCN1	BRDN0001164478	3.46538	3.45948	1.60706	0
GACCTTCGACCAGCTCACCC	RCN1	BRDN0001164479	4.3698	1.76934	0.435152	0
GTGAATGTGGAAGATGCTGG	HBG1	BRDN0001164480	4.32973	3.34342	4.55787	0
GCTACTATCACAAGCCTGTG	HBG1	BRDN0001164481	3.79469	3.38316	5.04312	0
GGGAGATGCCACAAAGCACC	HBG1	BRDN0001164482	3.17998	3.62485	6.21045	0
ACAGTGCAGTTCACTCAGCT	HBG1	BRDN0001164483	4.55502	4.1325	2.55158	0
ACAGCGTGCTCAGCATACGT	THOC7	BRDN0001164484	3.13418	0	0.092221	0
CAGCACCATCTCCATCAATG	THOC7	BRDN0001164485	3.9079	0	0.632346	0
TCATTAAATGGTGCAACTCT	THOC7	BRDN0001164486	2.98733	1.64412	2.65599	0
ACGAAAAAATCGCCAAGGTA	THOC7	BRDN0001164487	3.88042	5.0455	5.17374	0
GGGAGAAGGAGAGCGCGTTG	MADCAM1	BRDN0001164488	2.63941	1.13381	0.36294	0
GGGACGCCTCACCGTACACA	MADCAM1	BRDN0001164489	3.9079	2.94118	4.32588	0
CAGGCCCCGCCACTGCACCG	MADCAM1	BRDN0001164490	3.67183	1.43321	2.55698	0
TCTACTGCCAGGCCACGATG	MADCAM1	BRDN0001164491	3.76494	4.06953	4.16355	5.4151
GATGATCTTAAAGCTATAGG	DDIAS	BRDN0001164492	2.17998	0.918935	0	0
TCAAGTCTGAGTAACGAAGG	DDIAS	BRDN0001164493	3.30926	2.86706	3.07299	0
ATGCAAGTGAATTCAAGTGA	DDIAS	BRDN0001164494	3.38943	2.92204	1.2005	0
CAGATTGTTCTACCAGACCC	DDIAS	BRDN0001164495	3.93487	4.88872	3.82579	0
ATCTGGTTTAGTACCGACAC	C8A	BRDN0001164496	4.03796	4.5175	4.2344	0
GGTCTCCATTACACACAAGG	C8A	BRDN0001164497	3.93487	3.69869	3.38701	5.4151
AGAATGAAGTGTCTTGTGAG	C8A	BRDN0001164498	3.73457	4.60891	4.07591	5.4151
GGAGATTCCAGTATCTGCCA	C8A	BRDN0001164499	3.53753	3.47794	2.28469	0
TGAGCGTCTTCATGACAAAG	KCNN3	BRDN0001164500	3.17998	2.55052	1.89002	0
CTTCGTGATCGACAATGGCG	KCNN3	BRDN0001164501	3.38943	3.20142	1.56477	0
CTCCCGGAGGAACCTCATCG	KCNN3	BRDN0001164502	2.17998	1.85257	1.87279	0
CAAGTTCCACAGCTACAAGT	KCNN3	BRDN0001164503	3.93487	5.21076	1.88143	6.39809
TTGGCGCTTGTAAAGGACGC	PLAAT1	BRDN0001164504	3.03796	3.27568	1.14417	0
ACACTTCGATCAAGTCCCCT	PLAAT1	BRDN0001164505	4.15726	3.39431	3.17843	5.4151
CCGGTGCGAGAAGAAGACCC	PLAAT1	BRDN0001164506	1.98733	1.56737	4.80952	0
GGACGACTCCATCTGTACCC	PLAAT1	BRDN0001164507	3.17998	5.99356	1.85535	5.4151
GTGTCTGAACAAGATGCACC	CHMP6	BRDN0001164508	3.70354	2.13116	1.30698	0
CCTTGTCCTGCTCCGTGACG	CHMP6	BRDN0001164509	4.50191	0.0850587	2.64081	0
CCAGATCGAAATGAAAGTGA	CHMP6	BRDN0001164510	2.88042	0.0289137	3.48382	0
GCTCAAGAAGAAGCGATACC	CHMP6	BRDN0001164511	3.5723	1.76934	0.312708	5.4151
GGTCTGAGCCAATAATGGAG	ZCCHC18	BRDN0001164512	3.17998	3.79651	2.44485	0
GCCAGATTGGAGTATGTCTG	ZCCHC18	BRDN0001164513	4.11072	4.0643	3.60877	0
CCTCCCCAGAGACCTCAACA	ZCCHC18	BRDN0001164514	3.63941	3.93088	3.85898	5.4151
GCAAGAAATCTGCTACACTT	ZCCHC18	BRDN0001164515	3.30926	3.63194	3.77568	0
CAGCTGGTGCACCGACAGTG	TUBB6	BRDN0001164516	2.82384	3.79861	2.36699	0
CTGGGCGAAAGGGCACTACA	TUBB6	BRDN0001164517	2.3499	1.75211	2.72003	0
GCTGACAACGCCCACCTACG	TUBB6	BRDN0001164518	1.98733	1.59663	2.75336	0
GACCCGGCCGGAGGCTACGT	TUBB6	BRDN0001164519	2.08687	1.96904	0.1789	0
GGAAGGCAATGACCGCTACG	GRIK4	BRDN0001164520	2.98733	3.35774	2.76742	0
TGTTGACACGATCATCCACA	GRIK4	BRDN0001164521	3.42791	1.48629	3.31228	0
TCAGATCGGCCAGTGGCACG	GRIK4	BRDN0001164522	2.82384	1.96904	0.092221	0
GCATCAACCGCGCTCCTGAG	GRIK4	BRDN0001164523	3.79469	4.25686	1.46481	5.4151
GTATTATGACTCTCGAAACG	TBC1D22B	BRDN0001164524	3.38943	4.40069	1.7834	0
ACGGTCCCAGTCAACGACAT	TBC1D22B	BRDN0001164525	4.70354	4.19602	3.44062	0
TCTTACCCACATATTCTGAG	TBC1D22B	BRDN0001164526	2.26744	3.72322	3.28649	0
GATCCGAGATCCGGGCAACG	TBC1D22B	BRDN0001164527	2.76494	2.43646	1.41806	0
ACGGACCCGTCCGAACCGCG	PASK	BRDN0001164528	3.63941	2.97129	1.62776	5.4151
CTCAGGGCCAGCATCCAACG	PASK	BRDN0001164529	4.4088	4.64554	7.1421	5.4151
AGCCACGGCTCATCTAGAGT	PASK	BRDN0001164530	3.93487	2.63288	7.22677	6.39809
AAGGCCCAGCTAGAGCGGAT	PASK	BRDN0001164531	4.08687	2.56046	1.38197	0
TTTATGGCAACCCTATCAAG	TIMP2	BRDN0001164532	1.98733	0.964547	1.17261	0
GGGCACGATGAAGTCACAGA	TIMP2	BRDN0001164533	3.08687	0.918935	2.40943	0
GCATTGCAAAACGCCTGTTG	TIMP2	BRDN0001164534	2.82384	4.9005	1.74604	0
CGAGACCCCACACACTGCCG	TIMP2	BRDN0001164535	2.93487	3.75169	2.66102	5.4151
ATAGTGGCAAGCTATTCCCC	UGT1A8	BRDN0001164536	3.53753	2.54553	1.47626	0
TGGAGAAACTTATCCTCAGG	UGT1A10	BRDN0001164537	4.03796	1.09332	0.260664	0
AGGTGACTTACCATAGGCAA	UGT1A10	BRDN0001164538	3.79469	2.36456	5.66907	5.4151
CTCAACCTCATACACTCTGG	UGT1A7	BRDN0001164539	4.3499	3.91934	3.37788	0
CCTCAACCGGCAAATCCGCG	MAP6	BRDN0001164540	3.82384	4.2538	1.94052	0
CGTGGGCTTATGGCTCGCTG	MAP6	BRDN0001164541	3.93487	2.72851	2.00521	0
GCCGCATCACCGAGTCCGCG	MAP6	BRDN0001164542	2.17998	1.26112	2.82231	0
CAGTGCTCAGTTCAAAGGAG	MAP6	BRDN0001164543	3.79469	4.62082	2.54615	6.39809
CCACGTGGACAGGCTTACCG	KSR2	BRDN0001164544	4.38943	6.18635	5.20506	5.4151
AATTGAAGTGGAGCCAACGT	KSR2	BRDN0001164545	3.63941	2.33012	2.68096	0
TTAAATAGTTACCTCCTCGG	KSR2	BRDN0001164546	3.5723	2.67006	1.4989	0
GAGTTGCCGAGATCTCTGCG	KSR2	BRDN0001164547	4.11072	4.02717	4.93104	0
GAGTACCCATCTGTGAACAC	RSPH6A	BRDN0001164548	1.76494	1.16019	0.286921	0
GTTTCATGGCCAGGAAAATG	RSPH6A	BRDN0001164549	1.76494	3.00077	3.72136	0
GCTCGTTGCACACAAAGTAC	RSPH6A	BRDN0001164550	2.88042	0.887706	3.1501	0
TCTTGGTCAGCAGATTCACC	RSPH6A	BRDN0001164551	2.63941	1.56737	3.44646	5.4151
TCCCGTCAGAACATGGACCC	TOP2A	BRDN0001164552	2.93487	0	0	0
AGCATTGTAAAGATGTATCG	TOP2A	BRDN0001164553	3.96134	0	0	0
TGTACGCTTATCCTGACTGA	TOP2A	BRDN0001164554	3.53753	0	0.150581	0
ATTCAGTACCAAATTTACTG	TOP2A	BRDN0001164555	3.9079	0	0	0
CAGGTGGGGCGACAGCAGGT	KRTAP4-7	BRDN0001164556	3.03796	2.80573	0.092221	0
AGCTGGACATACAGCAGCTG	KRTAP4-7	BRDN0001164557	5.05034	2.75038	2.72003	0
GGCAGCAGGTCTCCTGACAG	KRTAP4-7	BRDN0001164558	3.03796	2.17709	1.84655	0
AGCTGGACACACAACAGCTG	KRTAP4-7	BRDN0001164559	4.73457	0.448251	1.84655	0
GTTCACTCCTCAGATCGCTG	MZF1	BRDN0001164560	4.13418	3.60098	1.2005	0
GATTCCTGCATAGTCCTAGG	MZF1	BRDN0001164561	3.98733	4.63852	4.00453	5.4151
CCACCAGCTTACGCACACCG	MZF1	BRDN0001164562	4.60624	4.2856	4.67184	0
CACTGTGATTTCAGAGATGT	MZF1	BRDN0001164563	4.51983	4.06953	4.31476	5.4151
CTATCCGTACACACCCTCGT	GTF3A	BRDN0001164564	2.88042	1.72586	0.526136	0
TTGCCAATGCAGGTGTACCC	GTF3A	BRDN0001164565	3.26744	0.666361	0	0
GCCGACGCGTTCATTGCAGC	GTF3A	BRDN0001164566	1.76494	2.87106	0.286921	0
GTGTGGCAAGGCCTTCATCA	GTF3A	BRDN0001164567	3.03796	0	0.0313999	0
TCGCCCAGTCCTAACCGTGG	IL17RC	BRDN0001164568	3.76494	2.88298	2.72963	5.4151
TTCCTGGGAGAACGTCACTG	IL17RC	BRDN0001164569	3.60624	3.61535	3.16434	0
CCGGTGAGTCTGGAACCCTG	IL17RC	BRDN0001164570	1.76494	2.54553	0.092221	0
AGACTGACCAAACTGCACAA	IL17RC	BRDN0001164571	4.4088	3.21407	2.79512	0
GTTGGGGTAGAAAGCCACGT	TRAPPC9	BRDN0001164572	2.50191	2.46319	0.0313999	0
CCACCCGAGAACAACGAGTG	TRAPPC9	BRDN0001164573	4.73457	2.62816	4.06647	5.4151
TGAGTTGGAAGCGTGCATCA	TRAPPC9	BRDN0001164574	3.3499	1.91586	2.98751	0
CTGCCGGGAATAAAAACCAG	TRAPPC9	BRDN0001164575	3.30926	4.59084	0.0313999	0
GCTGCAAAATGGATCCTGCG	TRIL	BRDN0001164576	3.93487	6.52031	3.59571	7.38951
CGGCTGGATCTAGACGGCAA	TRIL	BRDN0001164577	4.13418	4.75882	6.77012	6.39809
TGGTTATGAAGTTGCCGCCG	TRIL	BRDN0001164578	3.93487	3.94612	4.19854	0
GCAGGGGCGATTTCTAGCTG	TRIL	BRDN0001164579	3.53753	3.2452	3.1714	0
GAACATTCCAGATTTGCGAG	FZD6	BRDN0001164580	2.76494	3.2266	2.5837	0
GCAAGTGAACAGGATTACCT	FZD6	BRDN0001164581	2.42791	1.96904	1.14417	0
AGAGCCCAACAAACACACAA	FZD6	BRDN0001164582	3.30926	1.66269	3.36253	0
AAATACATGTTGGGGCATGG	FZD6	BRDN0001164583	3.3499	3.70766	4.18813	5.4151
AGAGCTGCAGAGAGACAAGG	PRR5-ARHGAP8	BRDN0001164584	3.82384	0.647841	0.672734	0
GAGTCACCCGTTCTACGACG	ARHGAP8	BRDN0001164585	2.50191	1.99858	1.36974	0
CTTACCGCAAAACTTCGGGA	ARHGAP8	BRDN0001164586	2.98733	1.76075	2.34216	0
CCCGTAGTGGAAATAGACGA	ARHGAP8	BRDN0001164587	4.08687	4.67328	1.64815	5.4151
TTGGTAGCTGACGGTCACGT	HTR1A	BRDN0001164588	4.11072	4.73599	4.99814	0
TGCTAATGGTGCATGCGTCG	HTR1A	BRDN0001164589	4.15726	4.63382	5.32394	0
AGGTGCAGCACAGCACGTCG	HTR1A	BRDN0001164590	3.88042	4.77598	2.7055	5.4151
GTTGAGCACCTGATACAGCG	HTR1A	BRDN0001164591	4.13418	3.65993	4.27596	5.4151
CAACCAAAACAATTGCCTGG	C5	BRDN0001164592	4.38943	4.62082	3.99062	0
AGGTACCATTAGCAGACGAA	C5	BRDN0001164593	4.76494	4.5264	2.93867	5.4151
GGTGGTTAGAGAATCAGGTA	C5	BRDN0001164594	2.50191	1.23654	2.80424	0
GGTTTCATCATTATTAACGC	C5	BRDN0001164595	1.88042	1.18609	3.64475	5.4151
CATTACGGATCCGACCGTTG	PTPN21	BRDN0001164596	3.13418	1.30905	0.526136	0
GCACAAACGGAACAGCATCG	PTPN21	BRDN0001164597	2.3499	2.89088	2.60473	5.4151
TCGCTGCGAAACCTCAACAT	PTPN21	BRDN0001164598	1.88042	2.42018	0.548013	0
ACCACTCCAAAATAGACGGT	PTPN21	BRDN0001164599	3.42791	3.46478	0.526136	0
CTACTGCCTCTACGACTCGG	HOXA10	BRDN0001164600	2.98733	4.41445	4.2776	0
GACCAAAAAAGAGTTCGCGG	HOXA10	BRDN0001164601	2.50191	1.6901	0.805799	0
GGCGGTTACTACGCCCACGG	HOXA10	BRDN0001164602	2.17998	2.41471	0.387414	0
AGATCGAAACCGCGCCCCGG	HOXA10	BRDN0001164603	4.01287	3.33187	3.25358	0
ACCCCCCTTCAGGATCCGTG	MORF4L2	BRDN0001164604	3.96134	4.89364	2.54071	6.39809
GCAGAGAAGTAAAATGAGAG	MORF4L2	BRDN0001164605	3.46538	1.79482	2.9835	0
CGCCTCCTCACTTTCAACAG	MORF4L2	BRDN0001164606	2.76494	2.45788	2.23161	0
ACCATGGCTTGTTGAGGACT	MORF4L2	BRDN0001164607	4.44677	3.98721	3.50914	0
GAGACTAGAAATGTATACCA	SYCP3	BRDN0001164608	4.13418	1.97648	4.3939	0
GTAAACTGATCTTCCACAGA	SYCP3	BRDN0001164609	4.30926	5.25961	3.92943	0
CTGCAGTCATTGAGAAACGT	SYCP3	BRDN0001164610	3.53753	2.66085	2.8665	0
CAGGAGTAGTTGAAGATATG	SYCP3	BRDN0001164611	3.63941	4.37558	4.09461	0
AAACTGACCTACGACAGGCC	TDP1	BRDN0001164612	2.63941	3.37473	1.59661	0
ACTGGCACCAGAAAACTCAA	TDP1	BRDN0001164613	3.38943	3.48056	2.96736	0
AAGCCAATCCTGCTTGTGCA	TDP1	BRDN0001164614	3.53753	3.56689	2.95103	0
GCAGAAAAGCGGTTCCCAGG	TDP1	BRDN0001164615	1.88042	0.112332	2.76275	0
ACAGGTGGTGAAAATAACTC	EME1	BRDN0001164616	3.26744	3.2046	1.17261	0
CCTGCGCCTCAATCACACAG	EME1	BRDN0001164617	4.26744	3.57181	2.19741	0
TTTGTGTCCATGATCGACAA	EME1	BRDN0001164618	3.03796	3.95556	3.67737	5.4151
[truncated: 75,442 more rows]

## Sheet: Unique GM12878 STARS analysis
p-value=0 means <8.119387473470852e-06, FDR=0 means <0.0005066497783445794
Gene Symbol	Number of perturbations	Ranks of perturbations	Perturbations	Most enriched perturbation	STARS Score	Average Score	p-value	FDR	q-value	neglog10pvalue	log2STARS
OTUD5	4	4;16;21;40	CCATTCGTGTTAGCTACCAT;CGGCGCAGGCTACAACAGTG;GAATGCCATAAAAACATCGG;GGTTGTGCGAAAGCATTGCA	4	13.1476	8.38065	0	0	0	5.09098	3.71673
LUC7L2	6	31;147;153;163;243;500	CCATGACCTGGCTTTAAGAG;CTGGCAGAGACTTACCGTCC;TCATGATAATGACAGACGAC;TTTGGGGGTAAACTGCACCT;AGGAGCTGAAGGGAATGTGG;GTTCCAGAAAGGACATCATG	6	13.14	8.01969	0	0	0	5.09098	3.71589
CTBP1	4	1;36;50;61	GGATGGCCGGGACTGCACAG;GATGTGGCACAGCGTCGAGT;TGACAACATCGACATCAAGT;TGATGCCCAAGGTCTCCCCG	4	12.4146	7.88933	0	0	0	5.09098	3.63396
USP7	4	9;60;67;94	GGCAACCTTTCAGTTCACTG;TTGATGACGACGTGGTGTCA;AGATGTATGATCCCAAAACG;GGCAGTAGAACAGCTCGATG	4	11.6634	7.25684	0	0	0	5.09098	3.54391
IRF4	4	7;32;96;110	CAGACCCGTACAAAGTGTAC;CTACCGGGAAATCCTCGTGA;CTGATCGACCAGATCGACAG;CCCATGACGTTTGGACCCCG	4	11.3903	7.23517	0	0	0	5.09098	3.50974
CCND2	4	2;6;53;117	ACTCCCATTATAGGTCTGTG;TGAAGGTCTGAGCATGCTTG;CACTTGAAGTAGGAGCACTG;ATGTGCTCAATGAAGTCATG	4	11.2831	7.90123	0	0	0	5.09098	3.4961
GAGE13	18	74;322;481;764;865;1173;1468;1616;2421;2522;6055;6835;8325;26031;28913;45314;72011;73823	TCACTGAACTGCTCGGGCTG;TTTCAGTGTGAAATATGAGT;TGAAGCTGATAGCCAGGAAC;ATAGGCCCAATCATTTCAGG;GTTTAAGCACTCACCCGCAT;ACCAGCAACACCTGAAGAAG;GGAACCAGCAACTCAACGTC;GGATCCTGCAGCTGCTCAGG;TGCAGCTGCTCAGGAGGGAG;GGATCCTGACGTTGAGTTGC;GAAGCTGATAGCCAGGAACA;GAGTGTGAAGATGGTCCTGA;AACAGGGTCACCCACAGACT;GAAGCCTGAAGCTGATAGCC;CTGAAATGATTGGGCCTATG;ATGGATTGCCTACCTTCTTC;GGGTCCATCTCCTGCCCATC;GTAGAGCCTCCTGAAATGAT	10	10.3462	6.4796	0	0	0	5.09098	3.37103
GAGE10	14	74;322;481;764;1173;1468;1616;2421;2522;21336;26031;41501;42089;69504	TCACTGAACTGCTCGGGCTG;TTTCAGTGTGAAATATGAGT;TGAAGCTGATAGCCAGGAAC;ATAGGCCCAATCATTTCAGG;ACCAGCAACACCTGAAGAAG;GGAACCAGCAACTCAACGTC;GGATCCTGCAGCTGCTCAGG;TGCAGCTGCTCAGGAGGGAG;GGATCCTGACGTTGAGTTGC;GTTTAAGCACTCACCAGCAT;GAAGCCTGAAGCTGATAGCC;GCGTCTTGGTCTAGGCCGAT;CATAGGCCCAATCATTTCAG;GCATAGGCCCAATCATTTCA	9	10.1555	5.9701	0	0	0	5.09098	3.34418
GAGE1	20	74;322;481;764;865;1173;1468;1616;2421;2522;6055;6835;8325;26031;28913;40980;45314;60476;64239;72011	TCACTGAACTGCTCGGGCTG;TTTCAGTGTGAAATATGAGT;TGAAGCTGATAGCCAGGAAC;ATAGGCCCAATCATTTCAGG;GTTTAAGCACTCACCCGCAT;ACCAGCAACACCTGAAGAAG;GGAACCAGCAACTCAACGTC;GGATCCTGCAGCTGCTCAGG;TGCAGCTGCTCAGGAGGGAG;GGATCCTGACGTTGAGTTGC;GAAGCTGATAGCCAGGAACA;GAGTGTGAAGATGGTCCTGA;AACAGGGTCACCCACAGACT;GAAGCCTGAAGCTGATAGCC;CTGAAATGATTGGGCCTATG;GGAGGCTGTACATAGCGCCT;ATGGATTGCCTACCTTCTTC;GTACAGCCTCCTGAAATGAT;CCTATTATTGGCCTAGACCA;…	10	9.74945	6.11777	0	0	0	5.09098	3.28532
CCNL2	4	90;97;152;409	CTTCGTGAAGCACTCCATGG;CACAGAGACCGACCTCCGCG;GTGAAGCATCCTCATAAGGT;CTGGAACCGCACGAAGACGT	4	9.10899	5.99767	0	0	0	5.09098	3.18729
XPR1	4	5;114;213;467	TCAGGCACCACAATATCCCG;TCTTATAGAGAAGCTCGCAG;CCCTTGATAAGAATCTATCG;TCTGCAGCAGGATTAGACTG	4	8.87862	6.1087	0	0	0	5.09098	3.15033
GAGE12B	19	74;322;764;865;1173;1468;1616;2421;2522;6835;8325;28913;40980;45314;51395;60476;64239;65031;72011	TCACTGAACTGCTCGGGCTG;TTTCAGTGTGAAATATGAGT;ATAGGCCCAATCATTTCAGG;GTTTAAGCACTCACCCGCAT;ACCAGCAACACCTGAAGAAG;GGAACCAGCAACTCAACGTC;GGATCCTGCAGCTGCTCAGG;TGCAGCTGCTCAGGAGGGAG;GGATCCTGACGTTGAGTTGC;GAGTGTGAAGATGGTCCTGA;AACAGGGTCACCCACAGACT;CTGAAATGATTGGGCCTATG;GGAGGCTGTACATAGCGCCT;ATGGATTGCCTACCTTCTTC;TGGCTATGAGCTTCAGGCTT;GTACAGCCTCCTGAAATGAT;CCTATTATTGGCCTAGACCA;GAAGCCTGAAGCTCATAGCC;GGGTCCATCTCCTGCCCATC	9	8.56325	5.18205	0	0	0	5.09098	3.09816
GAGE12F	19	74;322;764;865;1173;1468;1616;2421;2522;6835;8325;28913;40980;45314;51395;60476;64239;65031;72011	TCACTGAACTGCTCGGGCTG;TTTCAGTGTGAAATATGAGT;ATAGGCCCAATCATTTCAGG;GTTTAAGCACTCACCCGCAT;ACCAGCAACACCTGAAGAAG;GGAACCAGCAACTCAACGTC;GGATCCTGCAGCTGCTCAGG;TGCAGCTGCTCAGGAGGGAG;GGATCCTGACGTTGAGTTGC;GAGTGTGAAGATGGTCCTGA;AACAGGGTCACCCACAGACT;CTGAAATGATTGGGCCTATG;GGAGGCTGTACATAGCGCCT;ATGGATTGCCTACCTTCTTC;TGGCTATGAGCTTCAGGCTT;GTACAGCCTCCTGAAATGAT;CCTATTATTGGCCTAGACCA;GAAGCCTGAAGCTCATAGCC;GGGTCCATCTCCTGCCCATC	9	8.56325	5.18205	0	0	0	5.09098	3.09816
GAGE12G	19	74;322;764;865;1173;1468;1616;2421;2522;6835;8325;28913;40980;45314;51395;60476;64239;65031;72011	TCACTGAACTGCTCGGGCTG;TTTCAGTGTGAAATATGAGT;ATAGGCCCAATCATTTCAGG;GTTTAAGCACTCACCCGCAT;ACCAGCAACACCTGAAGAAG;GGAACCAGCAACTCAACGTC;GGATCCTGCAGCTGCTCAGG;TGCAGCTGCTCAGGAGGGAG;GGATCCTGACGTTGAGTTGC;GAGTGTGAAGATGGTCCTGA;AACAGGGTCACCCACAGACT;CTGAAATGATTGGGCCTATG;GGAGGCTGTACATAGCGCCT;ATGGATTGCCTACCTTCTTC;TGGCTATGAGCTTCAGGCTT;GTACAGCCTCCTGAAATGAT;CCTATTATTGGCCTAGACCA;GAAGCCTGAAGCTCATAGCC;GGGTCCATCTCCTGCCCATC	9	8.56325	5.18205	0	0	0	5.09098	3.09816
BATF	4	51;543;563;614	AGGACTCTACCTGTTTGCCA;GGAGATCAAGCAGCTCACAG;ACAGAACGCGGCTCTACGCA;ATGTGAGAAGAGTTCAGAGG	4	8.40321	5.08405	0	0	0	5.09098	3.07094
FMC1-LUC7L2	11	31;153;163;243;500;3960;22904;39237;48445;57094;75057	CCATGACCTGGCTTTAAGAG;TCATGATAATGACAGACGAC;TTTGGGGGTAAACTGCACCT;AGGAGCTGAAGGGAATGTGG;GTTCCAGAAAGGACATCATG;TCCTCGAAAAGTGTGCGACG;GTGCACGGAAAGCCTTCACA;GCGTAGCATCCGGAAACATG;CCGACCCTATCGCGACACCG;GTTTCCGGATGCTACGCAGG;GTCGCGATAGGGTCGGCCGG	5	8.30224	5.4763	0	0	0	5.09098	3.0535
GAGE12J	21	74;322;481;764;1173;1468;1616;2421;2522;6055;6835;8325;17544;19304;26031;28913;45314;48791;60476;64860;72011	TCACTGAACTGCTCGGGCTG;TTTCAGTGTGAAATATGAGT;TGAAGCTGATAGCCAGGAAC;ATAGGCCCAATCATTTCAGG;ACCAGCAACACCTGAAGAAG;GGAACCAGCAACTCAACGTC;GGATCCTGCAGCTGCTCAGG;TGCAGCTGCTCAGGAGGGAG;GGATCCTGACGTTGAGTTGC;GAAGCTGATAGCCAGGAACA;GAGTGTGAAGATGGTCCTGA;AACAGGGTCACCCACAGACT;CATTTCAGGAGGCTGTACAT;GTTCAAGCACTCACCCGCAT;GAAGCCTGAAGCTGATAGCC;CTGAAATGATTGGGCCTATG;ATGGATTGCCTACCTTCTTC;ATTTCAGGAGGCTGTACATA;GTACAGCCTCCTGAAATGAT;…	9	8.08934	5.16832	0	0	0	5.09098	3.01602
CFLAR	5	76;86;136;534;53407	AAGAGGTAAGCTGTCTGTCG;ATTACCTATAGTCCGAAACA;CCACATCTATAGCAACATCC;GGGCCGAGGCAAGATAAGCA;TGTAGTCCCAGCTACTTGGG	4	7.94975	5.60972	0	0	0	5.09098	2.99091
MDM2	4	99;227;898;957	TACCATGATCTACAGGAACT;AGACACTTATACTATGAAAG;CAACATCTGTTGCAATGTGA;GAGAACATTACCGGATTCGA	4	7.63224	4.85639	0	0	0	5.09098	2.93211
EIF1AX	4	3;18;331;978	CTCCCCGCTAGAGTATGCTC;AGGAGGTAAAAACAGACGCA;AAGAGGTTATGTCACATCAG;GTAGGTTTGGATAAATACCT	4	7.59453	6.10026	0	0	0	5.09098	2.92496
MED16	4	11;83;574;1324	GGTGACCGGCTACGACTGGT;CGACGGTGAGAACTTGACTC;GGTGTGGTAGTCGCACACGC;TAGCCTTTAAGTGGACGGCG	4	7.06833	5.31699	0	0	0	5.09098	2.82137
GAGE2A	20	74;322;764;865;1173;1468;1616;2522;6835;8325;28913;41501;45314;51395;55648;59322;65031;66020;72011;73823	TCACTGAACTGCTCGGGCTG;TTTCAGTGTGAAATATGAGT;ATAGGCCCAATCATTTCAGG;GTTTAAGCACTCACCCGCAT;ACCAGCAACACCTGAAGAAG;GGAACCAGCAACTCAACGTC;GGATCCTGCAGCTGCTCAGG;GGATCCTGACGTTGAGTTGC;GAGTGTGAAGATGGTCCTGA;AACAGGGTCACCCACAGACT;CTGAAATGATTGGGCCTATG;GCGTCTTGGTCTAGGCCGAT;ATGGATTGCCTACCTTCTTC;TGGCTATGAGCTTCAGGCTT;GCTCAGGAGGGACAGGATGA;TGCTCAGGAGGGACAGGATG;GAAGCCTGAAGCTCATAGCC;TGCAGCTGCTCAGGAGGGAC;GGGTCCATCTCCTGCCCATC;…	7	6.99335	4.55708	0	0	0	5.09098	2.80598
JUNB	4	20;39;561;1418	CCGGAGTCTCAAAGCGCCTG;CTGAGGTTGGTGTAAACGGG;GGGTAAAAGTACTGTCCCGG;CACAGCTACGGGATACGGCC	4	6.94918	5.39365	0	0	0	5.09098	2.79684
UBE2T	4	45;659;855;1488	TGGATGACCTGCGAGCTCGT;CAGCCATGAGCGGGTCATCA;TTGCCAACATGTGATGCCTG;GGAGTGAGAAATCGGATCTG	4	6.86547	4.53579	0	0	0	5.09098	2.77936	increases during infection. May be lmp1 regulated, but higher in MI vs MIII
HMX3	4	274;284;1255;1513	TGGCGCGAAGAGCGTCCGTG;GCTTTGAGATCCCGGCGCAG;GCAGTGGCTCCGGAGAGTCG;TACACCCTGACCCCCGCCGG	4	6.83653	4.39067	0	0	0	5.09098	2.77326	not really expressed in our cells, may be a fakeout?
TIAL1	4	42;91;276;3165	AAGCTGTAAAATGATAACAG;AATGCGATTGTGCATATGGG;TTAGGAGGTCAAAGTAAACT;ACTGTGGAGGAATTGCGTCT	3	6.74368	5.01129	8.12e-06	0.000487163	0.000436767	5.09044	2.75354
GPR89B	8	406;885;1119;1474;1580;6918;7726;10976	TCACTCCAATCACACCAACC;GAGAACAATGTTCCAGAAGG;GGATCAGCAGAATTACACAC;AAAGATGATGAGCTCAAACA;CGGAGAACAATGTTCCAGAA;TGTGATTGGAGTGACTCTCA;AATACTCCAAAACCTTCAAG;AGCTGATCTATATGCTACCA	5	6.73024	4.36317	8.12e-06	0.000452366	0.000436767	5.09044	2.75066
GPR89A	8	406;885;1119;1474;1580;6918;7726;10976	TCACTCCAATCACACCAACC;GAGAACAATGTTCCAGAAGG;GGATCAGCAGAATTACACAC;AAAGATGATGAGCTCAAACA;CGGAGAACAATGTTCCAGAA;TGTGATTGGAGTGACTCTCA;AATACTCCAAAACCTTCAAG;AGCTGATCTATATGCTACCA	5	6.73024	4.36317	8.12e-06	0.000452366	0.000436767	5.09044	2.75066
ITPA	4	349;555;1665;1681	AGAAGATCGTGTTTGTAACG;TGATAAGTGCCGGAGTACCA;TGCAAACGTGCAGAGCGCAT;AGGTAGTCACTCACATGTAG	4	6.65361	4.08277	8.12e-06	0.000436767	0.000436767	5.09044	2.73414	increases early during infection.
MCTS1	4	8;15;3231;10624	GGAGCAAATATCATGTGTCC;ATCCTGTCAAAATAGTCCGA;TTGTGAAGTAATCTTAGGGT;CAATTGATAGAGCAATTTCC	2	6.64778	4.52903	1.62e-05	0.000844416	0.000633312	4.79048	2.73287	increases early during infection.
MDM4	4	369;387;928;1826	TCCAAGTCAAGACCAACTGA;ATGTATGCATTTATGCTCTG;CAGCATATGGTATATTGTGG;CTCAGAGGTAACCTCTACAT	4	6.50988	4.30804	1.62e-05	0.000817177	0.000633312	4.79048	2.70263
CGB5	23	535;650;922;1405;2043;2949;3755;3866;5623;5626;6043;12394;14875;21437;23405;29940;30115;32297;43740;43851;43962;53539;69977	GCCACGGCGTAGGAGACCAC;CCAAGGAGCCGCTTCGGCCA;TGGACTCGAAGCGCACATCG;TGCCGGCTACTGCCCCACCA;CCGGGCAGCTCACCATGGTG;CCACGGCGTAGGAGACCACG;GCCCTCCTTCTCCACAGCCA;TCCAGACCCGCGTGCTGCAG;GCATTGATGGGGCGGCACCG;CGTGCTGCAGGGGGTCCTGC;CACACCACCTGAGGCAGGGC;GGGCGGCACCGTGGCCGAAG;CCACGGGGTTCACGCCGCGC;CCGCCCCATCAATGCCACCC;ACATTGACAGCTGAGAGCCA;CCCCGTGGTCTCCTACGCCG;CAGGACCCCCTGCAGCACGC;ACAGCTGAGAGCCACGGCGT;CCGTGGCCGAAGCGGCTCCT;…	11	6.47732	3.82774	1.62e-05	0.00070368	0.000633312	4.79048	2.6954
CGB3	23	535;650;922;1405;2043;2949;3755;3866;5623;5626;6043;12394;14875;21437;23405;29940;30115;32297;43740;43851;43962;53539;69977	GCCACGGCGTAGGAGACCAC;CCAAGGAGCCGCTTCGGCCA;TGGACTCGAAGCGCACATCG;TGCCGGCTACTGCCCCACCA;CCGGGCAGCTCACCATGGTG;CCACGGCGTAGGAGACCACG;GCCCTCCTTCTCCACAGCCA;TCCAGACCCGCGTGCTGCAG;GCATTGATGGGGCGGCACCG;CGTGCTGCAGGGGGTCCTGC;CACACCACCTGAGGCAGGGC;GGGCGGCACCGTGGCCGAAG;CCACGGGGTTCACGCCGCGC;CCGCCCCATCAATGCCACCC;ACATTGACAGCTGAGAGCCA;CCCCGTGGTCTCCTACGCCG;CAGGACCCCCTGCAGCACGC;ACAGCTGAGAGCCACGGCGT;CCGTGGCCGAAGCGGCTCCT;…	11	6.47732	3.82774	1.62e-05	0.00070368	0.000633312	4.79048	2.6954
CGB1	23	535;650;922;1405;2043;2949;3755;3866;5623;5626;6043;12394;14875;21437;23405;29940;30115;32297;43740;43851;43962;53539;69977	GCCACGGCGTAGGAGACCAC;CCAAGGAGCCGCTTCGGCCA;TGGACTCGAAGCGCACATCG;TGCCGGCTACTGCCCCACCA;CCGGGCAGCTCACCATGGTG;CCACGGCGTAGGAGACCACG;GCCCTCCTTCTCCACAGCCA;TCCAGACCCGCGTGCTGCAG;GCATTGATGGGGCGGCACCG;CGTGCTGCAGGGGGTCCTGC;CACACCACCTGAGGCAGGGC;GGGCGGCACCGTGGCCGAAG;CCACGGGGTTCACGCCGCGC;CCGCCCCATCAATGCCACCC;ACATTGACAGCTGAGAGCCA;CCCCGTGGTCTCCTACGCCG;CAGGACCCCCTGCAGCACGC;ACAGCTGAGAGCCACGGCGT;CCGTGGCCGAAGCGGCTCCT;…	11	6.47732	3.82774	1.62e-05	0.00070368	0.000633312	4.79048	2.6954
CGB2	23	535;650;922;1405;2043;2949;3755;3866;5623;5626;6043;12394;14875;21437;23405;29940;30115;32297;43740;43851;43962;53539;69977	GCCACGGCGTAGGAGACCAC;CCAAGGAGCCGCTTCGGCCA;TGGACTCGAAGCGCACATCG;TGCCGGCTACTGCCCCACCA;CCGGGCAGCTCACCATGGTG;CCACGGCGTAGGAGACCACG;GCCCTCCTTCTCCACAGCCA;TCCAGACCCGCGTGCTGCAG;GCATTGATGGGGCGGCACCG;CGTGCTGCAGGGGGTCCTGC;CACACCACCTGAGGCAGGGC;GGGCGGCACCGTGGCCGAAG;CCACGGGGTTCACGCCGCGC;CCGCCCCATCAATGCCACCC;ACATTGACAGCTGAGAGCCA;CCCCGTGGTCTCCTACGCCG;CAGGACCCCCTGCAGCACGC;ACAGCTGAGAGCCACGGCGT;CCGTGGCCGAAGCGGCTCCT;…	11	6.47732	3.82774	1.62e-05	0.00070368	0.000633312	4.79048	2.6954
CGB8	23	535;650;922;1405;2043;2949;3755;3866;5623;5626;6043;12394;14875;21437;23405;29940;30115;32297;43740;43851;43962;53539;69977	GCCACGGCGTAGGAGACCAC;CCAAGGAGCCGCTTCGGCCA;TGGACTCGAAGCGCACATCG;TGCCGGCTACTGCCCCACCA;CCGGGCAGCTCACCATGGTG;CCACGGCGTAGGAGACCACG;GCCCTCCTTCTCCACAGCCA;TCCAGACCCGCGTGCTGCAG;GCATTGATGGGGCGGCACCG;CGTGCTGCAGGGGGTCCTGC;CACACCACCTGAGGCAGGGC;GGGCGGCACCGTGGCCGAAG;CCACGGGGTTCACGCCGCGC;CCGCCCCATCAATGCCACCC;ACATTGACAGCTGAGAGCCA;CCCCGTGGTCTCCTACGCCG;CAGGACCCCCTGCAGCACGC;ACAGCTGAGAGCCACGGCGT;CCGTGGCCGAAGCGGCTCCT;…	11	6.47732	3.82774	1.62e-05	0.00070368	0.000633312	4.79048	2.6954
STT3B	4	190;208;993;1884	CCAGGGTTGATGATAACCGC;TACAGCAAAAGAGTCTACAT;TCATCCACGAGTTCGACCCG;AAGAAAGACACCCAAGTCGT	4	6.45556	4.47813	1.62e-05	0.000684662	0.000633312	4.79048	2.69054	increases during infection, especially later. Not obviousy lmp1 realted. Strongly LCL selective.
OR4F28P	13	672;1107;1232;1572;1640;1954;6177;15964;35181;38082;45830;53970;54159	GTGACTGACACCAAGGGTCC;TAGGGCCACATATCTGTCAA;TGGTCACAGAAAACACAATG;CATGGCCTTTGACAGATATG;ACATGGGGGAGTGTAAGTGA;CTAGTCTGAGAAGCCGAGGA;ACTGGCCAGTAGAAAGTACA;GCACAGAGGAAAACACTAGG;CAGGGAGTGACTGACACCAA;TCATAATGGTCAGATAGTGG;CTGGCCAGTAGAAAGTACAT;TCTCCACACCACCAATGACG;ACAGGGAGTGACTGACACCA	6	6.43145	3.75715	1.62e-05	0.000666644	0.000633312	4.79048	2.68514
DR1	4	37;209;373;57194	CAACGATGCTCGAGAGCTGG;AGAGACTCTTCCTAATGTCC;ACTCTTCTTCAGGAATGCCA;AGTAGCATTAAAAAGAAGAA	3	6.35182	4.47767	1.62e-05	0.000649551	0.000633312	4.79048	2.66717	no change during infection
ATF7IP	4	178;189;374;7905	AGCAGTATGGAAATTGACCA;AAAAGATTGAATGTAACAAG;TAAGACCACTCACTGTAGGT;TGGGATGGGATCACTAGAGG	3	6.34834	4.27894	1.62e-05	0.000633312	0.000633312	4.79048	2.66638
KCTD10	4	138;266;395;46783	GCTTCCCACAGCGGTCAATG;ACAACAAATACTCATATACC;TCTGCATGGTGGTATAGTAG;TGTCTCTGCGCTTTAACGGA	3	6.27728	4.19322	2.44e-05	0.000926798	0.000745073	4.61261	2.65014	increases slightly during infection
BZW1	4	370;729;1822;2092	AATCAGGCGCTACAAATACC;TCCCCCCAGATGAAAAAGAG;AGAGTGTTTCTGCATATCGA;CATCCTTAAATGGATCACCA	4	6.27364	3.89367	2.44e-05	0.000904732	0.000745073	4.61261	2.6493
PARN	4	143;282;400;60283	GCTACGATGCCTACATCACA;ACCAACAGGTCACTTACCGC;AGGACAACTAACCCGGTACA;TCTGGTGAGGATCTATTGAA	3	6.26092	4.16579	2.44e-05	0.000883691	0.000745073	4.61261	2.64638
MAGT1	4	249;779;834;2133	ATACATATGAGTTACAGGTG;GAGCGAACATGGCAGCGCGT;GTGGGGCTTTCACAAGGCGA;AAGGGGACCAGCATAATTTG	4	6.23992	4.1666	2.44e-05	0.000863608	0.000745073	4.61261	2.64153	increases during infection, slightly higher in MUTU III vs MUTU I. May be LMP1 regulated.
CEPT1	4	54;88;1000;2134	GAGATTTGGGGCAATCCAGG;CAAGCAATATATGCCCACAG;TGTCAAGACACCAACTAAAG;TTCCGTGTAATCTTCACAGG	4	6.23911	4.74421	2.44e-05	0.000844416	0.000745073	4.61261	2.64134	involved in PC+PE synthesis, lipid droplet formation regulation, and ether lipid metabolism
ZFX	4	194;361;421;43899	GCTGGCAAAATAGAACACGA;TCTATACATGTGTCTGACGT;CATTTGCTGCTCGTGCACGG;TGTAATCCAAGATGTTATTG	3	6.19437	4.02853	2.44e-05	0.000826059	0.000745073	4.61261	2.63096
GAGE12E	18	74;322;764;865;1173;1616;2421;6835;8325;28913;40980;45314;51395;60476;64239;65031;69693;72011	TCACTGAACTGCTCGGGCTG;TTTCAGTGTGAAATATGAGT;ATAGGCCCAATCATTTCAGG;GTTTAAGCACTCACCCGCAT;ACCAGCAACACCTGAAGAAG;GGATCCTGCAGCTGCTCAGG;TGCAGCTGCTCAGGAGGGAG;GAGTGTGAAGATGGTCCTGA;AACAGGGTCACCCACAGACT;CTGAAATGATTGGGCCTATG;GGAGGCTGTACATAGCGCCT;ATGGATTGCCTACCTTCTTC;TGGCTATGAGCTTCAGGCTT;GTACAGCCTCCTGAAATGAT;CCTATTATTGGCCTAGACCA;GAAGCCTGAAGCTCATAGCC;GGATCCTGACATTGAGTTGC;GGGTCCATCTCCTGCCCATC	7	6.18381	4.18661	2.44e-05	0.000775484	0.000745073	4.61261	2.6285
GAGE12D	18	74;322;764;865;1173;1616;2421;6835;8325;28913;40980;45314;51395;60476;64239;65031;69693;72011	TCACTGAACTGCTCGGGCTG;TTTCAGTGTGAAATATGAGT;ATAGGCCCAATCATTTCAGG;GTTTAAGCACTCACCCGCAT;ACCAGCAACACCTGAAGAAG;GGATCCTGCAGCTGCTCAGG;TGCAGCTGCTCAGGAGGGAG;GAGTGTGAAGATGGTCCTGA;AACAGGGTCACCCACAGACT;CTGAAATGATTGGGCCTATG;GGAGGCTGTACATAGCGCCT;ATGGATTGCCTACCTTCTTC;TGGCTATGAGCTTCAGGCTT;GTACAGCCTCCTGAAATGAT;CCTATTATTGGCCTAGACCA;GAAGCCTGAAGCTCATAGCC;GGATCCTGACATTGAGTTGC;GGGTCCATCTCCTGCCCATC	7	6.18381	4.18661	2.44e-05	0.000775484	0.000745073	4.61261	2.6285
GAGE12C	18	74;322;764;865;1173;1616;2421;6835;8325;28913;40980;45314;51395;60476;64239;65031;69693;72011	TCACTGAACTGCTCGGGCTG;TTTCAGTGTGAAATATGAGT;ATAGGCCCAATCATTTCAGG;GTTTAAGCACTCACCCGCAT;ACCAGCAACACCTGAAGAAG;GGATCCTGCAGCTGCTCAGG;TGCAGCTGCTCAGGAGGGAG;GAGTGTGAAGATGGTCCTGA;AACAGGGTCACCCACAGACT;CTGAAATGATTGGGCCTATG;GGAGGCTGTACATAGCGCCT;ATGGATTGCCTACCTTCTTC;TGGCTATGAGCTTCAGGCTT;GTACAGCCTCCTGAAATGAT;CCTATTATTGGCCTAGACCA;GAAGCCTGAAGCTCATAGCC;GGATCCTGACATTGAGTTGC;GGGTCCATCTCCTGCCCATC	7	6.18381	4.18661	2.44e-05	0.000775484	0.000745073	4.61261	2.6285
GNG5	4	70;340;426;13637	GGTTCAACAGCTCCGGCTGG;CTTCATAGCGGCGACGCTGG;TTGTTATGTATAGGTTTCCC;TTGAACCACTTTCTTCATAG	3	6.17902	4.18756	2.44e-05	0.000759975	0.000745073	4.61261	2.62738	increases during infection
CGB7	20	535;922;1405;2043;2949;3755;3866;5623;5626;6043;14875;21437;23405;29940;30115;32297;43851;53539;55683;69977	GCCACGGCGTAGGAGACCAC;TGGACTCGAAGCGCACATCG;TGCCGGCTACTGCCCCACCA;CCGGGCAGCTCACCATGGTG;CCACGGCGTAGGAGACCACG;GCCCTCCTTCTCCACAGCCA;TCCAGACCCGCGTGCTGCAG;GCATTGATGGGGCGGCACCG;CGTGCTGCAGGGGGTCCTGC;CACACCACCTGAGGCAGGGC;CCACGGGGTTCACGCCGCGC;CCGCCCCATCAATGCCACCC;ACATTGACAGCTGAGAGCCA;CCCCGTGGTCTCCTACGCCG;CAGGACCCCCTGCAGCACGC;ACAGCTGAGAGCCACGGCGT;AGCCACGGCGTAGGAGACCA;CGGTAGTTGCACACCACCTG;CCGTGGCCGAAGCATCTCCC;…	10	6.16343	3.49203	2.44e-05	0.000745073	0.000745073	4.61261	2.62373
CHD2	4	339;441;660;2362	AAGGGACGACTATAAGAAAG;TGAGCTGGTAGATAAGTCGG;GTCTTACATCCACAGCACAT;AAGGCAGACTCGTCGAAGAG	4	6.06276	4.28775	3.25e-05	0.000974326	0.000844416	4.48812	2.59998	higher in MUTU III than MUTU I, pretty strongly LCL selective
WAS	4	453;600;1496;2385	ATGTGCAGGACTGCCAAGCG;TCACGAGTTCACGATACCGT;CGGATGAAGTAGGACTTCTG;ACAACCTCGACCCAGATCTG	4	6.04593	3.92079	3.25e-05	0.000955943	0.000844416	4.48812	2.59596
YPEL5	4	17;30;1581;29475	TCACATCTCGAACCATGTGG;AGTGGCGCCTGTGAAACGAG;AGTACAGTGAAGTTCAAGAT;GTTTGCACAAGAAAACAGAC	2	6.04588	4.52655	3.25e-05	0.00093824	0.000844416	4.48812	2.59595
OR4F29	15	672;1107;1232;1572;1640;1954;6177;15964;21073;35181;36339;38082;45830;52516;54159	GTGACTGACACCAAGGGTCC;TAGGGCCACATATCTGTCAA;TGGTCACAGAAAACACAATG;CATGGCCTTTGACAGATATG;ACATGGGGGAGTGTAAGTGA;CTAGTCTGAGAAGCCGAGGA;ACTGGCCAGTAGAAAGTACA;GCACAGAGGAAAACACTAGG;ATCTTCTTCATCCACGTCGT;CAGGGAGTGACTGACACCAA;GACCATGAACTGCAATCTGT;TCATAATGGTCAGATAGTGG;CTGGCCAGTAGAAAGTACAT;TCTCCACACCACCAACGACG;ACAGGGAGTGACTGACACCA	6	5.98876	3.48346	3.25e-05	0.000888859	0.000844416	4.48812	2.58226
OR4F3	15	672;1107;1232;1572;1640;1954;6177;15964;21073;35181;36339;38082;45830;52516;54159	GTGACTGACACCAAGGGTCC;TAGGGCCACATATCTGTCAA;TGGTCACAGAAAACACAATG;CATGGCCTTTGACAGATATG;ACATGGGGGAGTGTAAGTGA;CTAGTCTGAGAAGCCGAGGA;ACTGGCCAGTAGAAAGTACA;GCACAGAGGAAAACACTAGG;ATCTTCTTCATCCACGTCGT;CAGGGAGTGACTGACACCAA;GACCATGAACTGCAATCTGT;TCATAATGGTCAGATAGTGG;CTGGCCAGTAGAAAGTACAT;TCTCCACACCACCAACGACG;ACAGGGAGTGACTGACACCA	6	5.98876	3.48346	3.25e-05	0.000888859	0.000844416	4.48812	2.58226
OR4F16	15	672;1107;1232;1572;1640;1954;6177;15964;21073;35181;36339;38082;45830;52516;54159	GTGACTGACACCAAGGGTCC;TAGGGCCACATATCTGTCAA;TGGTCACAGAAAACACAATG;CATGGCCTTTGACAGATATG;ACATGGGGGAGTGTAAGTGA;CTAGTCTGAGAAGCCGAGGA;ACTGGCCAGTAGAAAGTACA;GCACAGAGGAAAACACTAGG;ATCTTCTTCATCCACGTCGT;CAGGGAGTGACTGACACCAA;GACCATGAACTGCAATCTGT;TCATAATGGTCAGATAGTGG;CTGGCCAGTAGAAAGTACAT;TCTCCACACCACCAACGACG;ACAGGGAGTGACTGACACCA	6	5.98876	3.48346	3.25e-05	0.000888859	0.000844416	4.48812	2.58226
CSTB	4	390;1008;1033;2468	CGTGTCATTCAAGAGCCAGG;ATGACACGGCCTTAAACACA;CTCTCTTCCCAGGTGCACGT;CAGCACATCGCCGACCAGGT	4	5.9865	3.93039	3.25e-05	0.000873534	0.000844416	4.48812	2.58171	Higher in MUTU III than MUTU I. LCL selective. RNA icnreases during infection but not protein
PPP2R1A	4	78;304;496;3943	CCTCTCCCTAGGACTCGGTG;GAACCTGATGAAAGACTGTG;GCTGGGAACCTTCACTACCC;TCACAGCACTGGACACTCGG	3	5.9812	4.39684	3.25e-05	0.000858728	0.000844416	4.48812	2.58043	can be involved in phospholipid signaling cascades
RPS27L	4	334;596;718;2627	AAAGAACCACTGTCTGAGCA;AGGTTGCTACAAGATCACCA;AAGAATTTGGACTTTGTACT;AGATTTACTACATCCGTCCT	4	5.87804	4.15084	3.25e-05	0.000844416	0.000844416	4.48812	2.55534	increaes during infection, higher in MUTU III than MUTU I. LCL selective AF.
FAAP100	4	71;267;581;10226	GGCACTGACAAGCCTCAACG;GGAGCCCGTCATCTTCATAG;GAGACAGATCCACCACACAG;GGGTGGCATCAGCTCCAAAG	3	5.7756	4.12074	5.68e-05	0.0014535	0.0014535	4.24565	2.52997	not strongly detected in other datasets
PPM1D	4	132;237;591;16994	ATAGCTCCACAAATCACCTG;CTGAAGAAAAGCCCTCGCCG;AGCACAAGTATATTATATTG;GCCAGTGTGGTCATCATTCG	3	5.75342	4.05831	6.5e-05	0.00163435	0.00158328	4.18709	2.52442	higher in MUTU I than III
PDCD5	4	223;250;592;4900	GGCCGACTGATCCAGAACTT;CGAGCTGCAGGCCAAACACG;ACGAGGAGCTTGAGGCGCTG;AAGATGCTTACACCTGGCCC	3	5.75122	4.17385	6.5e-05	0.00160841	0.00158328	4.18709	2.52387	inreases during ifnection
FCHO1	4	35;43;1505;19079	ATGTGCACATAGAACTTGCG;CATCGAGGAGACCTACTCGA;TCAGCGATGAAACGTTTGCG;CTCGTCGCCCGAAAACGTGG	2	5.73334	4.33918	6.5e-05	0.00158328	0.00158328	4.18709	2.51937	decreases during infection
KHSRP	4	602;736;1348;3086	GTGCGGATACAGTTCAAGCA;CAAACCTCTCCGCATCATTG;CGTCGGCGAAAGCGTCCTTG;TTCCACGACAACGCCAACGG	4	5.5983	3.76838	8.93e-05	0.00214352	0.00214352	4.04915	2.48499
CENPO	4	58;102;3013;3136	TTTGCAGCTATCTCTTCCAG;GGAGTGGTTTCTGTATGACA;GGCTGGTCAGTTTACCACTG;AGTACCTGAATGCTTACTCT	4	5.57038	4.18092	9.74e-05	0.00230295	0.00230295	4.01144	2.47778
NFKBIA	4	557;2118;2310;3247	GGTTGGTGATCACAGCCAAG;GATCCGCCTCGAGCCGCAGG;AGGCTAAGTGTAGACACGTG;CTGGACGACCGCCACGACAG	4	5.50995	3.3549	0.000105552	0.00245763	0.00245763	3.97653	2.46204
TMEM60	4	89;579;2410;3344	TCTGGCTTTGACCCTCGACA;TGATTGTGAAAATGGCTGGG;ATTTAAGTAACATTGCAATG;ATAGTATCAAATATCCAGAC	4	5.45882	3.80283	0.00013803	0.00316656	0.00307609	3.86003	2.44859
SRSF10	4	317;1036;3257;3363	TTCTACACTCGCCGTCCAAG;CGTGGCCGACGACACCAGGT;CTTACTCTTTCGATCCCCCT;GAAGCCGAAGTTATGAAAGG	4	5.44898	3.4415	0.00013803	0.00312067	0.00307609	3.86003	2.44599
IPO5	4	24;75;1073;3436	TATGCAGCCTGTAATGCCGT;GCTCTAGATCGAATGGCTTG;GCATAAATAAATCATAGTAG;GCAAGATCAGGAACACCCGT	4	5.41167	4.6371	0.00013803	0.00307609	0.00307609	3.86003	2.43607
GAGE12H	17	74;322;764;865;1173;6835;8325;28913;40980;45314;51395;60476;62394;64239;65031;69693;72011	TCACTGAACTGCTCGGGCTG;TTTCAGTGTGAAATATGAGT;ATAGGCCCAATCATTTCAGG;GTTTAAGCACTCACCCGCAT;ACCAGCAACACCTGAAGAAG;GAGTGTGAAGATGGTCCTGA;AACAGGGTCACCCACAGACT;CTGAAATGATTGGGCCTATG;GGAGGCTGTACATAGCGCCT;ATGGATTGCCTACCTTCTTC;TGGCTATGAGCTTCAGGCTT;GTACAGCCTCCTGAAATGAT;GATCCTGCAGCTGCTCAGAA;CCTATTATTGGCCTAGACCA;GAAGCCTGAAGCTCATAGCC;GGATCCTGACATTGAGTTGC;GGGTCCATCTCCTGCCCATC	5	5.38636	3.3754	0.000170507	0.00374635	0.00369432	3.76826	2.42931
PDXK	4	625;639;801;34198	CTGTCTTCCAGGTTACTGAG;TCCCCCTAAAGGTTATACGA;GAGCTCCAGGAGTTGTACGA;TTTCTTTGTAGACGGGAAGG	3	5.35847	3.41868	0.000170507	0.00369432	0.00369432	3.76826	2.42182	increases during infection, especially later, but not higher in MIII or LMP1/lmp2a
PGM3	4	118;256;827;50388	TGCTAGTACGACATACCCTG;TGGGATTATTAGCTGTCCTG;GATGGTGTGACTGTTCTAGG;CACGGGTGGCCGATATGGAA	3	5.317	3.90673	0.000178627	0.00381722	0.00381722	3.74805	2.41061	early step in GlcNac production. Increases later during infection, MIII > MI
JMJD6	4	384;1044;1515;3654	AGCAAGACGAAGCTATTACC;TTAATTCCCTCAGGATAACG;TTGCGCATTCAACAAAACCA;CGGAACCAGAAGTTCAAGTG	4	5.30481	3.63006	0.000186746	0.00393681	0.00393681	3.72875	2.4073
MBD2	4	52;72;8372;34320	CGAAAATCTGGGCTAAGTGC;AGCCGGTCCCTTTCCCGTCG;CCTCTCAATCAAAATAAGGT;CCTCAGTTGGCAAGGTACCT	2	5.28593	3.92886	0.000202985	0.00422208	0.00422208	3.69254	2.40216
NOB1	4	29;192;1707;3830	AGCCCTTACCGGAATACGTG;GAAGAACATTTACACCATCC;TGAGGACGTTCCAAGTGAGG;GAACGGCATGCTGATTCGTG	4	5.22309	4.21532	0.000243582	0.00499983	0.00499983	3.61335	2.3849
PLCG2	4	506;597;1816;3948	CGTACGGCTTGGACTCGTGG;CCACGCCCACCATTATCGAG;AAATAAAAGAAATCCGCCCA;ACCACGCCTTTGTTACCTCG	4	5.17038	3.62851	0.000316656	0.00641537	0.00641537	3.49941	2.37027
RUNX3	4	116;215;951;42019	CACTGCGGCCCACGAAGCGA;CCCCAGGATGCATTATCCCG;CCGTGCCGTACCTTGGATTG;TCGGTGGTAGGTCGCCACTT	3	5.13568	3.89914	0.000349134	0.00698267	0.00698267	3.45701	2.36055
TRNAU1AP	4	197;309;1010;35653	AAGGAGCCGTGTAAAGCCAG;CATTACGGTCTCCCCCATGG;GTCTACCCCTCCTGTCGGGG;CCACAAAGAGGGAATACTCA	3	5.05759	3.69223	0.000430328	0.00849761	0.00839139	3.3662	2.33845
RBM5	4	845;846;1011;4886	AGATCTAGTGATGATCGGAG;TTGACAGCTAAAGACGCGTA;ATTACTATGATCCGACAACA;AGCAAGACCATCATGCTGCG	3	5.05631	3.59633	0.000430328	0.00839139	0.00839139	3.3662	2.33808
PPIL1	4	214;847;1046;75683	GCTCGTCGAGGTTACTACAA;AAAGACTTCATGATCCAAGG;AGGGGCTGGAATTCTCGCAA;TCCAATCGGGCAGGTCGAGG	3	5.01216	3.37528	0.000470924	0.00906966	0.00906966	3.32705	2.32543
OR4F21	13	672;1107;1572;1640;1954;6177;15964;35181;36339;38082;45830;53970;54159	GTGACTGACACCAAGGGTCC;TAGGGCCACATATCTGTCAA;CATGGCCTTTGACAGATATG;ACATGGGGGAGTGTAAGTGA;CTAGTCTGAGAAGCCGAGGA;ACTGGCCAGTAGAAAGTACA;GCACAGAGGAAAACACTAGG;CAGGGAGTGACTGACACCAA;GACCATGAACTGCAATCTGT;TCATAATGGTCAGATAGTGG;CTGGCCAGTAGAAAGTACAT;TCTCCACACCACCAATGACG;ACAGGGAGTGACTGACACCA	5	4.96944	3.01205	0.000519641	0.00988585	0.00976674	3.2843	2.31308
RECQL4	4	85;141;2636;4455	CCTGCCACCGTGTCTCAAGG;GTACAGCGAGCCTTCATGCA;ATGACAGGGGCAATTACGTA;AAGCTGGACCCCCATCGGAG	4	4.96049	3.95985	0.000519641	0.00976674	0.00976674	3.2843	2.31048	greatly increases during infection
GNAI2	4	1029;1080;1130;56068	GGACCCGCGTAAAGACCACG;CTTTGCCGACCCCTCCAGAG;CCAGAGCCTCCGGATGACGC;GCTTCATGCTCTCATGCATG	3	4.912	3.04969	0.000600835	0.0111584	0.0108989	3.22124	2.29631
CDK6	4	44;2432;2503;4595	GCCCGCGACTTGAAGAACGG;AACACTCCAGAGATCCACGG;TGGCTCACCTGACCACGTTG;CATTGCAGGTCGTCACGCTG	4	4.90674	3.42256	0.000600835	0.0110271	0.0108989	3.22124	2.29477
PPP2R2A	4	34;300;1138;11988	TATTCGGCTATGTGACATGA;GGCATCTGGAAATTACAGAC;AGGGTATAACTTGAAAGAGG;AAAATCCAGTCTCATAGCAG	3	4.90286	3.90259	0.000600835	0.0108989	0.0108989	3.22124	2.29362
ZEB1	4	690;961;1291;4630	GGTTACTTGTACACAGCTGA;GAAGGACAAAAGCTTTGAAG;CAGACCAGACAGTGTTACCA;AATGCTTCACCCATACAACA	4	4.89356	3.53446	0.000608954	0.0109192	0.0109192	3.21542	2.29088
ZCCHC8	4	10;115;15609;35331	TCTATCGGATGCGCCAGCTA;TGAACATTCTGACTCGACCG;ATCCAGTATTGTGCTAGAGG;ACCTGAATCGAGCTCCATGT	2	4.87969	4.08338	0.000633312	0.0112269	0.0112269	3.19838	2.28679
ELP5	4	1070;1079;1180;39318	CACACTCACTTTCCCCACTG;ATGCAGGACCTGGCAGAGTG;GGGCCTCCGACACAGGATGT;AGGATCTGTCCTCTTGCACA	3	4.85588	3.02582	0.000690148	0.012097	0.012097	3.16106	2.27973
PDCL	4	262;529;1202;17218	GACCACGAGGACAAGGACCG;GAAGGCATCTCAGTTAACAC;GCAGTACCGGAAGCAGCGAA;GGAGTTTGCCATAATGAATG	3	4.83193	3.42126	0.000730745	0.0126662	0.0126662	3.13623	2.2726
CD19	4	768;1963;3332;4847	ATGAAAAGCCAGATGGCCAG;GGAAAGTATTATTGTCACCG;AAGATGAAGAATGCCCACAA;CTAGGTCCGAAACATTCCAC	4	4.81399	3.04515	0.000755103	0.0129446	0.0129446	3.12199	2.26723
FZR1	4	113;127;2098;49810	GAGGGCCACACGGCACGCGT;CCGCTCAGACCAGCCCACGG;GGCACTCCACAGGTACACGC;TGTCTCCCGTCAGCAACAAG	2	4.79361	3.71357	0.000787581	0.0133546	0.0133546	3.1037	2.26111
COQ10B	4	1742;2559;3999;4988	GTATATCGCTCCAACACAGG;TGTAGGCATCTTGTACTGAT;TGATGTAGTATCGGGAGTGG;GATTACCTGCCATTCCGCAC	4	4.76418	2.83364	0.000836297	0.0140282	0.0140282	3.07764	2.25223
KIF4A	4	746;933;1351;7819	TGTGCTCAGACGTAAAACGG;TTACGTTATAGATCCAGGCA;AGAGAATGAACCAACAGTTG;CGACTGGGAGTTCATAGCCG	3	4.68053	3.05929	0.00101492	0.0168434	0.0168434	2.99357	2.22667	increases during infection
FANCL	4	699;1426;1568;5271	TAAATATAGAGGTAGACCCC;CGAGATGAATCCCTCATACA;GCTCACCAGACTTGTGTATG;ATTTACAACTGAAGAATGCA	4	4.66831	3.32949	0.00103928	0.0170661	0.0170661	2.98327	2.2229
CT45A10	20	310;325;404;664;3126;5443;5597;6932;10575;16337;24043;44683;49124;50749;56088;56641;59074;69211;70970;74808	AGAGGATGGCCCTGTTGGCA;GTCATCTCCAGAGAAATTGC;GTATCAGAAAAGGCAGAGGA;CCTTGCTGCTTCCTTGATGA;CTTCGTATCAGAAAAGGCAG;CATCAAGGAAGCAGCAAGGT;TCCTTGTTTCCTTGCCAACA;GTTTCACCAGAGCTTATGAC;CTGGTAACGTTTCCTCCCAC;CGAAGGACTGTCACATTCCC;GATGGGATGATGCAGAAACC;ATTAATTTCTTGTTGGCTTT;AACGTTACCAGCAATTTCTC;TTCACTGGTTTCAGCAAAGA;TGCTATTCCACCCAGCCAAT;TATCAGCATTAATTTCTTGT;GCATGTCCTGTCATAAGCTC;GGAGATGACCTAGAATGCAG;AGGCTATTCCTCTGCATTCT;…	4	4.64175	3.15315	0.00110424	0.0179438	0.0179438	2.95694	2.21467	not really expressed in our cells, may be a fakeout?
UXS1	4	521;1199;1473;14184	GTAGGGCTGGCAAAACGAGT;CCTCAAAGTGAGGATTACTG;GTCCGGATGCAGATAACAGG;CGAGTTGATTAACCACGACG	3	4.56858	3.00105	0.00128286	0.0206316	0.0206316	2.89182	2.19175
CARM1	4	717;2675;2888;5662	TGGAGCACGGAAAATCTACG;TCGCGTCGCCGATGGTGAGG;TTGAAGAGCATGTAGCCCAT;TAGAGCTGTTCATCCGTGAA	4	4.544	2.96569	0.00138842	0.0221013	0.0221013	2.85748	2.18396
PA2G4	4	1731;3112;3394;5669	TCAGTCCATACTGTTTAGAG;TGGCGTGCAGTTAAATGAGT;TTATTTACCGAAATGCTGGT;CAAGGACCGAAGTACCCCTG	4	4.54186	2.79036	0.00140465	0.0221339	0.0221339	2.85243	2.18328
BPTF	4	92;992;1530;19892	GCCTTCGATCAAGTGCACTG;AAAGGAGCAGAGCAAAACCG;ACTGCTATCCTGAATAGACA;GAGGACTTGGGAAATTCAAG	3	4.51944	3.28736	0.00150209	0.0234326	0.0234326	2.8233	2.17615
GANAB	4	1201;1212;1544;9304	AAGATGCCCAAGTCGCGATG;TGGCAAGCGGTATTTCACCT;ATTCCGCCTTGACCTACTAG;ACATCTGGTACACGGTATCG	3	4.50766	2.86063	0.00155892	0.0240784	0.0240784	2.80718	2.17238	slightly higher in MIII vs MI but may decrese during infection
EPC2	4	151;179;6089;8208	TACCATTTGGGAGACTATGG;GATGTATAGGATTTGCAAGG;GAAAACGTAAAAACTGCAGG;TATTACAATCGCTTGTACAA	2	4.49609	3.11778	0.00161576	0.0247116	0.0247116	2.79162	2.16867
TMEM203	4	2313;2584;5057;5929	GTGCACGAAGATCTCGAAGG;GAAGAGGCGCACGGACACGA;GGACCGTAAGTACCCAGAAA;CGAACACGTTCCACCAGGAG	4	4.46396	2.65335	0.00172131	0.0260703	0.0256944	2.76414	2.15832
ALDOA	4	22;493;2113;5938	CTGAGTGCAAGCATGGCCTG;CAAGTTATCAAATCCAAGGG;AGGATGACACCCCCAATGCA;AATGGCGAGACTACCACCCA	4	4.46132	3.782	0.00172943	0.0259414	0.0256944	2.7621	2.15747
FANCG	4	57;959;1604;36777	ACGGTCAGCACTCAACCAGA;GCCTACCTTGCAGACTATGG;GATAGCTCGGAGCCAAGGGT;TGCTAGCTGACCTTGGCGGT	3	4.45833	3.34577	0.00172943	0.0256944	0.0256944	2.7621	2.1565
IPO4	4	184;356;1628;35459	GCAGACGACTGAACACCCGC;TTCTTACTCTAGGTACAGCG;TATCAGCAGCTATTCAAGGG;AGGTAGACGACCCTGACTTG	3	4.43912	3.45507	0.00178626	0.0262884	0.0262884	2.74805	2.15027
MED23	4	288;974;1644;8684	ACCCATTAAACGTACCTGGG;TACATGAGTTGCTCTAGCCA;AGGAGCTGAACTCTGTAATG;AAGGCCATGCGTAGTCACGA	3	4.42647	3.0975	0.00181874	0.0265163	0.0265163	2.74023	2.14616
USP10	4	62;774;1663;15448	CAGTGTCGTTGCAACCCCGT;ACTGACCAAAATCAGCCCCG;AAATAGCTGTAATATCCAGG;ACAACCGAGAATAAATTCAG	3	4.4116	3.3794	0.0018431	0.0266226	0.0266226	2.73445	2.1413
SRC	4	2053;3741;4012;6138	TGTCCTTCAAGAAAGGCGAG;TCAATGCAGAGAACCCGAGA;GACCTGGAACGGTACCACCA;GTCACGGAGTACATGAGCAA	4	4.40378	2.647	0.00186746	0.0267269	0.0267269	2.72875	2.13874
GNPNAT1	4	859;921;1708;46518	AGCAGCACATACCTTAGCAC;TCTAGGACAGATTGTTGCTA;TGAGCATATGAAGAAATCTG;TTGGGTCAGCTAACAGAGAC	3	4.37708	2.94206	0.00200549	0.0284415	0.0284415	2.69778	2.12997	increases during infection
ELF4	4	160;217;4551;18525	ACATGAACTATGAGACAATG;CTCGCACACCATGTCAACCG;ATTGGGACCGTCGCTAGACG;GCAGACGATCCCACTGACCA	2	4.32931	3.17721	0.00226531	0.0318368	0.0316096	2.64487	2.11414	higher in MUTU III vs I
ACSL4	4	3115;4302;5002;6418	GTGTGTCTGAGGAGATAGCG;AAGCCCACTTCAGACAAACC;GCATCATCACTCCCTTAGGT;ACCTGGTCAGAGAGTGTAAG	4	4.32628	2.48794	0.00228155	0.0317787	0.0316096	2.64177	2.11313
GMEB1	4	241;972;1781;26243	AAGAGAGCTATTCGTCTGGG;TGCTTACCCCATAACTTGTG;AGCTGGGTCGGAGAACAACA;GCCAGGACAGCAGACAAGTG	3	4.32297	3.08912	0.00228967	0.0316096	0.0316096	2.64023	2.11202
CCDC74B	6	353;908;1067;5919;32159;69912	GATGCTGGCCAAGCTCCATG;ATGGGGAACAGCCAGCACCA;CAAGCTGGACAAGGTTCCTG;GACAGACTGGAAGCTTGACG;GGCAGTGTTGAGTGTGCCTG;ACAGGCCAGGAGGCAAGCAT	3	4.29947	2.98462	0.00240334	0.0328878	0.0328878	2.61918	2.10416
API5	4	198;1285;2057;6683	TGCACAGTTAGACCTCTGTG;GCCTATCAAGTGATATTGGA;CTGGGGTAGTCAAGGTACCG;TCCACACAGTCAGGATCCGA	4	4.256	3.29573	0.00259008	0.0351351	0.0351351	2.58669	2.0895
PAN2	4	207;242;25247;58861	GTTCCACCTTAAAAGTACGG;CTGTGAAAAGTACCAGCCCA;CTCAAGTATATGGCCCGTGG;GAAATACCACAGGCTTATCG	2	4.23488	3.10465	0.00265504	0.0357057	0.0357057	2.57593	2.08232
DOLK	4	2502;4571;5878;6790	CCGTATGGGACCGATACTCG;GCCAGGGTAGGACCACACCA;GAGGCACTGCTGGTATTGGG;TTGGACTAGTCATGAAGGAG	4	4.2284	2.42097	0.00270376	0.0360501	0.0357446	2.56803	2.08011
ADCY7	4	23;1901;1917;6859	TGTACGTCGAGTGTCTCCTG;CCGTAGCCGGGTGCACATCA;AGAGGCACCAGAATGTCAGG;GCGTGGGTAGGCAGCGACAC	3	4.22787	3.45692	0.00270376	0.0357446	0.0357446	2.56803	2.07993
MYG1	4	631;762;1982;6829	ACCGATATGACCATCACCAG;TTGTGCGTCCCGATTCGGGG;GCGGACCGTACCCGGTACTC;GTAGTGGTCAGTGCATATCG	4	4.21846	3.28632	0.00276871	0.0362957	0.0362957	2.55772	2.07671
UBR5	4	235;251;2210;74877	TTTCTCCCAACAATCACAGT;GCAACCAAGATAATGCTAGT;TTGTTGTCTAAGAACGACGA;CAGACTCGAGTTATTCGGAC	2	4.20326	3.38911	0.00290674	0.0377876	0.0377876	2.53659	2.07151
RAD51B	4	109;252;6803;77103	CACCTTCATAAGCTCCAGTG;GGCTTGTGGATCCCTCACAG;ACATTACCCACCAACATGGG;ATATACCGTTTGCATCTTTG	2	4.19982	3.01927	0.00296358	0.0382081	0.0379987	2.52818	2.07033
LDLRAD3	4	402;4819;5131;6971	AGTCCTCAAACCCATTGCAC;GCCAAGGCTAAGTCGAAATG;TGCTGGGGTAATACACAAGT;TGAAGCTCTTGTCAATACAG	4	4.1827	2.63147	0.00304477	0.0389331	0.0379987	2.51645	2.06444
SRP9	4	1148;5292;5999;6988	CACGTGTGGTTCTCAAATAT;GGTAAAGCTTCTCGGCAGCG;GATGCCGCAGTACCAGACCT;GCCAGCGATTTACCTTCATA	4	4.17847	2.45114	0.00305289	0.0387196	0.0379987	2.51529	2.06298
SPANXA1	13	13;968;1085;1410;8464;17047;19216;27567;34987;42850;46734;61527;76521	AATCAACCCCCTCCAAATGG;ATGGACAAACAATCCAGTGC;GACGCTCCTCTTCACCCCGC;TGGTCATTCAGCAGTTCCTC;GTTGGCCTCGTTGGAATCAC;GATGCCGGAGACCCCAACTG;CGTCCCCTGTGATTCCAACG;CCTGCTTTCTTAACAGATGC;GAGTCCCCAGTTGGGGTCTC;CAGATGCCGGAGACCCCAAC;GCGAACCACTAGTATGGTCG;TGCGGGTCTGAGTCCCCAGT;GCGGGTCTGAGTCCCCAGTT	4	4.17652	2.99455	0.00305289	0.0381001	0.0379987	2.51529	2.0623
SPANXA2	13	13;968;1085;1410;8464;17047;19216;27567;34987;42850;46734;61527;76521	AATCAACCCCCTCCAAATGG;ATGGACAAACAATCCAGTGC;GACGCTCCTCTTCACCCCGC;TGGTCATTCAGCAGTTCCTC;GTTGGCCTCGTTGGAATCAC;GATGCCGGAGACCCCAACTG;CGTCCCCTGTGATTCCAACG;CCTGCTTTCTTAACAGATGC;GAGTCCCCAGTTGGGGTCTC;CAGATGCCGGAGACCCCAAC;GCGAACCACTAGTATGGTCG;TGCGGGTCTGAGTCCCCAGT;GCGGGTCTGAGTCCCCAGTT	4	4.17652	2.99455	0.00305289	0.0381001	0.0379987	2.51529	2.0623
FANCE	4	221;445;3105;7007	GAAACGCAGAAAGGACTCAG;AGGTTCCTCTGGCATATCCG;AAGAAGCTGTAGCTCAACTG;CATGGCAGTTAAGACTGGCG	4	4.17376	3.35863	0.00307725	0.0380993	0.0379987	2.51184	2.06135
PIK3R1	4	382;1146;6072;7098	TTTCCTAGATACACCCTCCG;GTGATTATACTCTTACACTA;AGCGTAAGCCAATACTGATG;CCTACTACTGTAGCCAACAA	4	4.15134	2.87683	0.0031828	0.0390958	0.0379987	2.49719	2.05358
FANCB	4	228;772;5145;7157	ACCACACTGCTGTAAGCAGG;GTTCAACTTATGGATTCAGG;GCTTCCAATCCTATTTCACA;TTTCTATCACAATGTAAGGG	4	4.13696	3.0659	0.00326399	0.0397799	0.0379987	2.48625	2.04857
SKA3	4	437;793;2058;48604	TCTGAAAGTTGTGGACTACG;AGTTCTACCAAACCCTCCAC;CAATGGGACTTAAAAATGCG;TTTCACAATTAGACAACTCT	3	4.13621	3.00007	0.00326399	0.0394716	0.0379987	2.48625	2.04831
TMED2	4	225;272;27274;41989	AACGAAATAGCCCGAGACCG;GATGGGCCTCATCTTCGAGG;GATGTTCACCATTGATATTG;ATTACAGGACCAGATAACAA	2	4.13371	3.03611	0.00328023	0.0393628	0.0379987	2.4841	2.04744
SKI	4	482;1286;2070;15043	TGCAACGCGCTGCTCTACGG;CCAGGATTACACGGGCAAGG;CAAGAGCTTTGAGACAGCCG;AGTGCTTCGGCAAGTGTAAG	3	4.12871	2.84552	0.00332083	0.0395458	0.0379987	2.47875	2.04569
RFK	4	271;279;4483;51435	AGCCCCGCACCACTTGACCC;TATCATGCATACCTTCAAAG;TGGTCTCAGGTAGCCAACAA;CCAACCATAGTAAATACCAG	2	4.11172	3.03542	0.00341826	0.0403976	0.0379987	2.46619	2.03974
RBM12B	4	569;1262;5934;7292	AGTCTTATGTAAACTCAGAG;CACCAACTGAGTATATTGGT;CGTGCCATAAGTCGTTCAGG;TAAACCGACGAAGATTCCTA	4	4.1045	2.80932	0.00345074	0.0404748	0.0379987	2.46209	2.03721
HIF1AN	4	1888;2642;5761;7322	AGGCACTCGAACTGATCCGG;CAAACGCTCAATGACACTGT;AACTGGATTAATAAGCAACA;GAAGCTATAACTGCGCAACT	4	4.09736	2.53586	0.00350758	0.0408345	0.0379987	2.45499	2.0347
CT47A3	48	165;410;606;626;725;1686;1876;2389;4153;4184;6842;9205;9578;11151;12866;13026;13806;14432;14694;14925;15065;17327;19705;21495;23586;25054;26755;28582;29759;29762;32805;36190;43838;44672;44806;45271;48639;49926;52094;53190;54291;54996;58709;59675;61175;62444;64832;68310	CCCGATATCTGAGTCCTCCT;CGTGTGGCCCCACCATCAGG;GGCCAACTTCGACTTGGCGG;AGATATCGGGCCCGCGACGG;CTCTGGGGCAGCAGCAGCGG;GACCACCGCCAAGTCGAAGT;GCCCTCGCCCGCCCGGGCTG;CGGCCCCGACAGCAGCGACG;GAAGGGAGTGGACCATGTCC;TGAGTTGACGGTTCTCTATG;GGCGGCCAACTTCGACTTGG;GCTGCTGCGCGCAACCTCTG;TCACTTCGTGCTCCTGGACA;CCGAGGTGGTCGGAGTCGCA;AGGTTGCGCGCAGCAGCGTG;TGTGGTCGTTGTGAGAGAGG;GCCCGTGGAAGGCCTCGGGG;GTTACCAGCTCCGGCCGCCT;TCTGGGGCAGCAGCAGCGGG;…	5	4.08524	3.00526	0.00355629	0.0379987	0.0379987	2.449	2.03042
CT47A4	48	165;410;606;626;725;1686;1876;2389;4153;4184;6842;9205;9578;11151;12866;13026;13806;14432;14694;14925;15065;17327;19705;21495;23586;25054;26755;28582;29759;29762;32805;36190;43838;44672;44806;45271;48639;49926;52094;53190;54291;54996;58709;59675;61175;62444;64832;68310	CCCGATATCTGAGTCCTCCT;CGTGTGGCCCCACCATCAGG;GGCCAACTTCGACTTGGCGG;AGATATCGGGCCCGCGACGG;CTCTGGGGCAGCAGCAGCGG;GACCACCGCCAAGTCGAAGT;GCCCTCGCCCGCCCGGGCTG;CGGCCCCGACAGCAGCGACG;GAAGGGAGTGGACCATGTCC;TGAGTTGACGGTTCTCTATG;GGCGGCCAACTTCGACTTGG;GCTGCTGCGCGCAACCTCTG;TCACTTCGTGCTCCTGGACA;CCGAGGTGGTCGGAGTCGCA;AGGTTGCGCGCAGCAGCGTG;TGTGGTCGTTGTGAGAGAGG;GCCCGTGGAAGGCCTCGGGG;GTTACCAGCTCCGGCCGCCT;TCTGGGGCAGCAGCAGCGGG;…	5	4.08524	3.00526	0.00355629	0.0379987	0.0379987	2.449	2.03042
CT47A7	48	165;410;606;626;725;1686;1876;2389;4153;4184;6842;9205;9578;11151;12866;13026;13806;14432;14694;14925;15065;17327;19705;21495;23586;25054;26755;28582;29759;29762;32805;36190;43838;44672;44806;45271;48639;49926;52094;53190;54291;54996;58709;59675;61175;62444;64832;68310	CCCGATATCTGAGTCCTCCT;CGTGTGGCCCCACCATCAGG;GGCCAACTTCGACTTGGCGG;AGATATCGGGCCCGCGACGG;CTCTGGGGCAGCAGCAGCGG;GACCACCGCCAAGTCGAAGT;GCCCTCGCCCGCCCGGGCTG;CGGCCCCGACAGCAGCGACG;GAAGGGAGTGGACCATGTCC;TGAGTTGACGGTTCTCTATG;GGCGGCCAACTTCGACTTGG;GCTGCTGCGCGCAACCTCTG;TCACTTCGTGCTCCTGGACA;CCGAGGTGGTCGGAGTCGCA;AGGTTGCGCGCAGCAGCGTG;TGTGGTCGTTGTGAGAGAGG;GCCCGTGGAAGGCCTCGGGG;GTTACCAGCTCCGGCCGCCT;TCTGGGGCAGCAGCAGCGGG;…	5	4.08524	3.00526	0.00355629	0.0379987	0.0379987	2.449	2.03042
CT47A6	48	165;410;606;626;725;1686;1876;2389;4153;4184;6842;9205;9578;11151;12866;13026;13806;14432;14694;14925;15065;17327;19705;21495;23586;25054;26755;28582;29759;29762;32805;36190;43838;44672;44806;45271;48639;49926;52094;53190;54291;54996;58709;59675;61175;62444;64832;68310	CCCGATATCTGAGTCCTCCT;CGTGTGGCCCCACCATCAGG;GGCCAACTTCGACTTGGCGG;AGATATCGGGCCCGCGACGG;CTCTGGGGCAGCAGCAGCGG;GACCACCGCCAAGTCGAAGT;GCCCTCGCCCGCCCGGGCTG;CGGCCCCGACAGCAGCGACG;GAAGGGAGTGGACCATGTCC;TGAGTTGACGGTTCTCTATG;GGCGGCCAACTTCGACTTGG;GCTGCTGCGCGCAACCTCTG;TCACTTCGTGCTCCTGGACA;CCGAGGTGGTCGGAGTCGCA;AGGTTGCGCGCAGCAGCGTG;TGTGGTCGTTGTGAGAGAGG;GCCCGTGGAAGGCCTCGGGG;GTTACCAGCTCCGGCCGCCT;TCTGGGGCAGCAGCAGCGGG;…	5	4.08524	3.00526	0.00355629	0.0379987	0.0379987	2.449	2.03042
CT47A5	48	165;410;606;626;725;1686;1876;2389;4153;4184;6842;9205;9578;11151;12866;13026;13806;14432;14694;14925;15065;17327;19705;21495;23586;25054;26755;28582;29759;29762;32805;36190;43838;44672;44806;45271;48639;49926;52094;53190;54291;54996;58709;59675;61175;62444;64832;68310	CCCGATATCTGAGTCCTCCT;CGTGTGGCCCCACCATCAGG;GGCCAACTTCGACTTGGCGG;AGATATCGGGCCCGCGACGG;CTCTGGGGCAGCAGCAGCGG;GACCACCGCCAAGTCGAAGT;GCCCTCGCCCGCCCGGGCTG;CGGCCCCGACAGCAGCGACG;GAAGGGAGTGGACCATGTCC;TGAGTTGACGGTTCTCTATG;GGCGGCCAACTTCGACTTGG;GCTGCTGCGCGCAACCTCTG;TCACTTCGTGCTCCTGGACA;CCGAGGTGGTCGGAGTCGCA;AGGTTGCGCGCAGCAGCGTG;TGTGGTCGTTGTGAGAGAGG;GCCCGTGGAAGGCCTCGGGG;GTTACCAGCTCCGGCCGCCT;TCTGGGGCAGCAGCAGCGGG;…	5	4.08524	3.00526	0.00355629	0.0379987	0.0379987	2.449	2.03042
CT47A1	48	165;410;606;626;725;1686;1876;2389;4153;4184;6842;9205;9578;11151;12866;13026;13806;14432;14694;14925;15065;17327;19705;21495;23586;25054;26755;28582;29759;29762;32805;36190;43838;44672;44806;45271;48639;49926;52094;53190;54291;54996;58709;59675;61175;62444;64832;68310	CCCGATATCTGAGTCCTCCT;CGTGTGGCCCCACCATCAGG;GGCCAACTTCGACTTGGCGG;AGATATCGGGCCCGCGACGG;CTCTGGGGCAGCAGCAGCGG;GACCACCGCCAAGTCGAAGT;GCCCTCGCCCGCCCGGGCTG;CGGCCCCGACAGCAGCGACG;GAAGGGAGTGGACCATGTCC;TGAGTTGACGGTTCTCTATG;GGCGGCCAACTTCGACTTGG;GCTGCTGCGCGCAACCTCTG;TCACTTCGTGCTCCTGGACA;CCGAGGTGGTCGGAGTCGCA;AGGTTGCGCGCAGCAGCGTG;TGTGGTCGTTGTGAGAGAGG;GCCCGTGGAAGGCCTCGGGG;GTTACCAGCTCCGGCCGCCT;TCTGGGGCAGCAGCAGCGGG;…	5	4.08524	3.00526	0.00355629	0.0379987	0.0379987	2.449	2.03042
CT47A9	48	165;410;606;626;725;1686;1876;2389;4153;4184;6842;9205;9578;11151;12866;13026;13806;14432;14694;14925;15065;17327;19705;21495;23586;25054;26755;28582;29759;29762;32805;36190;43838;44672;44806;45271;48639;49926;52094;53190;54291;54996;58709;59675;61175;62444;64832;68310	CCCGATATCTGAGTCCTCCT;CGTGTGGCCCCACCATCAGG;GGCCAACTTCGACTTGGCGG;AGATATCGGGCCCGCGACGG;CTCTGGGGCAGCAGCAGCGG;GACCACCGCCAAGTCGAAGT;GCCCTCGCCCGCCCGGGCTG;CGGCCCCGACAGCAGCGACG;GAAGGGAGTGGACCATGTCC;TGAGTTGACGGTTCTCTATG;GGCGGCCAACTTCGACTTGG;GCTGCTGCGCGCAACCTCTG;TCACTTCGTGCTCCTGGACA;CCGAGGTGGTCGGAGTCGCA;AGGTTGCGCGCAGCAGCGTG;TGTGGTCGTTGTGAGAGAGG;GCCCGTGGAAGGCCTCGGGG;GTTACCAGCTCCGGCCGCCT;TCTGGGGCAGCAGCAGCGGG;…	5	4.08524	3.00526	0.00355629	0.0379987	0.0379987	2.449	2.03042
CT47A2	48	165;410;606;626;725;1686;1876;2389;4153;4184;6842;9205;9578;11151;12866;13026;13806;14432;14694;14925;15065;17327;19705;21495;23586;25054;26755;28582;29759;29762;32805;36190;43838;44672;44806;45271;48639;49926;52094;53190;54291;54996;58709;59675;61175;62444;64832;68310	CCCGATATCTGAGTCCTCCT;CGTGTGGCCCCACCATCAGG;GGCCAACTTCGACTTGGCGG;AGATATCGGGCCCGCGACGG;CTCTGGGGCAGCAGCAGCGG;GACCACCGCCAAGTCGAAGT;GCCCTCGCCCGCCCGGGCTG;CGGCCCCGACAGCAGCGACG;GAAGGGAGTGGACCATGTCC;TGAGTTGACGGTTCTCTATG;GGCGGCCAACTTCGACTTGG;GCTGCTGCGCGCAACCTCTG;TCACTTCGTGCTCCTGGACA;CCGAGGTGGTCGGAGTCGCA;AGGTTGCGCGCAGCAGCGTG;TGTGGTCGTTGTGAGAGAGG;GCCCGTGGAAGGCCTCGGGG;GTTACCAGCTCCGGCCGCCT;TCTGGGGCAGCAGCAGCGGG;…	5	4.08524	3.00526	0.00355629	0.0379987	0.0379987	2.449	2.03042
CT47A8	48	165;410;606;626;725;1686;1876;2389;4153;4184;6842;9205;9578;11151;12866;13026;13806;14432;14694;14925;15065;17327;19705;21495;23586;25054;26755;28582;29759;29762;32805;36190;43838;44672;44806;45271;48639;49926;52094;53190;54291;54996;58709;59675;61175;62444;64832;68310	CCCGATATCTGAGTCCTCCT;CGTGTGGCCCCACCATCAGG;GGCCAACTTCGACTTGGCGG;AGATATCGGGCCCGCGACGG;CTCTGGGGCAGCAGCAGCGG;GACCACCGCCAAGTCGAAGT;GCCCTCGCCCGCCCGGGCTG;CGGCCCCGACAGCAGCGACG;GAAGGGAGTGGACCATGTCC;TGAGTTGACGGTTCTCTATG;GGCGGCCAACTTCGACTTGG;GCTGCTGCGCGCAACCTCTG;TCACTTCGTGCTCCTGGACA;CCGAGGTGGTCGGAGTCGCA;AGGTTGCGCGCAGCAGCGTG;TGTGGTCGTTGTGAGAGAGG;GCCCGTGGAAGGCCTCGGGG;GTTACCAGCTCCGGCCGCCT;TCTGGGGCAGCAGCAGCGGG;…	5	4.08524	3.00526	0.00355629	0.0379987	0.0379987	2.449	2.03042
CT47A12	48	165;410;606;626;725;1686;1876;2389;4153;4184;6842;9205;9578;11151;12866;13026;13806;14432;14694;14925;15065;17327;19705;21495;23586;25054;26755;28582;29759;29762;32805;36190;43838;44672;44806;45271;48639;49926;52094;53190;54291;54996;58709;59675;61175;62444;64832;68310	CCCGATATCTGAGTCCTCCT;CGTGTGGCCCCACCATCAGG;GGCCAACTTCGACTTGGCGG;AGATATCGGGCCCGCGACGG;CTCTGGGGCAGCAGCAGCGG;GACCACCGCCAAGTCGAAGT;GCCCTCGCCCGCCCGGGCTG;CGGCCCCGACAGCAGCGACG;GAAGGGAGTGGACCATGTCC;TGAGTTGACGGTTCTCTATG;GGCGGCCAACTTCGACTTGG;GCTGCTGCGCGCAACCTCTG;TCACTTCGTGCTCCTGGACA;CCGAGGTGGTCGGAGTCGCA;AGGTTGCGCGCAGCAGCGTG;TGTGGTCGTTGTGAGAGAGG;GCCCGTGGAAGGCCTCGGGG;GTTACCAGCTCCGGCCGCCT;TCTGGGGCAGCAGCAGCGGG;…	5	4.08524	3.00526	0.00355629	0.0379987	0.0379987	2.449	2.03042
CT47A10	48	165;410;606;626;725;1686;1876;2389;4153;4184;6842;9205;9578;11151;12866;13026;13806;14432;14694;14925;15065;17327;19705;21495;23586;25054;26755;28582;29759;29762;32805;36190;43838;44672;44806;45271;48639;49926;52094;53190;54291;54996;58709;59675;61175;62444;64832;68310	CCCGATATCTGAGTCCTCCT;CGTGTGGCCCCACCATCAGG;GGCCAACTTCGACTTGGCGG;AGATATCGGGCCCGCGACGG;CTCTGGGGCAGCAGCAGCGG;GACCACCGCCAAGTCGAAGT;GCCCTCGCCCGCCCGGGCTG;CGGCCCCGACAGCAGCGACG;GAAGGGAGTGGACCATGTCC;TGAGTTGACGGTTCTCTATG;GGCGGCCAACTTCGACTTGG;GCTGCTGCGCGCAACCTCTG;TCACTTCGTGCTCCTGGACA;CCGAGGTGGTCGGAGTCGCA;AGGTTGCGCGCAGCAGCGTG;TGTGGTCGTTGTGAGAGAGG;GCCCGTGGAAGGCCTCGGGG;GTTACCAGCTCCGGCCGCCT;TCTGGGGCAGCAGCAGCGGG;…	5	4.08524	3.00526	0.00355629	0.0379987	0.0379987	2.449	2.03042
CT47A11	48	165;410;606;626;725;1686;1876;2389;4153;4184;6842;9205;9578;11151;12866;13026;13806;14432;14694;14925;15065;17327;19705;21495;23586;25054;26755;28582;29759;29762;32805;36190;43838;44672;44806;45271;48639;49926;52094;53190;54291;54996;58709;59675;61175;62444;64832;68310	CCCGATATCTGAGTCCTCCT;CGTGTGGCCCCACCATCAGG;GGCCAACTTCGACTTGGCGG;AGATATCGGGCCCGCGACGG;CTCTGGGGCAGCAGCAGCGG;GACCACCGCCAAGTCGAAGT;GCCCTCGCCCGCCCGGGCTG;CGGCCCCGACAGCAGCGACG;GAAGGGAGTGGACCATGTCC;TGAGTTGACGGTTCTCTATG;GGCGGCCAACTTCGACTTGG;GCTGCTGCGCGCAACCTCTG;TCACTTCGTGCTCCTGGACA;CCGAGGTGGTCGGAGTCGCA;AGGTTGCGCGCAGCAGCGTG;TGTGGTCGTTGTGAGAGAGG;GCCCGTGGAAGGCCTCGGGG;GTTACCAGCTCCGGCCGCCT;TCTGGGGCAGCAGCAGCGGG;…	5	4.08524	3.00526	0.00355629	0.0379987	0.0379987	2.449	2.03042
PPM1K	4	119;295;2259;25551	ACAGTAGCCCTATTGCGAGA;TGATTTCTGTCATACCCACA;TTTCCGTTTGCCAATCTGTG;GCAGAATTGGCTCATCAATG	2	4.06346	3.43093	0.0037268	0.0395497	0.0395497	2.42866	2.02271
RPAIN	4	157;301;2573;44150	GCTCCTAAACAGGTACCGCC;GTACATACAGGACAGATGAG;GTGGAATGCTTTGCAGTCAG;CGAGCCCACCAGTTTGTACA	2	4.04604	3.3293	0.00386483	0.0407374	0.0407374	2.41287	2.01651
FBXO11	4	84;1221;2223;27854	AACCACTGTAGGGTTAGCAT;ATATATAACAGATCATGCAC;AGAGCCTTCCATAAAAACGA;CCAGCATGGTGGGATTTATG	3	4.03668	3.0803	0.00403534	0.0422492	0.0418573	2.39412	2.01317
IKBKG	4	1946;3587;3616;7587	TGGGCGAAGAGTCTCCTCTG;GAGGAGAATCAAGAGCTCCG;CGTCACCTGGGCTTTCACAG;GACTCACTTCTCCTCCGAGG	4	4.0356	2.60225	0.00404345	0.0420519	0.0418573	2.39325	2.01278
OR4F17	10	2709;2729;3389;4373;6889;7210;11959;29531;37908;38738	AAAAGTCAGTAATCATCTTG;TTGCCTGTACAGATACCTAC;GACCATAATATCTAGCCTGT;GAAGGAGAAATATCTGAACA;ATGGTGATCCTCATAGCCAT;GAAGGGTAAGTGCACGGCAA;CAAGTTTGATTACCCTAGGA;CACTACACTACAATTATGTG;GCCGTGCACTTACCCTTCTG;TCGGCATTATGGCTGTCGCA	6	4.03376	2.33617	0.00405157	0.0418573	0.0418573	2.39238	2.01213
GNB1	4	800;888;2246;32991	ACCACGTTTACCGGACACAC;ACAATCTGAAAACTCGTGAG;GATAAGTTTACCATCCTGCG;GAATCCAAATGCGCACGAGG	3	4.02341	2.84458	0.00413277	0.0424153	0.0424153	2.38376	2.00842
RPL28	4	510;985;2255;16179	GGCCCCACTTACAGTGCTGT;GTGTCGTGGTGGTCATTAAG;CACCACGACACCTTTGCCGT;GGTGAATCAGTCCGTTGTAG	3	4.01825	2.87674	0.00418149	0.0426347	0.0426347	2.37867	2.00657
CXorf49	8	962;2626;2841;4059;5708;16075;16542;28738	GCGGAATCAGAGTCGTGGGT;TGCCCGGCACCCCCAAATCG;CATCTGCGGAATCAGAGTCG;TGAGAATTGGGCAGATGCGG;GTCCCCTTGGTCATCCACCG;GCACCCCGGTGGATGACCAA;CAGGGACACCCGTTCCCAGA;GACTCACTCCAGTCGCAGAG	5	4.014	2.52938	0.00424644	0.0427384	0.0427384	2.37198	2.00504
CXorf49B	8	962;2626;2841;4059;5708;16075;16542;28738	GCGGAATCAGAGTCGTGGGT;TGCCCGGCACCCCCAAATCG;CATCTGCGGAATCAGAGTCG;TGAGAATTGGGCAGATGCGG;GTCCCCTTGGTCATCCACCG;GCACCCCGGTGGATGACCAA;CAGGGACACCCGTTCCCAGA;GACTCACTCCAGTCGCAGAG	5	4.014	2.52938	0.00424644	0.0427384	0.0427384	2.37198	2.00504
LRP10	4	1323;1891;2280;18423	GGACAGCAGATACACAGCGG;GCAAGCAATAGCCCCGCACA;GCAGCTGTAATGACCTTGCG;GCAGTGCTCTTAGAAGTGCA	3	4.00403	2.55324	0.00433575	0.0433575	0.0433575	2.36294	2.00145
TADA2A	4	56;616;7146;7741	TTCTAAGGTTGATTAATCCA;AAGGAGTCAAAGGTAGGTCG;GGCGATTTGCAAGAATTGTG;ACTTGATATAAGGCTCCATG	4	4.0007	3.12816	0.00437635	0.0434848	0.0434848	2.35889	2.00025
WWP2	4	754;2326;2396;28424	TGGGGACGTCACACCAACAA;ACTGCGGTCATAAGCACCAG;AACGTCTTGAAGAACAATGG;ATAGTTGCGCACGTACTCCG	3	3.94004	2.5518	0.00503402	0.049703	0.049703	2.29809	1.97821
OPN1MW2	10	168;1216;2818;4103;6551;7589;55651;56775;57126;69099	ACCAACAGCAACTCCACCAG;CAGCGGCAGCTCGTACCCCG;GGTAATTCGGGCCTTCGAAG;TGCGGCCCAGACGTGTTCAG;GCACGAAGTAGCCATAGACC;TACCTGCTCCAACCAAAGAT;GTTCACAACGCTGATAGTGC;CACGGCCTGAAGACTTCATG;GAGCACGATGATGCTGAGTG;CAGAGCACGATGATGCTGAG	6	3.90967	2.66987	0.00520453	0.050429	0.050274	2.28362	1.96705
OPN1MW3	10	168;1216;2818;4103;6551;7589;55651;56775;57126;69099	ACCAACAGCAACTCCACCAG;CAGCGGCAGCTCGTACCCCG;GGTAATTCGGGCCTTCGAAG;TGCGGCCCAGACGTGTTCAG;GCACGAAGTAGCCATAGACC;TACCTGCTCCAACCAAAGAT;GTTCACAACGCTGATAGTGC;CACGGCCTGAAGACTTCATG;GAGCACGATGATGCTGAGTG;CAGAGCACGATGATGCTGAG	6	3.90967	2.66987	0.00520453	0.050429	0.050274	2.28362	1.96705
OPN1MW	10	168;1216;2818;4103;6551;7589;55651;56775;57126;69099	ACCAACAGCAACTCCACCAG;CAGCGGCAGCTCGTACCCCG;GGTAATTCGGGCCTTCGAAG;TGCGGCCCAGACGTGTTCAG;GCACGAAGTAGCCATAGACC;TACCTGCTCCAACCAAAGAT;GTTCACAACGCTGATAGTGC;CACGGCCTGAAGACTTCATG;GAGCACGATGATGCTGAGTG;CAGAGCACGATGATGCTGAG	6	3.90967	2.66987	0.00520453	0.050429	0.050274	2.28362	1.96705
FANCA	4	25;1406;2463;52681	GACACACAGAACCTTCCGAG;CCTCCACTCACAAGATCGTG;GAGCCACGGGAACACATGGT;AGACGCATACTGACCACTCG	3	3.9045	3.17121	0.00522077	0.050274	0.050274	2.28227	1.96514
TSC22D2	4	710;1832;2534;8351	GCCAGGGTTACATTCGTCGG;CCCGGACGAGTCACGCACAG;TGTGTCACAGCTACCCCCGT;AGCGGAGAGCCCTATAGACG	3	3.86788	2.60342	0.00564297	0.0540064	0.0540064	2.24849	1.95154
ATF7	4	863;2266;2572;7881	CAAGTCTCCTCAATCAATGG;GAGCCAGGACGTACAATGGT;AGCCCACCCCTAGTACTGGG;CCCAACCTCTGTCATCACAC	3	3.84871	2.50976	0.00589468	0.0560713	0.0560713	2.22954	1.94437
USP17L3	32	69;193;2273;2935;2957;2965;2966;6386;7890;8579;9450;18358;19251;20149;23408;24457;25178;25721;27975;34237;36249;36328;36846;38364;52044;54871;66840;70728;72167;73173;73450;75727	CTACCTGCTTGTGGCCGGGA;ACACGGGTCTCAGATGAGAG;TATGCAAGCTCACATCACAT;GCCAGAAGCCAATGCCTGTG;GTACAGAGCATGCAGCACTT;CAAAAGTGTCTGAAATCCCG;CACTCTACTTGGGAGGTGAG;CCCTTACCTGGACATCGCCC;TACATGTCTCAGCAGAACAC;GACATGGCCAGGACTGTGGA;TCTGAGCTGCCTGGATATCC;CGTGGACCAGCACAGCATAG;GCAGGTAGATCATCACTCTA;TGCCAACTACATGCTGTCCC;TTGCCAACTACATGCTGTCC;TCCAGGGCGATGTCCAGGTA;CAGGGAAGCGTTCTCGTAGC;AACTTTACACACTTCTGCCA;TGAATTTCTCATGTTCACTG;…	7	3.81451	2.32063	0.00630064	0.0595697	0.0595697	2.20061	1.9315
RBM15	4	385;403;20814;44035	GCTGCCTGGACCCATATGCG;CCCCACCGGTATCATACTCG;CTGCGATCTAGGCTATCCAG;GTGAAGGCCAAACGCTCCCG	2	3.79371	2.75083	0.00659294	0.0619578	0.0619578	2.18092	1.92361
ARMH3	4	463;2086;2690;69882	CCAGATACTCACATTGAGTG;CACTTACGGTCACTAAGCAA;GCACATACTAAAGGACGGCA;CAACCCCAGTCACACCACTT	3	3.79095	2.60166	0.00664166	0.0620418	0.0620418	2.17772	1.92256
OR4F2P	12	672;1232;1640;1954;6177;15964;35181;36339;38082;45830;53970;54159	GTGACTGACACCAAGGGTCC;TGGTCACAGAAAACACAATG;ACATGGGGGAGTGTAAGTGA;CTAGTCTGAGAAGCCGAGGA;ACTGGCCAGTAGAAAGTACA;GCACAGAGGAAAACACTAGG;CAGGGAGTGACTGACACCAA;GACCATGAACTGCAATCTGT;TCATAATGGTCAGATAGTGG;CTGGCCAGTAGAAAGTACAT;TCTCCACACCACCAATGACG;ACAGGGAGTGACTGACACCA	4	3.78637	2.45316	0.00671473	0.0623511	0.0623511	2.17297	1.92082
AP2A1	4	1801;1930;2715;29773	TGGTGACGATCTGTAGCACA;AGGCCTTGTACAGTCGAAGG;CGGAGCGGGACGTCAGCGTG;ACTACTTCGTCCCAGCACCC	3	3.77904	2.43057	0.00677157	0.0625068	0.0625068	2.16931	1.91802
SHC1	4	239;415;55954;63975	CCAGGGCACGCATTGACTGG;AGTACTATAATGACTTCCCG;TTTGTCAATAAGCCCACGCG;TTACCAATGTAGCTCCCAAG	2	3.76836	2.84045	0.0069096	0.0634057	0.0634057	2.16055	1.91394
SP110	4	80;418;4263;17747	TTTGATCCCTGTATCCAGAG;ATTTACAGAAGCTTCAAACG;TGCCCGAAAGTCGAGATCAG;GGGACAGCCTCATCTAGACA	2	3.76214	3.11587	0.00704763	0.0642942	0.0639204	2.15196	1.91155
YEATS2	4	674;2640;2751;15207	AGCCCCAAACCTATAACAGG;GCCAGTGCAGACCTTAACCA;CCAGTCAACTCATAAGTGGA;ATGTCAGACTCCGAGGACTG	3	3.76209	2.47281	0.00704763	0.0639204	0.0639204	2.15196	1.91153
CDK12	4	1611;2530;2810;37581	ACTGACCGACTGCCTTCTCG;ATTCACCAGTTCAGTATCTG;TGGCCTTCAAACTAGACCGA;CTAGCAGTCCCATTAAGTCA	3	3.73479	2.3548	0.00742924	0.066992	0.0663711	2.12906	1.90103
UBAP2L	4	134;432;10560;11496	GCAATAGCAGCGGCAATACG;AAGTAGCCTGTATACCAGCA;ACCGGGACAGAGACTATAGT;TCTGCCAAGCAAATCCACAT	2	3.73368	2.94787	0.00744548	0.0667526	0.0663711	2.12811	1.9006
TERF1	4	460;2466;2813;12581	ATTGCAGCAGGAAAAACCCT;TAGGGATGCCGACCCTACTG;TCCTGCGGAAGTCCTCGGAG;ACTTCTCAAGATAAACCTAG	3	3.73341	2.53641	0.00744548	0.0663711	0.0663711	2.12811	1.9005
XPO6	4	286;436;4984;21028	CGGACAGCACATTACCAGTG;CAACATGATCAGCCCAAGGG;CACCTTATCGACAAGTCGCA;CCTGGCCGAGTACTTTATCG	2	3.72572	2.85403	0.00758351	0.0672175	0.0671955	2.12013	1.89752
RMI1	4	126;438;7528;24536	AGGCTGACTTACATCAACCA;GATGGAATCGTACAAATACA;TCATCAGAAGGACCTAATGC;GGTATTTGAGGAACTACCTG	2	3.72177	2.79655	0.0076241	0.0671955	0.0671955	2.11781	1.89599
ALG3	4	257;444;11602;11604	TATGACTATACCCAACTGCA;CACACAGTTTGGCTTCCGTG;GCGGCTCTTCAATGACCCAG;CACCCTGTGAATGACCCAGA	2	3.71002	2.79566	0.00782709	0.068597	0.0682997	2.1064	1.89143
TLN1	4	601;2014;2880;27971	CAAGCTTAAACCCTTACCTG;TGGACCATGGTCGGACACTG;GGTGACTGCACAGCCCACTG;GGATGGGCAACTGTTGCGAG	3	3.70313	2.54529	0.00790016	0.0688506	0.0682997	2.10236	1.88875
MAGEA6	6	291;1322;3685;4824;22147;23724	GGAACTCAGACTCCAGGTCA;TCTAGTTGAAGTCACCCTGG;CTCTAGTTGAAGTCACCCTG;AGGTGGCAAAGATGTACACG;GGTAGTTCATGGTAGTGGGG;TCATAGGATTGGCTCCAGAG	4	3.70203	2.61913	0.00790828	0.0685385	0.0682997	2.10192	1.88832
KAT2A	4	162;449;8992;14425	TGGGGATGTCACCCATCACA;CAAGGTCAATTACACCAGGT;ATGAGATAAACCGACTGCTG;ATATACTCCTTAGGCATGCG	2	3.70035	2.89024	0.00792452	0.0682997	0.0682997	2.10103	1.88766
EMG1	4	1076;1824;2904;18017	GCCTCGTGAACGAAGCGGTG;GAAGAATGGACGGGACCCTG;TTGTTTCCTGCCCCTAGTCG;TCTAAGGCTTCTTACCCATG	3	3.69246	2.48808	0.0079976	0.0685508	0.0685508	2.09704	1.88458
METTL2B	6	524;1063;1733;8716;21439;59680	AGCCACCTACCGAATACTGG;ATCACACAGGTCGTGAACAA;TGTTCTTCCATTATTAAACC;TCCAGGAGAACAGTATCCAG;TTGTGGTGGAAGACGCGCGC;TAAAACACAGACACCTCCTG	3	3.67897	2.55267	0.00818434	0.0697682	0.0694247	2.08702	1.8793
BCKDHA	4	254;462;3525;23637	CATCTGTTACTTCGGCGAGG;GGGCCATGAATAGTTCCAGG;CATGACACTGCTTAACACCA;CTTATCTATAAACTCCGCCG	2	3.6757	3.00189	0.00821682	0.0696643	0.0694247	2.0853	1.87802
SPANXD	9	13;968;1085;7594;8464;19216;28872;33692;46734	AATCAACCCCCTCCAAATGG;ATGGACAAACAATCCAGTGC;GACGCTCCTCTTCACCCCGC;AGATGCCGGAGACCTCGAGT;GTTGGCCTCGTTGGAATCAC;CGTCCCCTGTGATTCCAACG;AAGAACATCTCCAGAGGAAC;TGGTCATTCACCAGTTCCTC;GCGAACCACTAGTATGGTCG	3	3.67311	2.73509	0.00823306	0.0694247	0.0694247	2.08444	1.877
SEPTIN7	4	19;466;3951;56866	TTACCTTCAGCAACACCCCA;TTACTACCTACCACAGCAAG;TACAGAAAATCGGTGAAGAG;CTGGAGAATACAAATCTGTG	2	3.66826	3.32474	0.00834673	0.0700048	0.0697659	2.07848	1.8751
DBT	5	802;1398;2195;41733;53407	GATAAAGGGCCGAAAAACAC;TAGACGATATTGCCTATGTG;TCTTTGCCTGTGAATACCGG;AAACCCATTGCATTTGCTCG;TGTAGTCCCAGCTACTTGGG	3	3.66758	2.49405	0.00836297	0.0697659	0.0697659	2.07764	1.87483
RAD1	4	172;1738;3003;8326	AGAGATTCCTAACGTTGTCA;GCACTTCGAATGTGTTACCA;AATCAATACACAGGAACCTG;AAATGGTATCAAAGTAACAG	3	3.64936	2.74768	0.00863903	0.0716856	0.0716856	2.06354	1.86764
YTHDF2	4	750;1775;3061;16870	GAATACTATAGACCAAGGGA;GTCCATTACTAGTAACATCG;TGGGTTCGGTCATAATGGGG;ATGGAGGGACTGTAGTAACT	3	3.62478	2.52361	0.00899628	0.074255	0.074255	2.04594	1.85789
CHTOP	4	440;494;18118;56843	CCAAGATGTCTCTAAATGAG;AGGGGCGGGATGTCACTCCG;GCCCAGAGGAGGACTACGTG;ACGGTTAGGCCGACCCATAG	2	3.6179	2.63439	0.00912619	0.0749308	0.0746121	2.03971	1.85515
CHST6	4	1397;2890;3078;27059	TAGCCACGTACGCATCGCCG;GGTGGTCCACACGTGCCACG;GCTGGGCACCAACGGCACGT;CAAACACGTCCATGTCGCAC	3	3.61766	2.29804	0.00914243	0.0746712	0.0746121	2.03894	1.85506
RFX7	4	210;495;12215;44861	CTGGATTCGGAATACCCTAG;ACAACGATACCAATAGGTTG;GAAGCGGGCTAATTCCAAGA;AGCTGAATCACTGATAACAA	2	3.61615	2.79219	0.00918303	0.0746121	0.0746121	2.03701	1.85445
MOGS	4	376;558;3176;44207	TACCGCCCTCACGTCTACTT;GCTGGTATTGCCAGACATCG;CAAGGAAGTCCTACTACCAG;GGAGGAAAGCCAAGTCGTCA	3	3.5774	2.93609	0.00995437	0.0804602	0.0798298	2.00199	1.83891
METTL2A	7	524;1063;1733;4237;8716;21439;30763	AGCCACCTACCGAATACTGG;ATCACACAGGTCGTGAACAA;TGTTCTTCCATTATTAAACC;GCGCCGGATCTCTCAGGAAC;TCCAGGAGAACAGTATCCAG;TTGTGGTGGAAGACGCGCGC;TAAAACACAGACACTTCCTG	4	3.57689	2.69939	0.00997873	0.0802413	0.0798298	2.00092	1.83871
CBFB	4	106;519;19762;61093	CCTGCCTCACCTCACACTCG;GCCGACTTACGATTTCCGAG;GGAGTCTGTGTTATCTGGAA;AAGTCGACATACTCTCGGCT	2	3.5753	2.91934	0.00997873	0.0798298	0.0798298	2.00092	1.83806
TSPAN6	4	484;520;50740;64464	GGTGCCCAAAAGAATAATGA;TCTGAAAACAAATCCTACGA;TGAATTCCCACATAGATCAC;GTGTCACCGATTATAGAGAT	2	3.57364	2.59194	0.0100762	0.080198	0.080198	1.9967	1.83739
NCKAP1L	4	211;2983;3237;9132	GAAGATAGTATGTTCAAACA;CATAGATGTCCGAAACAGCA;TGAGAACCCTGACTTAGCCA;CAAAGTGAGCACAAATCAGG	3	3.55297	2.53458	0.0105227	0.0833272	0.0832535	1.97787	1.82902
ARID4B	4	492;536;8316;23531	CAAAGATGATGACACAACTA;ATAAACTAACAGATGCGAGT;CAGGCATGAAAGTCCAAGTG;CATGGATAATAATGGCAAAG	2	3.54749	2.57537	0.0106202	0.083674	0.0832535	1.97387	1.8268
FOS	4	998;2591;3251;74885	GGAAAAACTAGAGTTCATCC;GCTGACTGATACACTCCAAG;GTAGTAAGAGAGGCTATCCC;GTCGAGATGGCAGTGACCGT	3	3.54743	2.35151	0.0106202	0.0832535	0.0832535	1.97387	1.82677
SASH3	4	48;623;3276;17409	TCAGCGAGTCGTGGTCATAG;GGAAGAGTGGCAAAAAGCTG;ACTCACCTGTTGATGCCTGG;AGCCCACCTTGCCATTGAGT	3	3.53759	3.1873	0.0108475	0.0846105	0.0846105	1.96467	1.82277
OSR2	4	526;551;36517;51328	TGTCCGGAGTCAATTTACTG;CTTAGGCGGATCCTCTTGCG;GGGCCTGTACGGTCTCAGCG;AGGGGAAGCGCGCGTCCACG	2	3.52369	2.54925	0.0111885	0.0868362	0.0864691	1.95123	1.81709
BRPF1	4	212;1114;3314;37015	AGGGTGACTGCAGGCAACGG;CCAACCGCCTGACCATCCAA;TGAGTACCTAATGGACCGAC;TCGTGGAATTGATCCGCAAG	3	3.52279	2.80185	0.0111966	0.0864691	0.0864691	1.95091	1.81672
CYTH1	4	270;560;7548;54805	AGCCATCGGCGACTACCTAG;TGTCAAAGATAAGCCCACTG;TTAATCTCGTCCAGGCACTA;TGAATGATCGTATTTACCCG	2	3.50972	2.61524	0.0114889	0.0882893	0.0878565	1.93972	1.81136
ZNF574	4	1712;2309;3348;8057	CCAGCCGATGCACAAAACGT;ACATGAATGCAGAGGATTCG;AGGGCCCGGAGGAACAACAG;TGTGGAGCACTCATACCGAA	3	3.50969	2.29715	0.0114889	0.0878565	0.0878565	1.93972	1.81134
AIFM1	4	2067;2221;3406;40737	AGACACTGCGATTCAAACAG;ATTGTGGGCTTATCAACAGT;TCAATTACGATTATCGGTGG;GGAATACTCACCAGATAACG	3	3.48765	2.27548	0.0120167	0.0914441	0.0914441	1.92022	1.80226
WDR20	4	1151;1407;3428;14377	GTACATGTTCCCACTCGAGT;ACGCCCGGGTCGGTACCTTG;GACTGCCGAGTAATAGCCAG;GATACGTGACACTTACGGGG	3	3.47939	2.48129	0.012244	0.0927218	0.0927218	1.91208	1.79884
PELO	4	641;2116;3485;13966	AGAATGAGTATGTCAAGATG;ACTGCTCCCTCACAAATCCT;GGCTTGAGAGTCGAAGTCGA;TGACTAAGCAGATATGGGCG	3	3.45824	2.44065	0.0127799	0.0963124	0.0963124	1.89347	1.79004
CT45A3	17	310;404;664;3126;5443;5597;6932;10575;13846;16337;18072;27887;56088;58925;59074;59940;74808	AGAGGATGGCCCTGTTGGCA;GTATCAGAAAAGGCAGAGGA;CCTTGCTGCTTCCTTGATGA;CTTCGTATCAGAAAAGGCAG;CATCAAGGAAGCAGCAAGGT;TCCTTGTTTCCTTGCCAACA;GTTTCACCAGAGCTTATGAC;CTGGTAACGTTTCCTCCCAC;GATAGGATGATGCAGAAACC;CGAAGGACTGTCACATTCCC;TATCAGCATTAATTTCTCGT;GTCATCTCCAGAGAAACTGC;TGCTATTCCACCCAGCCAAT;AGGCTGTTTCTCTGCATTCT;GCATGTCCTGTCATAAGCTC;ATTAATTTCTCGTTGGCTTT;AAAATCTTCGAAATGCTTGA	7	3.45518	2.63343	0.012853	0.0963974	0.0963604	1.891	1.78876
HDAC8	4	424;598;7384;7945	GCTGCAGATAAGCATCAGTG;ATAGTCAAATATCCCTTCAG;ATTTGAGCGTATTCTCTACG;GTAAATGTGCCCATTCAGGA	2	3.45312	2.54111	0.0129098	0.0963604	0.0963604	1.88908	1.7879
TEC	4	244;3100;3543;11071	GGAAGGTGCAATGTGCGAGG;AAACACTTACTTCACTGCGG;CATGATCTCAGATTAGAGAG;TCTTCCCTTTCACACTAACT	3	3.43708	2.46442	0.0132671	0.0985554	0.0985554	1.87722	1.78118
OPN1LW	8	168;1216;2818;4103;7589;52693;56775;64014	ACCAACAGCAACTCCACCAG;CAGCGGCAGCTCGTACCCCG;GGTAATTCGGGCCTTCGAAG;TGCGGCCCAGACGTGTTCAG;TACCTGCTCCAACCAAAGAT;CAGAGCATGATGATAGCGAG;CACGGCCTGAAGACTTCATG;GCACGAAGTAGCCAGAGACC	5	3.43012	2.68036	0.0134782	0.0996491	0.0996491	1.87037	1.77826
CT47B1	18	165;606;626;5965;6842;11151;13806;14432;21475;25054;29759;35710;43838;51160;53190;54291;54996;64832	CCCGATATCTGAGTCCTCCT;GGCCAACTTCGACTTGGCGG;AGATATCGGGCCCGCGACGG;TGTGGTCGTTGTGATAGAGG;GGCGGCCAACTTCGACTTGG;CCGAGGTGGTCGGAGTCGCA;GCCCGTGGAAGGCCTCGGGG;GTTACCAGCTCCGGCCGCCT;GGCCACCCGTCGGTACCCGG;CCCTGCGACTCCGACCACCT;GGCCGGAGCTGGTAACCAGG;GCAGGGGAGGGTTGTCCCAG;CTCAGATATCGGGCCCGCGA;CCTGATCCAGGAGGCTGCGT;GGAGGAAGAGGGGAACGAGG;CCGAGGAGGACTCAGATATC;GGCCGGAGTCGCCGCCCTCC;TCCTCCCCGAGGCCTTCCAC	3	3.41837	2.04932	0.0137786	0.10139	0.10139	1.86079	1.77331
AGPS	4	2233;3544;3631;57988	TGCCACTAAGAGGGTACCTA;CAATTTGACAGCTCATGTAG;GAATATCTATGGCAATATCG;GTACCAATGAGTGCAAAGCG	3	3.40563	2.10775	0.0140953	0.103233	0.103233	1.85093	1.76792
CELF2	4	739;3306;3666;12196	ATGTAATGAGAACGACATCA;CAGATGATACAGTACCTCCA;ACTGACCCCACAGTATCTGG;TCCTTGCAGAGTCCCGAGAG	3	3.39334	2.27439	0.0143226	0.104408	0.103981	1.84398	1.7627
SPANXC	11	13;968;1085;5844;7594;8464;19216;27567;28872;33692;46734	AATCAACCCCCTCCAAATGG;ATGGACAAACAATCCAGTGC;GACGCTCCTCTTCACCCCGC;CGTGAAAAGAACATCTCCAG;AGATGCCGGAGACCTCGAGT;GTTGGCCTCGTTGGAATCAC;CGTCCCCTGTGATTCCAACG;CCTGCTTTCTTAACAGATGC;AAGAACATCTCCAGAGGAAC;TGGTCATTCACCAGTTCCTC;GCGAACCACTAGTATGGTCG	3	3.39216	2.61948	0.0143307	0.103981	0.103981	1.84373	1.76221
EHMT2	4	265;1240;3702;11548	CTCCAGGTGGTTGTTCACCA;CAAGAGGTGACCATCCCCCG;CGGACAGGTACAACTGCCGA;CTCTCCGTCCACACTCTCAG	3	3.38082	2.69197	0.0146636	0.105904	0.105904	1.83376	1.75737
SUPT7L	4	435;1537;3746;11350	CCACCAGACGGAACTCCCGT;AATCAACTGAATCGTATGGA;TCTTACAATCTAAAGGCAGG;GCCACAATCCTGGCCCACGC	3	3.36568	2.5551	0.0151345	0.108801	0.108082	1.82003	1.7509
NSUN2	4	372;666;12519;25868	CAGCTGCGGATTGCAACACG;GAGCTCAAGATCGTGCCCGA;TGCTCGTCCATCAAGCCAAG;ATGTGTCTAATGAACTGCCA	2	3.36034	2.54149	0.0153213	0.109639	0.108082	1.8147	1.74861
NFKB1	4	741;773;3775;27938	GGCACCAGGTAGTCCACCAT;TAGATGGCGTCTGATACCAC;TTGTCTATGAACATCTGTGG;AAGTAGGAAATCCATAGTGT	3	3.35581	2.67252	0.0154756	0.110237	0.108082	1.81035	1.74666
TPK1	4	79;1244;3778;72936	GGAAAGAAATACAGTACCAG;GTTGATGTGATCGTGACACT;CTTCGGTGATATCATATAAG;TGACGAAAATAGTTGTCCAA	3	3.35479	2.85654	0.0155324	0.110139	0.108082	1.80876	1.74622
STUB1	4	582;3395;3804;16290	GGCCGTGTATTACACCAACC;GTCCCACCTCTCACGCTCCG;GGAGATGGAGAGCTATGATG;TCGCGATTCGAAGAGCGCTG	3	3.34601	2.28496	0.0157029	0.110844	0.108082	1.80402	1.74244
CT45A8	18	310;404;664;3126;5443;5597;6932;10575;13846;16337;27887;44683;55880;56088;56641;58925;59074;74808	AGAGGATGGCCCTGTTGGCA;GTATCAGAAAAGGCAGAGGA;CCTTGCTGCTTCCTTGATGA;CTTCGTATCAGAAAAGGCAG;CATCAAGGAAGCAGCAAGGT;TCCTTGTTTCCTTGCCAACA;GTTTCACCAGAGCTTATGAC;CTGGTAACGTTTCCTCCCAC;GATAGGATGATGCAGAAACC;CGAAGGACTGTCACATTCCC;GTCATCTCCAGAGAAACTGC;ATTAATTTCTTGTTGGCTTT;TATAAAACGTCAATTAGTGA;TGCTATTCCACCCAGCCAAT;TATCAGCATTAATTTCTTGT;AGGCTGTTTCTCTGCATTCT;GCATGTCCTGTCATAAGCTC;AAAATCTTCGAAATGCTTGA	3	3.34482	2.53843	0.0157273	0.108082	0.108082	1.80335	1.74193
CT45A2	18	310;404;664;3126;5443;5597;6932;10575;13846;16337;27887;44683;55880;56088;56641;58925;59074;74808	AGAGGATGGCCCTGTTGGCA;GTATCAGAAAAGGCAGAGGA;CCTTGCTGCTTCCTTGATGA;CTTCGTATCAGAAAAGGCAG;CATCAAGGAAGCAGCAAGGT;TCCTTGTTTCCTTGCCAACA;GTTTCACCAGAGCTTATGAC;CTGGTAACGTTTCCTCCCAC;GATAGGATGATGCAGAAACC;CGAAGGACTGTCACATTCCC;GTCATCTCCAGAGAAACTGC;ATTAATTTCTTGTTGGCTTT;TATAAAACGTCAATTAGTGA;TGCTATTCCACCCAGCCAAT;TATCAGCATTAATTTCTTGT;AGGCTGTTTCTCTGCATTCT;GCATGTCCTGTCATAAGCTC;AAAATCTTCGAAATGCTTGA	3	3.34482	2.53843	0.0157273	0.108082	0.108082	1.80335	1.74193
CT45A7	18	310;404;664;3126;5443;5597;6932;10575;16337;18072;24043;27887;50749;56088;58925;59074;59940;74808	AGAGGATGGCCCTGTTGGCA;GTATCAGAAAAGGCAGAGGA;CCTTGCTGCTTCCTTGATGA;CTTCGTATCAGAAAAGGCAG;CATCAAGGAAGCAGCAAGGT;TCCTTGTTTCCTTGCCAACA;GTTTCACCAGAGCTTATGAC;CTGGTAACGTTTCCTCCCAC;CGAAGGACTGTCACATTCCC;TATCAGCATTAATTTCTCGT;GATGGGATGATGCAGAAACC;GTCATCTCCAGAGAAACTGC;TTCACTGGTTTCAGCAAAGA;TGCTATTCCACCCAGCCAAT;AGGCTGTTTCTCTGCATTCT;GCATGTCCTGTCATAAGCTC;ATTAATTTCTCGTTGGCTTT;AAAATCTTCGAAATGCTTGA	3	3.34482	2.53843	0.0157273	0.108082	0.108082	1.80335	1.74193
CT45A5	18	310;404;664;3126;5443;5597;6932;10575;16337;18072;24043;27887;50749;56088;58925;59074;59940;74808	AGAGGATGGCCCTGTTGGCA;GTATCAGAAAAGGCAGAGGA;CCTTGCTGCTTCCTTGATGA;CTTCGTATCAGAAAAGGCAG;CATCAAGGAAGCAGCAAGGT;TCCTTGTTTCCTTGCCAACA;GTTTCACCAGAGCTTATGAC;CTGGTAACGTTTCCTCCCAC;CGAAGGACTGTCACATTCCC;TATCAGCATTAATTTCTCGT;GATGGGATGATGCAGAAACC;GTCATCTCCAGAGAAACTGC;TTCACTGGTTTCAGCAAAGA;TGCTATTCCACCCAGCCAAT;AGGCTGTTTCTCTGCATTCT;GCATGTCCTGTCATAAGCTC;ATTAATTTCTCGTTGGCTTT;AAAATCTTCGAAATGCTTGA	3	3.34482	2.53843	0.0157273	0.108082	0.108082	1.80335	1.74193
CT45A6	18	310;404;664;3126;5443;5597;6932;10575;16337;18072;24043;27887;50749;56088;58925;59074;59940;74808	AGAGGATGGCCCTGTTGGCA;GTATCAGAAAAGGCAGAGGA;CCTTGCTGCTTCCTTGATGA;CTTCGTATCAGAAAAGGCAG;CATCAAGGAAGCAGCAAGGT;TCCTTGTTTCCTTGCCAACA;GTTTCACCAGAGCTTATGAC;CTGGTAACGTTTCCTCCCAC;CGAAGGACTGTCACATTCCC;TATCAGCATTAATTTCTCGT;GATGGGATGATGCAGAAACC;GTCATCTCCAGAGAAACTGC;TTCACTGGTTTCAGCAAAGA;TGCTATTCCACCCAGCCAAT;AGGCTGTTTCTCTGCATTCT;GCATGTCCTGTCATAAGCTC;ATTAATTTCTCGTTGGCTTT;AAAATCTTCGAAATGCTTGA	3	3.34482	2.53843	0.0157273	0.108082	0.108082	1.80335	1.74193
CT45A9	18	310;404;664;3126;5443;5597;6932;10575;13846;16337;27887;44683;55880;56088;56641;58925;59074;74808	AGAGGATGGCCCTGTTGGCA;GTATCAGAAAAGGCAGAGGA;CCTTGCTGCTTCCTTGATGA;CTTCGTATCAGAAAAGGCAG;CATCAAGGAAGCAGCAAGGT;TCCTTGTTTCCTTGCCAACA;GTTTCACCAGAGCTTATGAC;CTGGTAACGTTTCCTCCCAC;GATAGGATGATGCAGAAACC;CGAAGGACTGTCACATTCCC;GTCATCTCCAGAGAAACTGC;ATTAATTTCTTGTTGGCTTT;TATAAAACGTCAATTAGTGA;TGCTATTCCACCCAGCCAAT;TATCAGCATTAATTTCTTGT;AGGCTGTTTCTCTGCATTCT;GCATGTCCTGTCATAAGCTC;AAAATCTTCGAAATGCTTGA	3	3.34482	2.53843	0.0157273	0.108082	0.108082	1.80335	1.74193
BRD8	4	142;682;7791;43941	TGGGACACAGACTCTACAGG;AGGAGGTGATTATCCACTTG;CAGGAGTCAGGACTTAGATG;GATATTGCTGTGTCTTACAC	2	3.33991	2.73846	0.0158896	0.108719	0.10852	1.79889	1.73981
SSX8P	2	1274;1660	TCTACTCACCCTGAATCCTG;TATTACACATGAAAGGTGGG	2	3.33773	2.41385	0.0159302	0.10852	0.10852	1.79778	1.73887
OR4F5	9	2709;2729;3389;4373;6889;8801;11959;19094;29531	AAAAGTCAGTAATCATCTTG;TTGCCTGTACAGATACCTAC;GACCATAATATCTAGCCTGT;GAAGGAGAAATATCTGAACA;ATGGTGATCCTCATAGCCAT;ACCACAGAAGAGTAAGTGCA;CAAGTTTGATTACCCTAGGA;GGCATTATGGCTGTCACATG;CACTACACTACAATTATGTG	5	3.31555	2.1375	0.0166204	0.11273	0.112202	1.77936	1.72925
USP1	4	2091;2318;3902;22830	TGGTATTAACAGCATAGAGA;TTTACTCCAGATTTAAAACC;GGCGACTGCTTAACACACTG;GAAGTTAAACCCATAAACAA	3	3.31344	2.20387	0.0167016	0.11279	0.112202	1.77724	1.72833
MAP3K7	4	261;705;10658;37506	CACACATGACCAATAACAAG;AATATTAGGATGGTTCACAC;CCCAGCTTTCCGAATCATGT;ACCCAAAGCGCTAATTCACA	2	3.31136	2.59301	0.0167341	0.112522	0.112202	1.7764	1.72742
MESD	4	344;1284;3911;47386	GCGTCTTCTGGAGCAATGGG;ATGCCAACTATGACGTCCAG;ACCACCGCCTGGGTCCTGCG;ATCAGGAAGCCCTACTGAGA	3	3.3105	2.62128	0.0167584	0.112202	0.112202	1.77577	1.72705
RPRD1B	4	452;708;6202;8841	GGGTCAAGACCTACCAAGAG;GTTTACCTTTGCGGAGCTCG;CAAGAACGAAGTGTGTATGG;GTGGATGAGCCAAAGGGACA	2	3.3077	2.55687	0.0168477	0.112318	0.112318	1.77346	1.72583
PSMB8	4	222;712;5894;46004	TGGAGAACGTATTTCAGTGT;ACTAATGTAGGACCCAGCTG;CCAGAGCTCGCTTTACCCCG;AAGGAACGTTCAGATTGAGA	2	3.30285	2.67838	0.0170182	0.112972	0.112972	1.76909	1.72371
PDCD2	4	1856;2299;3953;12054	AGGCTTGTGCACAACCAGGT;CAAAGCATATTACTGCAGCA;TCGCTGCGCAGTCGCCACGC;GATGAGCACCAGACTTAAGC	3	3.29683	2.21655	0.0171806	0.113567	0.113567	1.76496	1.72108
PREX1	4	761;2782;3961;20979	GTGTAAACAATACTCCAAGG;AACGGCTATACCGTCACCAA;GTGGATCTACCACACCCATG;ATGTTGCGGAACTCAAAGTG	3	3.29424	2.28516	0.0172943	0.113836	0.113836	1.7621	1.71995
GNB2	4	1767;2356;3975;12867	CACACACACACACCTTGAGT;CACAAACGTGCGGCCATCGG;TCTACCTCCAGATCACAGCT;GCAACACGACAGGTACCCTG	3	3.28973	2.21392	0.0174892	0.114635	0.114635	1.75723	1.71797
CT45A1	19	310;404;664;3126;5443;5597;6932;10575;13846;16337;18072;27887;33445;56088;58925;59074;59940;69507;74808	AGAGGATGGCCCTGTTGGCA;GTATCAGAAAAGGCAGAGGA;CCTTGCTGCTTCCTTGATGA;CTTCGTATCAGAAAAGGCAG;CATCAAGGAAGCAGCAAGGT;TCCTTGTTTCCTTGCCAACA;GTTTCACCAGAGCTTATGAC;CTGGTAACGTTTCCTCCCAC;GATAGGATGATGCAGAAACC;CGAAGGACTGTCACATTCCC;TATCAGCATTAATTTCTCGT;GTCATCTCCAGAGAAACTGC;CTTACTCTTTGCTTTGGACA;TGCTATTCCACCCAGCCAAT;AGGCTGTTTCTCTGCATTCT;GCATGTCCTGTCATAAGCTC;ATTAATTTCTCGTTGGCTTT;GGCTTACTTACTCTTTGCTT;AAAATCTTCGAAATGCTTGA	3	3.27392	2.4505	0.0180332	0.117706	0.117706	1.74393	1.71102
DEFB125	4	465;753;18779;56155	GACGATGTTTAGATACTGAA;TTGCTAACTCGGGTGACCAA;TCACCTAGAGGATATAACAT;GATCATTCAACATAGATACT	2	3.25469	2.441	0.0187639	0.121965	0.121965	1.72668	1.70252
KAT7	4	1104;3180;4115;53916	ACCAGGTATCAAGCTCATAG;AGAGCCAAACGATACTCCGC;ATGAACGAGTCTGCCGAAGA;TCTCATCGTGAGATACATTG	3	3.24546	2.17982	0.0191536	0.123982	0.123982	1.71775	1.69842
FAR1	4	146;766;7376;18919	CAACTGGCACCAACAATCGA;ACAGACACCACAAGAGCGAG;AGCACTAATCCTTTCCACTG;AATATGCTTGCGATTACAGT	2	3.23997	2.62328	0.0193972	0.12504	0.12504	1.71226	1.69598
CNTNAP3	4	862;4058;4161;63243	CCTTTAGCCTGGAACCCTAG;TCCAGCCGGGACAGTCACCA;GACACTACTTACGATCTCCG;TGGACGGTGGTGCAGCACGG	3	3.23125	2.14238	0.0198357	0.12734	0.126714	1.70255	1.69209
ZNF706	4	715;812;4170;12864	GCTGGACAAAAGAAGAAACA;CCTTACCCTACAGACAGTGC;TGCTTGAAGGTCTTAGGGTC;GAAACAAGGACATGACCAAA	3	3.22848	2.621	0.0199737	0.127701	0.126714	1.69954	1.69086
TMEM41B	4	365;777;10509;72542	GCTCACCACACGACCCCCGT;AGGCACCAAGTCCAGAACAC;TATACTTACTCACTAAGCTG;AGCAGTAAAATGGTCACAGC	2	3.22771	2.47924	0.0200062	0.127386	0.126714	1.69884	1.69051
SRRD	4	680;991;4174;11212	GTTTCTAGCTACGATGCAGG;AGGGAAACGGAGTATTCGCG;GCATCTTGACTCATTGCCAG;GCGGAGTTCGAGTCTGACAG	3	3.22726	2.57066	0.0200224	0.126971	0.126714	1.69848	1.69031
DYNLL1	4	1312;1609;4182;32377	CATTGCGGCTCATATCAAGA;ACAAGAAGTACAATCCCACC;AGAGATGCAACAGGACTCGG;CCACCTGGCATTGCATCGTG	3	3.22481	2.34032	0.0201361	0.127175	0.126714	1.69603	1.68921
SEPHS1	4	3620;4149;4183;34959	GTAGCTCCTACTTACCCTGT;TCACGCTTACCATCATGTAA;TGGTGCTGACAAAACCCCTG;GCAGGAACATCTGTAACAGG	3	3.22451	1.94227	0.0201442	0.126714	0.126714	1.69585	1.68908
SUCO	4	980;2416;4215;38418	TTTGGCACCACATTCTACTG;ATCTCAACAGAACTCTCTTG;AGGAAGATGAATCATCACCC;AAAAAAGTTAAGTCCACCGG	3	3.21477	2.26272	0.0205502	0.128748	0.128748	1.68718	1.68471
CCDC88C	4	2515;3978;4250;75261	GACAGCGGCAGTGACACGTG;ACGCAGACTTGTCAGACGGT;ACCACCTCAACCGAGCCATG;GCAACTTACAGCGGCCTACG	3	3.2042	1.99328	0.0210211	0.131172	0.131172	1.67734	1.67996
TASP1	4	2115;2175;4271;52294	TCAGGCACTTTGGACACGGT;CAGTCCTATAAAGAGAAACG;AGGAATCAAGAACCCAGTCT;GAACAAAGTGGTTACCAGGG	3	3.1979	2.18173	0.0212647	0.132163	0.132163	1.67234	1.67713
STX4	4	627;1264;4317;12427	GCGATGAGATCAAACAGCTG;CCTTAAATGAGATCTCGGCC;AGAACGTGGAGCGGATTCGG;GCTGGACAGTGGGCAAAGCG	3	3.18422	2.49835	0.0219954	0.136162	0.136162	1.65767	1.67094
ATF7-NPFF	6	863;2266;2572;7881;25067;54308	CAAGTCTCCTCAATCAATGG;GAGCCAGGACGTACAATGGT;AGCCCACCCCTAGTACTGGG;CCCAACCTCTGTCATCACAC;GGGGCTGAAACAGGAAGGCT;GTAGTGCAACAGTGACCCAG	3	3.17908	2.10705	0.022239	0.137126	0.137126	1.65288	1.66861
RBPJ	4	722;833;5953;39415	CATGCCAGTTCACAGCAGTG;CATTGCCTCAGGAACAAAGG;CACCTAGTAAGTCGTTTAGG;AAAGAACAAATGGAACGCGA	2	3.16789	2.46129	0.0227262	0.139578	0.139578	1.64347	1.66352
JKAMP	4	656;838;10635;43607	TGGTAACGTAATCTGGACTT;TCCACCAACTGCCTGAAGCA;GATGTGTTGGAAAAGTGCGC;TATCTATTACGCATTCTGCT	2	3.16275	2.32192	0.022986	0.14062	0.140615	1.63854	1.66118
SMAD4	4	790;840;18690;69617	GGATACGTGGACCCTTCTGG;GCAATGGAACACCAATACTC;TGTCCTTCAGTGGACAACGA;TACGAACGAGTTGTATCACC	2	3.16071	2.28167	0.0230753	0.140615	0.140615	1.63685	1.66025
SKA2	4	47;844;5574;17037	GGTCGATAAGCTGGAACTGA;GGATTACATTCAATACAGGC;CAACAGCAACTGGTTTAAAG;TCATCCTGATTCAGCAAGTG	2	3.15662	2.87701	0.0232377	0.141054	0.141054	1.63381	1.65838
DEFB4A	6	290;544;15167;22463;32076;37560	GAGGCATCAGGAATATGAAG;CCTGTTACCTGCCTTAAGAG;GCAAAAGACTGGATGACATA;TCTCACCTGGAAGAGGCATC;GCTCCCAGCCATCAGCCATG;ATATTCCTGATGCCTCTTCC	2	3.1429	2.39973	0.023936	0.144729	0.144729	1.62095	1.6521
BLM	4	483;866;16135;34483	TCTACGATAAGTGATCTCAA;CGTGCAACAACTTACACCTG;GCCTATCAACCCATCAAGGA;CCAACACCACAAATCAGCAA	2	3.13452	2.37282	0.0243582	0.146713	0.14622	1.61336	1.64825
FAM151A	4	603;867;4759;72946	AAACCAATGTACTACACGGG;CAACATGCTCATCTCAACTG;CAGGACGTACACCCAAGCCA;TATCTACAGTGACAACACAC	2	3.13353	2.57005	0.0244069	0.146441	0.14622	1.61249	1.64779
THRAP3	4	191;2840;4497;33190	AGATCCAAAAAGGAAGATCG;TGGCCGGCTATCCTTAGAAG;TGGGGCCAATATAACCGAGG;CACCAAGGTCAGTTCGACCA	3	3.13207	2.42226	0.0244637	0.14622	0.14622	1.61148	1.64711
MT1XP1	4	1510;3227;4514;43742	CACACTTGGCACAGCCCACA;CAGGCGAGCAGGAGCAGTTG;TGCTGCTCCTGCTGCCCTGT;GCAGCAGCTCTTCTTGCAGG	3	3.12725	2.09333	0.0246667	0.14687	0.14687	1.60789	1.64489
AP1M1	4	131;883;7448;11566	AAGTACTCGGAAAACACCTG;GTCCTGCGCAGCGAGATCGT;CATGAAACGGACCCCCCCGT;CCGGAACTACCGTGGCGACG	2	3.11783	2.59411	0.0250889	0.148816	0.148816	1.60052	1.64054
KDM1A	4	1293;3432;4562;9064	TGGAATAGCAGAGACTCCGG;TGAGAAGTCATCCGGTCATG;TTTCTGAAACAGGATCGTGT;CTAAATAACTGTGAACTCGG	3	3.11376	2.09302	0.0254299	0.150268	0.150268	1.59465	1.63866
OXSR1	4	308;890;9348;15288	TTCTCGGAGTATCGTAGCAA;AATTGAATTGGCTACAGGGG;CCAACAAGGGGTGCCAACAA;TGAGAAATGTCAAACTAGCA	2	3.11105	2.4573	0.0255598	0.150465	0.150465	1.59244	1.6374
CD81	4	3173;3381;4609;35704	TGACAGCGCCCACAGCGATG;GACAAAGCCCCAGATGCCGG;TGATGACGCCAACAACGCCA;CTCCCAGCTCCAGATACAGG	3	3.10068	1.9737	0.0261119	0.153138	0.153138	1.58316	1.63259
CEP85	4	247;1196;4641;47740	GTTGTACAGAGTGTTGCCTG;TGTCGGCTACACTTGAACAG;TAAAGTAGAAGGCATCACAT;GAGAATGTTTCATTGCACCG	3	3.09186	2.61603	0.0267777	0.156454	0.156454	1.57223	1.62847
SETDB1	4	33;1057;4686;9020	AAGGAAAGAGTCTACTGTCG;AGATGTGAGTGGATCTATCG;CCTTACCTGAATCAATACTG;GTTATCTATAAGACACCTTG	3	3.07955	2.93736	0.027476	0.159935	0.159811	1.56105	1.62272
RBM12	4	130;925;26727;35225	AGGCTTGGTATGATGCGCAC;AAGGTCAAGATCACCACATG;AAGGGCGGCATGCCCGACAT;AAATGATACTAAATCCAGAG	2	3.07794	2.62655	0.0275572	0.159811	0.159811	1.55976	1.62197
SNRPB2	4	289;934;40032;67245	AATGCCTTGAGACAGCTACA;CAGTTCCTTAAATATGACAA;CCAAATTCAGCTAATACCCA;GATATAATATCAAAAATGCG	2	3.06964	2.45026	0.0280444	0.162034	0.162034	1.55215	1.61807
SNRNP40	4	490;2467;4733;9986	AGCATCCACAGATAAAACCG;TGCATGGCCTCTCATGGTGT;TGACGATGGCACAGTTAAGG;ATTTGACCGACTGATATGTG	3	3.06683	2.30513	0.0282149	0.162418	0.162418	1.54952	1.61675
LOXL3	4	1773;3619;4748;50183	ACAACAGTCGAAGCCTCAGG;ATTGGCACGATAGAACTCCA;GGACTCTGGGAATATAACAG;ACTACAGATCCGACTCAGTG	3	3.0628	2.01845	0.0284828	0.163357	0.163357	1.54542	1.61485
LOC124903857	4	307;948;6023;14032	AGTCAGGAAGATCAGGGCGC;CCAGCAGGATAAAGGCCACA;AACGTGTGGGACAAGAGCGA;AGGCCCCCGAGCAAGCAGAG	2	3.05687	2.5408	0.0289131	0.165218	0.165218	1.5389	1.61206
PIGZ	4	1357;3489;4849;71756	GGGTGCACATAGCCCGTCTG;AACGTGGGGCCCTACACGCA;GCGATCCGCCCCCATCGGCG;GGAGAAATACCAGCTGTCCG	3	3.03598	2.05592	0.0301148	0.171457	0.171292	1.52122	1.60216
AZIN1	4	177;1950;4866;33817	GGAAAGTAGATATCCAACAG;AATGGCTTTAGTGCAAGAGT;TGCTCGATGTGTGTTTGACA;ACTTGATGTCCAAATAATTG	3	3.03152	2.5051	0.0303097	0.171939	0.171292	1.51842	1.60004
GLIS2	4	804;977;5581;27893	TGACATGGTAATCGTTGACA;GACAGGCTGAGGTCCACGAG;ACACCATCCAAATAGCGCAG;GGGTGCGCGTGTGCTTAAAG	2	3.03103	2.42783	0.0303422	0.171499	0.171292	1.51795	1.59981
TRIM59	4	1512;3521;4873;12561	TGAGAGCATGGCAGTACACG;CATTCTGAGAAAATGATCCA;TGTGGTCATTGCCTTACCAT;CAACATCACAGAGAGCCGTT	3	3.02969	2.03654	0.0304152	0.171292	0.171292	1.51691	1.59917
RALGAPB	4	1717;4417;4896;12565	CCTGGAGTATTTAATCAAAG;CCACCCCCCCACATAACCGG;AGGAGAGTTTAGAATAACGC;AGGAGATGGTGGCTAACTGG	3	3.02369	1.9552	0.0308537	0.173136	0.173136	1.51069	1.59631
E2F4	4	175;989;6170;14502	ACTAGACCAGCACAAGGTGT;CAGTTTGTCAGCAATCTCCC;GAGTGTGAGTGGTCCCATTG;GATGTCCTCATGAGTGACGT	2	3.02056	2.59915	0.0311297	0.174059	0.173935	1.50682	1.59482
TNFRSF10B	4	3887;4359;4916;31172	AGGTGGACACAATCCCTCTG;TGTGCCGGAAGTGCCGCACA;TGCAGCCGTAGTCTTGATTG;AGATACTCACGATCTCATTG	3	3.0185	1.85141	0.031219	0.173935	0.173935	1.50558	1.59383
TTL	4	4256;4376;4924;65824	CTCGATTTCATAGACAACCA;GAAGCACACCCTCTCTATAG;AGATTCAGGGAACCATGTGC;ACAGTTGGTGAATTACTACA	3	3.01643	1.83871	0.0313652	0.174127	0.174127	1.50355	1.59284
CHD1	4	511;999;6365;13138	AAGCAGCCATCCTATATTGG;TTCCGATGACTCATCAAGTG;TTAATTCGCCTAAGAGAACG;ATGCCCAATTTAGACCTCCA	2	3.01194	2.42992	0.0316737	0.175216	0.175216	1.4993	1.59069
DOCK2	4	3000;4423;4957;69541	GCCAATCCTAAGAACGCTGA;GATGGGACTACTCTACACGA;GAGAACTACCTAGTGCGATG;TGACATCATTCAGATTCGCA	3	3.00792	1.87621	0.0319011	0.17585	0.17585	1.49619	1.58877
TOX4	4	2478;3892;4963;52152	TCTATTACTATGTCTCAAGG;GCTGGGTCAACAGTAGCCAT;ATGGTGTTGAGGATTTCCGG;CCATGGTCAAGCCCCCACTC	3	3.00638	1.93527	0.0320472	0.176034	0.176034	1.49421	1.58803
ATRX	4	545;1669;4980;57076	CTTACCAAGGCCCATACAGT;AATTAGTGCGGAATAAGAGT;ATGATTTAAAGACTCAGGCG;GAAAATCTCAAAAAACGCGG	3	3.00203	2.37852	0.0322583	0.176572	0.176572	1.49136	1.58594
SPAG7	4	2805;3478;4995;11275	AGCCAATGAACAAGATCGAG;GAGACTCGGCGCAAGGCCCG;AGACTCTTACCGTCGTGGAG;TCAGATTTCATTCAAGACAG	3	2.9982	1.94743	0.0325993	0.177815	0.177815	1.48679	1.5841
TRIR	4	2740;3108;5040;11306	TCCGCAGCGACCCGACCAGT;GTGAACTTGTTCGCCAACGA;CTGGCCCCGGGGATCCGAAG;GCTCCTTACGAAGCTAAGTG	3	2.98679	1.97776	0.033395	0.18152	0.18152	1.47632	1.57859
DDX3X	4	137;1031;16397;53957	GCACCACCATAAACCACGCA;TAGCACTAAACATCATAGTG;CGTGGACGGAGTGATTACGA;TCTCGGTTCCTTAAATGAGG	2	2.98491	2.56871	0.033525	0.181593	0.181593	1.47463	1.57769
MED25	4	477;1047;5192;47824	AGTTGTGCATCCAGAGTACG;GGGAGCGTGACATTGTACGT;CAGATGTGAGCCAGGACCCG;TATCCATACCTGGTACTGCG	2	2.97172	2.51238	0.0346779	0.187189	0.187189	1.45995	1.5713
PEX11A	4	755;1055;10649;16034	CAAAGAGAAATGGCGAACGA;GCTAATGTTAAGCATAAGCG;GACCTACGCTCCTCACCCAG;AGGGTTCAGACTAGGCAATG	2	2.9652	2.19346	0.0351894	0.189295	0.189295	1.45359	1.56813
WDR26	4	77;1060;35021;68251	GACATCCTGACTCTTGCATG;GAGAGTCTGTAAACGCCGTG;CCTCTTACCACAATAGCATG;CAGCCTGAATGTCAATAACG	2	2.96115	2.68143	0.0354411	0.189994	0.18995	1.45049	1.56616
RBM7	4	230;1062;24473;36955	CCTTGAAACGAAAGTGACCG;TTACCTGCTAGGAGATGTGG;TGACAAACTGACATCTTGTG;CTCAAAGCACTGTTCATCTG	2	2.95954	2.4443	0.0355548	0.18995	0.18995	1.4491	1.56537
EPS15L1	4	740;1068;22711;25488	GGATCGAGATGAGTTCGCTG;ATTACAAAATGACCTAGACC;TGGCCGATACGAGGCAAACG;TCCGTACCTGTGTTTGCTTG	2	2.95471	2.19245	0.0359202	0.191247	0.191247	1.44466	1.56302
NRBP2	4	513;3570;5182;28544	GGTTCCCGTGGATGATTGGG;ACTGGAAATCCAGACCAATG;TAAACCAAGGGAACATGCCA;AGTGCACCTCGAAGAGCACG	3	2.95144	2.15745	0.0362287	0.192234	0.192226	1.44095	1.56142
GRIP1	4	1920;2208;5189;37915	AGAGTATCTAATCTGCGGCA;TGATATCTGAAATGACGAGG;TGGAGCTTAAACGCTACGGG;GTGGTTCTAAATTAGATGTG	3	2.94972	2.10765	0.0363505	0.192226	0.192226	1.43949	1.56058
GPBAR1	4	1491;4882;5207;63001	GCCAGCCGAATGCTCCCAGG;GGAGGCAGGACCAGTAACCC;CCAGTGGTTCCACCCCAGAG;TAGACTTCGAGGTACAGGTA	3	2.94532	1.92108	0.0366753	0.193289	0.193289	1.43563	1.55842
HSD17B11	4	314;2141;5244;38011	GCAATGACGAAGAATAACCA;AGGAATAAAAAGCTTCACGA;ACCAGTAAGCCAGTAAGAAG;TACCACAAAGGTATGAACCT	3	2.93632	2.36483	0.0374629	0.196775	0.196775	1.4264	1.55401
BRD1	4	450;1112;5441;38426	GAGGCCTCTGAATATTTACG;GCAGCAGTCTCTGATCGACG;AAGACAGATGACGACCGCTG;TGTTCTATAGAGCCGCGGTG	2	2.92014	2.48363	0.0387863	0.203042	0.203042	1.41132	1.54604
CD46	4	3191;4994;5335;15087	ATTGTGGTGACAATTCAGTG;GGAGTACAGCAGCAACACCA;GGATCAGTAGCAATTTGGAG;ACTCGTAAGTCCCATTTGCA	3	2.91445	1.80435	0.0392978	0.205032	0.204583	1.40563	1.54322
TSR3	4	3283;4457;5343;9051	AGGGCCGGCCATAGTTCACG;CGCGTCCCCCGCAGACAGGT;CTCACCTACGATGCAGAAGG;CACCGTTTGGGAAGATGCGA	3	2.91255	1.83094	0.0394115	0.20494	0.204583	1.40438	1.54228
LOC124904742	2	1801;2715	TGGTGACGATCTGTAGCACA;CGGAGCGGGACGTCAGCGTG	2	2.9104	2.12652	0.0396064	0.205269	0.204583	1.40223	1.54122
AGFG1	4	135;1125;12734;18408	GCCGACCGTCATGTTAACGT;GGTTCCAAAATCAGCACTGG;ACCACAGGTAAAGCTCCTGT;CAGTTGTAGGTCGTTCTCAA	2	2.9102	2.53452	0.0396145	0.204631	0.204583	1.40215	1.54112
DGAT1	4	428;4243;5357;25607	CACACCAGTTCAGGATGCCA;AGAAAGCGCTTCCGGATGCG;CTCACCAATAACCAGGCATG;GGCACCATGAGTTGACGTCG	3	2.90922	2.12177	0.0397363	0.204583	0.204583	1.40081	1.54063
IFNGR2	4	1005;1134;29331;40552	TGGCCCTGAGCAATAGCACG;TTCCGATAGTGTTGAAACCA;GGCCGACATCATGTCCATAG;TTGTAAACAGTACACTCTGG	2	2.90338	2.10257	0.0403046	0.206826	0.206397	1.39464	1.53773
HNRNPD	4	900;1135;7863;26457	ACAAGACCAATAAGAGGCGT;CCTATCACAGGGCGATCAAG;GTTTATAGGAGGCCTTAGCT;CCATGGTGGCGGCGACACAG	2	2.90262	2.12526	0.0403534	0.206397	0.206397	1.39412	1.53736
CCNK	4	1139;1143;35394;77123	GATGGTTCGGAGCTTTGAGA;CCGACAGGTTAAGCGAGCCG;TGAACCGAGCGCCCTCTCGG;ATCCTGGATCTTTACTCACA	2	2.89661	2.07315	0.040735	0.207668	0.207668	1.39003	1.53437
ADRM1	4	744;1157;5680;9075	GCTTGAACTCACAGTCGTCA;ACGTGCTGAAGTTCAAGGCA;GTGACTCCGGATAAGCGGAA;CACGAACTCTCTGCGCTAGG	2	2.8862	2.383	0.0415956	0.211365	0.21109	1.38095	1.52917
EWSR1	4	711;1159;37790;48545	TGGGTCTTCATAGGACACTG;ATGAGTGGCCCTGATAACCG;GGTCTGCCCATAGGTTGCAG;AAAAAGTAGACTGACCTGGT	2	2.88472	2.16589	0.0417174	0.211296	0.21109	1.37968	1.52843
SELENOT	4	530;1699;5471;12941	ACATGCGGGTTATTAGCCAG;GAACTTGAGCAGCGGCCCCG;GTCTGCGATGGTCCGGAGCG;AAACACCCGCCTATAACCTC	3	2.88247	2.33758	0.0418879	0.211473	0.21109	1.37791	1.52731
RNASEH2B	4	3400;5281;5479;77139	TGACCAAGCTTCCACTGACA;TCCACCACAACTTGATCAAG;GAAGAGAACTTACCTGAACA;TGAAGTAACTTCTCAAGTCC	3	2.88062	1.77008	0.0420259	0.211485	0.21109	1.37648	1.52638
OR4F7P	11	672;1232;1640;6177;15964;35181;36339;38082;45830;53970;54159	GTGACTGACACCAAGGGTCC;TGGTCACAGAAAACACAATG;ACATGGGGGAGTGTAAGTGA;ACTGGCCAGTAGAAAGTACA;GCACAGAGGAAAACACTAGG;CAGGGAGTGACTGACACCAA;GACCATGAACTGCAATCTGT;TCATAATGGTCAGATAGTGG;CTGGCCAGTAGAAAGTACAT;TCTCCACACCACCAATGACG;ACAGGGAGTGACTGACACCA	3	2.87927	1.99583	0.0420828	0.21109	0.21109	1.3759	1.5257
CCDC74A	5	353;908;16755;32159;46040	GATGCTGGCCAAGCTCCATG;ATGGGGAACAGCCAGCACCA;ACAGGCCAGGAGGCAAGCGT;GGCAGTGTTGAGTGTGCCTG;ACTGGAAGCTTGACATGGAG	2	2.87714	2.26365	0.0423751	0.211875	0.211875	1.37289	1.52463
RAPGEF4	4	518;1174;33743;35934	GAAGATGGTGTTCTCAACCA;GGATTTCAACCGGATCCTAA;GGAACGTGAGGTTCAATGAG;ACTGCTCTCCCTGGTAACGA	2	2.87372	2.22752	0.0426511	0.212574	0.212339	1.37007	1.52292
NCOR2	4	4093;5020;5516;24122	GCTGCTGCAAGATCTCATCG;GACAGCGCCATCACATACCG;AGGGATCCCTCGGTCCTACG;TGGTGATCTCTCGGTCCACG	3	2.87207	1.75809	0.042846	0.212866	0.212339	1.36809	1.52209
BATF3	4	368;1177;6674;18982	GAAGGCTGACAAGCTCCATG;AGCAAGAAAACACCATGCTG;GAGTTGCTGCTCAGAGAAGT;ATGATGACAGGAAGGTCCGA	2	2.87154	2.40988	0.042911	0.212511	0.212339	1.36743	1.52182
SSX9P	3	1267;1660;74792	CAGAGAAGATCCAAAAGGTG;TATTACACATGAAAGGTGGG;AATACCAGAGAAGATCCAAA	2	2.87002	2.09671	0.0430409	0.21248	0.212339	1.36612	1.52106
FAM156A	8	1972;2283;4023;5535;14106;38602;49486;56462	AGGCCGTGCCTCTCCCAGAG;GGCAGTATCGACATTCACAT;CATAGGGGGCCATGTGATCG;ATCGGCTGTTCTGAGTACGA;CCAGGCCGTGCCTCTCCCAG;GACCGGGGCTCAGGTTACTG;GAGGAGACACCGCGATCACA;CTGACTTCTGTCACCTAATG	4	2.86714	1.8873	0.0432845	0.212339	0.212339	1.36367	1.51961
FAM156B	8	1972;2283;4023;5535;14106;38602;49486;56462	AGGCCGTGCCTCTCCCAGAG;GGCAGTATCGACATTCACAT;CATAGGGGGCCATGTGATCG;ATCGGCTGTTCTGAGTACGA;CCAGGCCGTGCCTCTCCCAG;GACCGGGGCTCAGGTTACTG;GAGGAGACACCGCGATCACA;CTGACTTCTGTCACCTAATG	4	2.86714	1.8873	0.0432845	0.212339	0.212339	1.36367	1.51961
SSB	4	505;4064;5561;11193	AAATGGATAGACTTCGTCAG;CTCTTGATGACATAAAAGAA;TTGGCGACTTCAATTTGCCA;AAGAAATTTGTAGAGACCCC	3	2.86176	2.0942	0.0437635	0.214016	0.214016	1.35889	1.5169
SCAP	4	547;1203;9814;30499	CAGGATGCCAATCCAGACAA;GGTCCACGTGCACTTCAAGG;CTGCTGGACATAAGCCACCG;GCCCACCCTCAATGGCGGGT	2	2.85286	2.20551	0.0446891	0.217859	0.217529	1.3498	1.51241
GOLGA8IP	7	877;1928;2791;13007;22331;39404;54057	GTTAGAGCAGTCCATGCGGG;ACTCCGTACCTGCTTTACTG;CCTCAGACAGCCACTTCTGG;ATCTGAGAGAACGTTTCATG;GCTGCAATGAATGTTGCAGG;TATGCGTCGGGTAGAGAAGC;TCTCATTACAGAAAAGTCCA	3	2.84933	1.97338	0.0449002	0.217529	0.217529	1.34775	1.51062
GOLGA8M	7	877;1928;2791;13007;22331;39404;50885	GTTAGAGCAGTCCATGCGGG;ACTCCGTACCTGCTTTACTG;CCTCAGACAGCCACTTCTGG;ATCTGAGAGAACGTTTCATG;GCTGCAATGAATGTTGCAGG;TATGCGTCGGGTAGAGAAGC;TCTCACTACAGAAAAGTCCA	3	2.84933	1.97338	0.0449002	0.217529	0.217529	1.34775	1.51062
USP17L8	34	69;193;2273;2957;2965;2966;6386;7890;8579;9450;10637;11129;18358;19251;19517;20149;23408;24457;25721;27476;27975;29812;33244;34237;36328;37036;38364;43061;44867;54871;66840;70728;73173;76693	CTACCTGCTTGTGGCCGGGA;ACACGGGTCTCAGATGAGAG;TATGCAAGCTCACATCACAT;GTACAGAGCATGCAGCACTT;CAAAAGTGTCTGAAATCCCG;CACTCTACTTGGGAGGTGAG;CCCTTACCTGGACATCGCCC;TACATGTCTCAGCAGAACAC;GACATGGCCAGGACTGTGGA;TCTGAGCTGCCTGGATATCC;GACGACTCACTCTACTTGGG;GCCAGCAGCCAATGCCTGTG;CGTGGACCAGCACAGCATAG;GCAGGTAGATCATCACTCTA;CCCTCACAGGCATTGGCTGC;TGCCAACTACATGCTGTCCC;TTGCCAACTACATGCTGTCC;TCCAGGGCGATGTCCAGGTA;AACTTTACACACTTCTGCCA;…	6	2.847	1.94317	0.0451438	0.218032	0.218032	1.3454	1.50944
MID2	4	815;5480;5670;11494	TCGCTCGCTAGACATGGCAG;AGCAGAGGCTGTGAGCACAA;GTTATCTCGCTGAACCACCG;TGATCGATTTGAGAAACTCA	3	2.83713	1.93755	0.0461587	0.222246	0.222246	1.33575	1.50443
PRAMEF28P	6	745;780;6559;24637;36102;60680	ATTTCTGCCAAAGTAGAAGG;GCAGAGGACCGTCCAAGGAT;GGAAGGCCTCCATGAAGAGT;TTATGGCTACCTATTGGAAG;CTGGAACAGCTGATCAGGTG;ACTGGAGGTGTTCCAGCCCG	2	2.83525	2.04186	0.0464104	0.22277	0.22277	1.33338	1.50347
CERT1	4	4004;5038;5684;24024	CCAACTTCTCACGTAAACTG;GGACAAACTACATTCATGGG;TGAACTAATGGTTAAACGTG;GAAGAAAAGGCATCTCCAGA	3	2.834	1.7471	0.0465728	0.222864	0.222802	1.33187	1.50284
TDRD5	4	1121;1231;7604;40343	GGGAACTGGTGTCTAATGGT;GCGAGTACCTTACCGAGGAA;TCACACTGAAAAATTAAACC;TCACCCAAGCCAAAGAACAA	2	2.83319	2.18537	0.0467027	0.222802	0.222802	1.33066	1.50243
TRAF1	4	630;1234;9987;16629	TGTTGCTGTCCTCAACAAGG;GCAGAGCTTGCGCCTCATGG;GATCTGCCCCAAATGCAGAG;TGTTGGGGTTCATGAAACAG	2	2.83111	2.16466	0.0468976	0.223049	0.223049	1.32885	1.50137
ARL14EP	4	199;1239;6656;12043	ACCTACTATACTCGTCACAC;TCATTACAATTTACGAATCC;ACAGATAATCAATGGAAGTG;ATTACACATACATCTGACTC	2	2.82766	2.48444	0.047336	0.22445	0.22445	1.32481	1.49961
RPS4X	4	1541;4135;5720;74787	TGTTCCTCAGGAAAATGATG;TAAGATACTTACAAACACAC;GTTCATTAAAATCGATGGCA;TGTACATCGTATTACACCTG	3	2.82599	1.92193	0.047539	0.22473	0.22473	1.32295	1.49876
ETFDH	4	4092;4224;5760;15015	CCTCAGCAGCTGCATAACCA;CTTTCTCCACTAGACACACA;ATTCGGCCAACCTTGGAAGG;TTGGGAACATTCATAAAACC	3	2.81715	1.78664	0.0485133	0.228643	0.227954	1.31414	1.49424
C3orf38	4	826;4579;5762;56492	TTAAGTACTTGGCAACACAG;TTACTAGTGACAGCAAACGA;GTTTCCTTCAATTTCAGTTG;GGACATCCACCTATTTCAAC	3	2.81671	1.97727	0.0485133	0.227954	0.227954	1.31414	1.49401
COA6	4	2678;3907;5795;11221	ACACTTCCAGTACTCATCCC;GTGTGACTTACCCACTGTTG;CTGTCTTTCCTTCATAGATG;GGAAAGACAGGTCTGCTGGG	3	2.80947	1.8585	0.0491791	0.230389	0.230135	1.30822	1.4903
MICOS10	4	1245;5377;5809;39273	GCGGATGCGGTCGTGAAGAT;AACATGTCTGAGTCGGAGCT;GAAGTGGGACCGGTGTCTGG;TTTGCTCACTAGGAAGAATG	3	2.80641	1.8735	0.0495201	0.231292	0.230135	1.30522	1.48873
MAP2K6	4	133;1272;8817;49422	TTGGAGTCTAAATCTCGAGG;ACTGGGACGAGGTGCGTACG;TAAAGGCCAGACAATTCCAG;TTATGGCGCACTGTTTCGGG	2	2.8052	2.48525	0.0496582	0.231244	0.230135	1.30401	1.4881
TBCK	4	2556;2814;5816;24434	ATCAGGATGAGACACTACCC;TCCCTGTGCAATTACCTCAG;TCTTATGAGAGGTTTAACCT;CAAACATGGTATAGTACACA	3	2.80489	1.95375	0.0496988	0.230744	0.230135	1.30365	1.48794
LDLRAP1	4	2460;5495;5817;53661	AGCCACGATCCTCTTGATGG;AGAGGAAGGCGTGGCACTCG;TCTGTCAGGATAATTCCCCG;AGCAGACAAGATGCACGACA	3	2.80467	1.7755	0.049715	0.230135	0.230135	1.30351	1.48783
CTRB2	7	170;689;4378;8599;24297;30989;58050	GTTTGACCAGGGCTCTGACG;TGGGGCAAGACCAAGTACAA;CCGACGACGACTTCCCCGCG;CTCCCCAGCCACGACCACGT;CCTGTCCAGGATCGTGAATG;TGGCACACAGTGTCCCCGCG;ACTCACCGAAGGTGGTACCC	2	2.79869	2.30598	0.0502671	0.231318	0.231318	1.29872	1.48475
CTRB1	7	170;689;4378;8599;24297;30989;60236	GTTTGACCAGGGCTCTGACG;TGGGGCAAGACCAAGTACAA;CCGACGACGACTTCCCCGCG;CTCCCCAGCCACGACCACGT;CCTGTCCAGGATCGTGAATG;TGGCACACAGTGTCCCCGCG;GCACCAGCACTCACCAAAGG	2	2.79869	2.30598	0.0502671	0.231318	0.231318	1.29872	1.48475
TMCO1	4	932;1289;19164;26239	ACTTGTCTGTCCTGTAAACC;TAACAACAGAGATCTATCAA;AGTCCTTGGATGTAAGAAAG;GAAACAATAACAGAGTCAGC	2	2.79386	2.06357	0.0508436	0.233282	0.233282	1.29376	1.48226
IFNA10	8	1236;2417;3160;5801;17600;36050;43450;69479	TTTGTAGCTGAGCACCAGCA;TTACCAGCAACTGAATGACC;TAGGAGGGCCTTGATACTCC;CCACAGCCTGGGTAATAGGA;TTACCCAGGCTGTGGGTCTG;AGGAGGGCCTTGATACTCCT;TGATTTCCGAATCCCCCAGG;TCTGCCTCAGACCCACAGCC	4	2.79204	1.97295	0.0510791	0.233675	0.233675	1.29176	1.48132
DCLRE1B	4	895;1296;13630;49283	CCGAGGACTCAATACCACCC;AAGGATAGCAATCGTAGGGT;TGGTGCCCATTGTAAGTCGG;GGTGTGTATCGAAAATCACC	2	2.78924	2.06974	0.0513876	0.2344	0.233716	1.28914	1.47987
PUM3	4	1471;2329;5889;43384	CACACACGATGGCGCCAGAG;ATTGTATGCGTACTCCACGA;TGTTCGGGCAAAGCAGATGT;AGAAAAGTATCACAAAACTT	3	2.78908	2.07511	0.0513876	0.233716	0.233716	1.28914	1.47979
CRYZL1	4	964;1304;32345;53625	TCTGAGCCAGATAAATACAA;AGCTGTTTGGAAGAAACAGG;TAATATTACCCACCTATGGG;AGAGTACATGAGCATTACTT	2	2.78399	2.05157	0.0519641	0.235651	0.235519	1.2843	1.47715
GPR132	4	849;5097;5917;32468	GGTGAAGCACTCGGCCATCG;GTGTACGCGCTGGAGAGTCG;GGTAGTGAACGATCCCGACG;GCTCCTGAAAATCCGGTGGT	3	2.78307	1.93324	0.0520859	0.235519	0.235519	1.28328	1.47668
BAG4	4	2265;2902;5942;54755	GGGCGAAGAGGATATAAGGG;CTGAAGCACCCCCTCTTAGG;GAATTGTAGCTAGGATATGG;GTCATGTAGAGATTGCCGGG	3	2.77773	1.95194	0.0528085	0.238096	0.237929	1.2773	1.4739
ZC3H13	4	1237;1316;10847;24958	GCCCCAGAAACGAAATACAG;GTAGTCATGGGCATCACGAG;TACCAGAAGATATCGCTCTG;TGTCCGGAGAATGTTCACGC	2	2.77617	1.99584	0.052979	0.238176	0.237929	1.2759	1.47309
PTK7	4	734;1318;15102;22313	GCTCTGACCATCAGAAAGGG;GGTAGTAGCGAGGTATGAGG;GCAGCCAGTACACATGTACC;GAGCGTACGACTGTGTACCA	2	2.77487	2.10425	0.0530764	0.237929	0.237929	1.2751	1.47242
NUFIP1	4	714;4442;5973;35291	GGCGGGGCAGTGTCGCTCAG;TGAGTCGCAGCCCCCCATGG;CTGAGAATCAAGGGGAGACT;TTCTAGAAACTATCCAACTC	3	2.77113	1.99079	0.0534986	0.239134	0.239134	1.27166	1.47048
IRF2	4	1345;3069;5978;18019	CAGCATTCGGTAGACCCTGA;GGATGCATGCGGCTAGACAT;TACCTGCATAGGAAGACACG;ACCTGATCCCAAAACATGGA	3	2.77007	2.004	0.0536529	0.239139	0.239139	1.27041	1.46992
PRR12	4	3640;5699;5988;7892	TCAGTCGCCTGGGTACAAGA;AACTCGTAGGGTGTACCCGG;TGATATGGCATCACCCGATG;CATAGGGATCATAAGCAGGG	3	2.76796	1.70369	0.0538803	0.239468	0.239468	1.26857	1.46882
CTDSPL2	4	1106;1338;6003;25877	GTTGAAAACAAGAAGCACAC;TTATTCATCAGCCCACGCGG;GGTGAAAAAAAGTTGAAGAC;ACAACTTGATATGGAACAGG	3	2.76479	2.2629	0.0543999	0.24109	0.24109	1.2644	1.46717
RPP25	4	3060;4469;6019;18406	GCGCTACCGGAGCGTACGCG;CCGGCGCCAGGTCTGCGAAG;CCAGGCGTCTGACCCTGCGT;CTTAAGTACGCTGAGACTAG	3	2.76142	1.78871	0.0547409	0.241915	0.241915	1.26169	1.46541
ZBTB38	4	906;1744;6036;58918	GCAGCTTCACAAGCCAACCC;ACTTCTGTAAGCTTCAGCTA;AAGCCCGAGCCAGATAAAGT;ACAGAATACATAGGGACCCG	3	2.75785	2.21315	0.0551306	0.242949	0.242858	1.25861	1.46354
MT1X	5	1510;3227;4514;11158;49672	CACACTTGGCACAGCCCACA;CAGGCGAGCAGGAGCAGTTG;TGCTGCTCCTGCTGCCCTGT;GTTGGCTCCTGTGCCTGTGC;GTGTCCCTTACCAGGCGAGC	3	2.75539	1.87214	0.0554311	0.243584	0.242858	1.25625	1.46226
VOPP1	4	1643;2040;6049;33271	AAGGCTGGCTCCTCGATCAG;CCTTCAATGTGTCCTACACC;CCACAGATGCCGCTCCTACG;ACCACAGCCTCTGTATGGAG	3	2.75512	2.08602	0.0554554	0.243007	0.242858	1.25606	1.46212
ZNF322	4	568;1350;47443;53767	CAGATCTTACTTCACACCAG;TATAATGTATGCCCTCGGAA;GTAGAAGTACAAACCTCATA;TATGTACAATGAAGGCTGAA	2	2.7544	2.14828	0.0555772	0.242858	0.242858	1.2551	1.46174
TIPARP	4	268;5607;6071;12630	AAAGGACAACTACTCAAAAG;TGGATGGAGAGAGTATCCCG;GAAGCAGTATAAAACAGGAG;TTCCATCAGAAACCCTCAGT	3	2.75053	2.06048	0.0561374	0.244621	0.244621	1.25075	1.45971
CRKL	4	1195;1359;15586;21670	GGTCCCCGATCTTAAAACGG;GTGGTGGAGTGCCCGGAACA;CGCGGACGAGGAACATACCG;TCCATGCTTTCCGTGTGGTG	2	2.74873	1.98927	0.0563891	0.245034	0.245034	1.2488	1.45877
C10orf88	4	226;1364;11582;32931	ATATGGTTAGGTGTCAGCAG;CACACACTGCCTTTCGCCAA;TTGGTAGAATTCTCTCCACC;TCTATCCTTGATCCTAGAGC	2	2.7456	2.3411	0.0567708	0.246007	0.246007	1.24588	1.45712
LOC107984746	3	877;1928;39404	GTTAGAGCAGTCCATGCGGG;ACTCCGTACCTGCTTTACTG;TATGCGTCGGGTAGAGAAGC	2	2.74156	2.11015	0.0572173	0.247255	0.247255	1.24247	1.45499
SRPK1	4	1082;1378;13088;53617	TCATCAAATCCAATTATCAG;TGAATGAGCAGTACATTCGG;CTTATGGAACGTGATACAGA;AGCCTAACTTTCGGATCACA	2	2.73689	2.00395	0.0578182	0.249161	0.248649	1.23794	1.45254
ZFP91	4	4765;5021;6137;21625	CCCGACCTCCCCTCAGCACG;GCTGCATCTAGACCTAGCCG;TCACTGACCTGCAAATAGCG;AGGCCGAGTATCCCCGCCGG	3	2.73684	1.69495	0.0578588	0.248649	0.248649	1.23763	1.45251
BRIP1	4	1757;2012;6146;32005	AGTTACCGACTACCTCAGGA;AGATGAAGCTCATAACATCG;CACAGAGATTCCGACCCTTG;TATGACGCAATCAAATACAA	3	2.73499	2.07414	0.058078	0.248906	0.248873	1.23599	1.45153
NUDT6	4	1334;1386;46341;47519	AGATCGCACGCTCCAACTGG;GGTAACCCGCCGAAGGCCCG;TTGATGAATCCGATTCTGCG;GGATATGCTTCACATCAAGT	2	2.73195	1.95817	0.0584515	0.24982	0.248873	1.2332	1.44993
CSNK1D	4	1326;1387;21930;24826	AGAGGGGGACTACAACGTCA;CTTTACACAACACTTCGATG;CGGAGACATCTATCTCGGTG;CGTACCGCGCCGTCCCCGTG	2	2.73134	1.9591	0.0585327	0.249483	0.248873	1.2326	1.44961
OCEL1	4	2919;5794;6164;38396	CCTGGAACACTGCGACATAG;CCGGGAGCCGCGAGTCTTTG;TCCGACAGCAGATCCAGGCT;ACAGCTCATAGTCGGGCACT	3	2.73129	1.7148	0.0585489	0.248873	0.248873	1.23248	1.44958
AP1G1	4	173;4808;6180;68075	ATAGCACGCAATTCGTACAG;GGTATGCACCTTCCAAACGA;CATGCAGCCACTTGTACCAA;TGTTCAATAAGAAACGACCC	3	2.72801	2.15711	0.0589955	0.250089	0.250089	1.22918	1.44785
DIS3L2	4	101;2485;6194;19331	TGGATAAAGTGGCTGCCGAG;AATACTAACAGAGTATGGCG;TTCCCCAGAGCATAGCAGCG;GGTCGTGAAACTGCTTCCCG	3	2.72514	2.41563	0.0593852	0.251059	0.251059	1.22632	1.44633
GHDC	4	3062;5990;6222;70914	AGGGGATGTAAGCGTCACAC;TGATGGTGAAGAGCTAGCTG;TGGGAGCAGCTCGATAAAGG;CCCTGCTGCTGGACGCACTG	3	2.71944	1.69592	0.0600753	0.253291	0.253291	1.2213	1.44331
CLCN2	4	1171;1412;17215;24264	CCTGTTTGACAATCGGACGT;GCCCCCAGGCACAATCCGGT;ACTCTCGCCAGAATGAATCC;AGTGATGAGGACAACAGGGT	2	2.7161	1.97716	0.060457	0.254213	0.253291	1.21855	1.44154
RBP7	4	1172;1415;11161;45483	TCCACACGAACAGCAGCCTA;GAATTTGATGAAGATAACAG;GAAAGTGATTGAGCAGAATG;CCTGGACAACAGAAAATGCA	2	2.7143	1.97607	0.0606112	0.254176	0.253291	1.21745	1.44058
LDLR	4	512;2433;6251;11796	CTTAAGGTCATTGCAGACGT;GACAACGGCTCAGACGAGCA;ATGAACAGGATCCACCACGA;CAGAGCACTGGAATTCGTCA	3	2.71356	2.18502	0.0606924	0.253834	0.253291	1.21687	1.44018
SP1	4	882;1417;14511;35013	GTATGTGACCAATGTACCAG;CATCATCCGGACACCAACAG;TTACTACCAGTGGATCATCA;CAACAGATTATCACAAATCG	2	2.71309	2.03473	0.060733	0.253325	0.253291	1.21658	1.43994
GYG1	4	1258;4665;6260;18780	CTCAGGTCTCAGACTCCATG;ACTGTGTAAGCGACCAGCAG;AGGCTGATAAACGAAGACTC;CTTACACTTTAAATGCCGGG	3	2.71174	1.87879	0.0608873	0.253291	0.253291	1.21547	1.43922
BIN3	4	2629;5179;6291;46291	TCCTGGTCTTGCTCACAGAG;TCACCTACCCAGGTCTGCGT;GCCTCAACATGGCTGTGAAG;TCTTGTTCCCTAGGCACGAG	3	2.70549	1.74968	0.0616911	0.255952	0.255531	1.20978	1.43589
NUTM2D	2	1925;3444	GCTTGTCAGTGTAGCTCAGG;GACACACAACACCTCCGCAG	2	2.70382	2.00913	0.0618291	0.255845	0.255531	1.20881	1.435
SPAG11B	8	599;1624;3840;6139;19856;54161;57056;68993	CCGCGCACCCCACCTTACCA;GAGTTCTCCGAGAGCCTCAG;TGTGAACCACTCAGCCACTG;AGGAGAAGGCTGGTGACGGA;AGAGGTCCCGTTTCACTGCG;CGTCACCAGCCTTCTCCTTG;GGAGAAGGCTGGTGACGGAC;TGGTAAGGTGGGGTGCGCGG	4	2.70187	2.04373	0.0620808	0.255531	0.255531	1.20704	1.43396
SPAG11A	8	599;1624;3840;6139;19856;54161;57056;68993	CCGCGCACCCCACCTTACCA;GAGTTCTCCGAGAGCCTCAG;TGTGAACCACTCAGCCACTG;AGGAGAAGGCTGGTGACGGA;AGAGGTCCCGTTTCACTGCG;CGTCACCAGCCTTCTCCTTG;GGAGAAGGCTGGTGACGGAC;TGGTAAGGTGGGGTGCGCGG	4	2.70187	2.04373	0.0620808	0.255531	0.255531	1.20704	1.43396
IKBKB	4	817;1444;6914;9414	TGAGGGCCACACATTGGACA;TTTGCAGGCATTCAAAAGTG;GCTGGTTCATATCTTGAACA;GCCATGGAGTACTGCCAAGG	2	2.69701	2.22393	0.0628359	0.257958	0.257958	1.20179	1.43136
RASA4B	7	333;781;9351;15309;18373;22809;29619	TGTAGCGCACTCGGACGAAG;GGAGCTGAGTCGCACCAGTG;CCGACCAGTCCAAGAGCCGG;GGACACGGGAGACCTCGGTG;TGACATAGAAAGCCACAGCG;GATTGATGTCCAGAGACTGC;GACAGAGGTCGACCCCGACG	2	2.69243	2.11254	0.0634043	0.258929	0.258451	1.19788	1.42891
RASA4	7	333;781;9351;15309;18373;22809;74421	TGTAGCGCACTCGGACGAAG;GGAGCTGAGTCGCACCAGTG;CCGACCAGTCCAAGAGCCGG;GGACACGGGAGACCTCGGTG;TGACATAGAAAGCCACAGCG;GATTGATGTCCAGAGACTGC;GACGGAGGTCGACCCCGATG	2	2.69243	2.11254	0.0634043	0.258929	0.258451	1.19788	1.42891
CCDC78	4	4234;4666;6358;18511	TGAAGGATGAGTACGTCCTA;AGAGCTCAGACACAAAGCCC;TGGCCACCCACAGATCTCCA;CCAGGTTGTGCTACGAGCCA	3	2.6921	1.7138	0.063453	0.258451	0.258451	1.19755	1.42873
HNRNPL	4	911;1466;22216;26950	AGGATGGGTCCACCAGTGGG;TGCCCTCACCATATTCTGCG;GGTGGAAGCAGACCTTGTGG;ACTCAGTTCAAAGTGCCCAG	2	2.68412	2.01347	0.0644842	0.261967	0.261967	1.19055	1.42445
SUPT3H	4	195;2094;6416;51137	AGTTAAACAAGAAAGAATGG;CTGTCTGGTCAATAGAGTTG;GATTGTCAAAGGCATCGATG;TTCCAAATTTCGAGACTGGT	3	2.68062	2.35414	0.0650607	0.263622	0.263622	1.18668	1.42257
DNAJC8	4	4389;5247;6435;27840	AGAGGAGGATGATCCTGAGC;TCAATCGGCTCACCTCAAAT;TCAGGCAGGAAAAGAATACG;AGGCGGCGGAGGCAGCACCG	3	2.67688	1.67278	0.0655478	0.264908	0.264846	1.18344	1.42055
PPP1R14A	4	1834;4167;6440;62641	TCACCGTCAAGTATGACCGG;CAGTCTCCATCGCGGGCCCG;TCCCCGGGCTCACCATGCCG;AGAAGCCGGAAAATCCAGGT	3	2.6759	1.84628	0.0657021	0.264846	0.264846	1.18242	1.42003
WDR53	4	4386;6346;6455;10528	AGGACACACGCGGTTCCAAG;TGTAAATTTGTAATCCAGAG;ACTAATGGTTTCTCCATGTG;TATCCAGTCCACATGACACC	3	2.67296	1.62094	0.0659944	0.265338	0.265017	1.18049	1.41844
PTP4A2	4	263;2379;6461;57853	TACTCTCAACAAGTTCACAG;ACTACACACTCACTAGAACG;ATTGTGTTGCAGGATTGGGA;GAAGTATGGAGTGACGACTT	3	2.67179	2.27243	0.0661811	0.265405	0.265017	1.17927	1.41781
TLE3	4	2443;2772;6465;10030	CGGGCCAGTGAGAAGCACCG;GGGAGCCGTTCATCTCATGG;AGACCCCACATACATGACCA;CCCACGAGGCACGTCTACAC	3	2.67101	1.91921	0.0662542	0.265017	0.265017	1.17879	1.41738
USP9X	4	791;1492;9524;33939	GTTTACCGCGGAATGCTCTG;ACAAGTGCTATATCTAACAG;TCATGGCGATAAAACACATG;TCATACTATACTCATCGACA	2	2.66915	2.03563	0.0665221	0.265408	0.265408	1.17703	1.41638
OR4F1P	11	672;1640;1954;6177;15964;35181;36339;38082;45830;53970;54159	GTGACTGACACCAAGGGTCC;ACATGGGGGAGTGTAAGTGA;CTAGTCTGAGAAGCCGAGGA;ACTGGCCAGTAGAAAGTACA;GCACAGAGGAAAACACTAGG;CAGGGAGTGACTGACACCAA;GACCATGAACTGCAATCTGT;TCATAATGGTCAGATAGTGG;CTGGCCAGTAGAAAGTACAT;TCTCCACACCACCAATGACG;ACAGGGAGTGACTGACACCA	3	2.66545	1.88551	0.0670012	0.266637	0.266637	1.17392	1.41438
UPRT	4	2298;3688;6499;46294	TAGAATGGGCGTACCCCGTG;CGAACTCTCCCGGCAGATCG;GCTGCCATATAAAGAATGCA;TGGTCCAGGATCAGATCGCC	3	2.66438	1.84593	0.0671961	0.266732	0.266732	1.17266	1.4138
USP17L4	37	69;193;2273;2957;2965;2966;6386;7890;8579;9450;10637;11129;18358;19251;19517;20149;23408;24457;25178;25721;27476;27975;33244;34237;36249;36328;36846;38364;43061;52044;54871;66840;70728;72167;73173;73450;75727	CTACCTGCTTGTGGCCGGGA;ACACGGGTCTCAGATGAGAG;TATGCAAGCTCACATCACAT;GTACAGAGCATGCAGCACTT;CAAAAGTGTCTGAAATCCCG;CACTCTACTTGGGAGGTGAG;CCCTTACCTGGACATCGCCC;TACATGTCTCAGCAGAACAC;GACATGGCCAGGACTGTGGA;TCTGAGCTGCCTGGATATCC;GACGACTCACTCTACTTGGG;GCCAGCAGCCAATGCCTGTG;CGTGGACCAGCACAGCATAG;GCAGGTAGATCATCACTCTA;CCCTCACAGGCATTGGCTGC;TGCCAACTACATGCTGTCCC;TTGCCAACTACATGCTGTCC;TCCAGGGCGATGTCCAGGTA;CAGGGAAGCGTTCTCGTAGC;…	6	2.66019	1.83104	0.06787	0.268724	0.268724	1.16832	1.41153
ABLIM2	4	323;1511;70186;76393	GTGAGTAGGAGATCATGTCG;GCTGTGAGAAATACATCACG;CTTACATAAATCACACGGCT;AGGTCGGAGTGTAGCGCCCG	2	2.65838	2.22077	0.0680892	0.268909	0.268909	1.16692	1.41055
PAGE2B	6	414;1352;3913;15745;29722;69483	TCAGTGGGCTCCTGGACCTA;TTAGGTCCAGGAGCCCACTG;AGTGGGGAGATCGAAAATGA;GAACCACCAACTGATAATCA;ATCAGGGTATTGCACCTAGT;AATCACAGATCCAACTGGCT	3	2.65591	2.17729	0.0684708	0.269733	0.269556	1.16449	1.40921
PRRC2C	4	2046;4160;6549;61932	CTTAGCCGTCTAAATCGAGG;CATCATTCGAGGATCCATGT;GGAAAAACAACCATCTCCAG;TCTAAATCAGAAACTCGTTG	3	2.6547	1.82505	0.0686494	0.269756	0.269556	1.16336	1.40855
GATAD2B	4	4282;5476;6552;14781	AACTCGCTATTGGCTGCACT;TACCGGTTGATAATTGATGG;AGACATCAACATGTGTGGAA;TGGATATGAGTGCTAGACGG	3	2.65412	1.65669	0.0687712	0.269556	0.269556	1.16259	1.40824
CCNJ	4	4789;4838;6565;22064	TACCGTCTGAGACTTAACTG;CACGAAACAGATCTTCATGA;CCAGTAAATAGACAGCAAGA;ATTTAGAAAGGCATAATCTG	3	2.65162	1.67598	0.0692015	0.270562	0.270562	1.15988	1.40687
SUMF2	4	869;6160;6590;17581	GCAGGTCAAGTTTACCCATG;GGGAAAACGACTGCCCACGG;GGTGACAGGAAATATGTCGA;TCCAGCTCACGTGTAACACT	3	2.64682	1.83401	0.0698917	0.272578	0.27234	1.15557	1.40426
ARV1	4	1103;1533;11065;59704	TTTGTGAAGCATACCTGAGG;TTGTACCGAGACTATAACCA;TGACTTGATCAGATATGCTA;GTGGGTAGAACGGCCCATGA	2	2.64607	1.95455	0.0700054	0.27234	0.27234	1.15487	1.40385
HEXIM1	4	5288;5420;6602;8014	CATGGATGATCACGACCAGG;GGGTGCCCGAGGAGGACAGT;AGAAGTGGAACCGACGCCCG;CCTCAAACTAGCAACTGTAC	3	2.64452	1.6317	0.0703139	0.27286	0.27286	1.15296	1.40301
MIEN1	4	2756;3495;6613;8037	GAGATCGAGTCGCGCCTCGG;ACCAGTACTCCACCACGATG;TAGGTCGCCTCGAAGCCGCA;CGCGACTCGATCTCGATGCC	3	2.64242	1.82976	0.0707686	0.273943	0.273943	1.15016	1.40186
SMIM18	4	5890;6399;6634;9148	ACCAAGGTACTGATAAACAG;CTGTAAATATAAATAAAAGC;AGGTAGTGGTTTCATTCCAG;AGGCAGTGTTCCAGTTGTCA	3	2.63842	1.57359	0.071548	0.276275	0.275749	1.1454	1.39967
RNASEH2A	4	1531;1547;13963;15437	ATACAGTATGCATTGGACCA;CCGCGGGCACAGGCGAACTC;AAGGCTGTTTGCGAAAATGG;AGCACTAACCACCGGGTAGA	2	2.63834	1.88314	0.0715886	0.275749	0.275749	1.14516	1.39963
VEZT	4	564;1550;14215;55445	ACATCAGATAAGATACGATG;TGTAACCAACTACATCTGTG;TGGTATGTAATGAGTCGAGT;CATCCAAGTCAGCATCTCAT	2	2.63669	2.09092	0.0718566	0.276099	0.275856	1.14353	1.39873
NANS	4	480;1551;15853;19031	GAGATCGGCCAGAACCACCA;GCCCAATGGTGATCTCCAGT;TATGTGACGTTCCAACACCT;TTCCTGGGGGAAGACGTACG	2	2.63614	2.12496	0.0719703	0.275856	0.275856	1.14285	1.39843
ATXN7L3	4	1371;1613;6662;15199	GCTTCGCAGCCTGCTAACCA;CATCGCTCAGGAGATATACG;GCAGCCGAATCGCCAACCGC;CACGGACCCTGATAGCATGA	3	2.63311	2.13635	0.0725224	0.277291	0.277291	1.13953	1.39677
CD276	4	994;4253;6684;54386	TATCTGTCAGCTGCCAGATG;GTGGTCACGTTGCCAGTCAG;CTGGTGCACAGTTTCACCGA;CACAGGGCAACGCATCCCTG	3	2.62895	1.90892	0.0732125	0.279246	0.279246	1.13541	1.39448
RABIF	4	355;1570;45594;64187	CTGTCGGCGAGAGAAGAGAG;CGAGGGCCGAAACCGGAAGG;TCGGCTGACACTAACTCGCT;TTGCTGCCGTCAGACAGAGC	2	2.62578	2.18423	0.0738458	0.280974	0.280191	1.13167	1.39275
P2RX5-TAX1BP3	12	3198;4751;6453;6574;6942;9263;12498;28372;36823;70624;71602;72306	CCCCGACAGCGCTGACACCG;CCCGTGTGACATAAATACCC;GGACAGCGACTGCCACGCTG;TCATTCTCAAGGCGGGAAGG;GCCGCCGTTCATCAGCGAGG;CCGGCAATAATCCAGGACGG;GATTGGAGACAAGATCATGC;GAAATTCACAAGCTGCGTCA;GTCACACGGGTGTCTGAAGG;CTGGGCTGGAATGACGTAGT;AGACGGCTAAAAGAATAGTG;TGATTGTGACCCCCAACCAG	5	2.62422	1.42877	0.0740407	0.28103	0.280191	1.13053	1.39189
DNAJB9	4	1475;4451;6710;48806	CTTCATGGCCAACTTGTGAA;AAATCATTTCCAGACACGCC;CCCTGACAAAAATAAGAGCC;CGAAAAGAGTATGATACACT	3	2.62405	1.8405	0.0740975	0.280563	0.280191	1.1302	1.39179
FRS3	4	1456;1574;7698;16564	TGGACTCTTCCCCAAGCGAG;GCTGCACCTGCATCGGCGTG;CCCCCCGGTGACGTTCTCGT;CCTGGCCTGTCTGACATCGG	2	2.62362	2.07443	0.0741787	0.280191	0.280191	1.12972	1.39156
BRD4	4	6129;6670;6732;24271	AGTCGAACTGTCACTGTCCG;AGTCGATTTCAATCTCGTCG;CCAGACCCCTGTCATGACAG;CACCAAACTCCTGAGCATCA	3	2.61992	1.55221	0.0746496	0.281289	0.281008	1.12697	1.38952
JPH3	4	1270;1697;6734;63675	CAGGGGTGAGCGGATGACCG;TCGGACGGGCTCAAGTACGA;GCAACGGGGCCAAATACGAA;GACCTCCTGTGACGACATCG	3	2.61954	2.12796	0.0747552	0.281008	0.281008	1.12636	1.38931
USP17L1	38	69;193;2273;2957;2965;2966;6386;7890;8579;9450;10637;11129;18358;19273;19517;20149;23408;24457;25178;25721;27476;27975;32954;33244;34237;36249;36328;36846;38364;43061;52044;54871;66840;70728;72167;73173;73450;75727	CTACCTGCTTGTGGCCGGGA;ACACGGGTCTCAGATGAGAG;TATGCAAGCTCACATCACAT;GTACAGAGCATGCAGCACTT;CAAAAGTGTCTGAAATCCCG;CACTCTACTTGGGAGGTGAG;CCCTTACCTGGACATCGCCC;TACATGTCTCAGCAGAACAC;GACATGGCCAGGACTGTGGA;TCTGAGCTGCCTGGATATCC;GACGACTCACTCTACTTGGG;GCCAGCAGCCAATGCCTGTG;CGTGGACCAGCACAGCATAG;TCAAAGCTCAAGAAGTCCAG;CCCTCACAGGCATTGGCTGC;TGCCAACTACATGCTGTCCC;TTGCCAACTACATGCTGTCC;TCCAGGGCGATGTCCAGGTA;CAGGGAAGCGTTCTCGTAGC;…	6	2.60252	1.79664	0.0779948	0.292481	0.290751	1.10793	1.37991
MAGEA9B	8	1048;2847;2929;10564;17886;22635;38065;39678	GATCACCTGCATGAACTCGG;GAGGAGGAAGCGCCTCCCTG;CCAGCATGCTATCGCACGAG;AGAAGCACTGAAATTGAAGG;GCTCCACAAATATCGAGTCA;GCTCCATAAAGTGTAGTAGA;CTTTGGTTAGGATCACACCC;TTTATGGAGCCAATTCGATG	3	2.60229	1.70961	0.0780273	0.291202	0.290751	1.10775	1.37978
MAGEA9	8	1048;2847;2929;10564;17886;22635;38065;39678	GATCACCTGCATGAACTCGG;GAGGAGGAAGCGCCTCCCTG;CCAGCATGCTATCGCACGAG;AGAAGCACTGAAATTGAAGG;GCTCCACAAATATCGAGTCA;GCTCCATAAAGTGTAGTAGA;CTTTGGTTAGGATCACACCC;TTTATGGAGCCAATTCGATG	3	2.60229	1.70961	0.0780273	0.291202	0.290751	1.10775	1.37978
E2F3	4	112;6748;6828;16377	AGATGGTTTAAAAACCCCCA;GTGGATGCCTTCCAGAACGT;AATCTCCCTCAGAAAAAACG;GGACCTCAAACTGTTAACCG	3	2.60206	2.08742	0.0781247	0.29087	0.290751	1.10721	1.37965
H2BW1	3	28;2272;21557	CAGCACCCGGCGGAAATAGG;AGAGGAAGGTCCAGCCATGG;GGTGATCAGCTGTTCCTCAG	2	2.60094	2.78297	0.078279	0.290751	0.290751	1.10635	1.37903
ECM1	4	1898;2029;6868;48245	TGCCGCGTGCAGCACCAGTG;CCAACAGGACCGGTCCCAAG;CCAATGTGGGCACCCCAGGA;CCTTCCTAACCGTCAGCATG	3	2.59469	2.01464	0.0793345	0.293971	0.293965	1.10054	1.37556
WASHC3	4	1778;6080;6875;54089	CCTCACAAACTGTAGAAAAG;TTTGTTGGATACGAAGTGAA;TCTTAGAACTCACTTACCTG;TCTCAGTTGTCATCTATCCC	3	2.59341	1.72122	0.0795213	0.293965	0.293965	1.09952	1.37485
DDAH1	4	1006;1634;53904;69022	TCCAAAAGGACAAATCAACG;CGGGCGCTACCCGAGTCGCT;GGCCCTCATCACCCGACCCG;GACCCAATTGCGATCAGGTT	2	2.59181	1.94658	0.0798055	0.294318	0.294318	1.09797	1.37396
DPH6	4	4863;5088;6921;73340	TAGCTACATGTATCAGACAG;CTTATGGTTCGGCGATAGAG;CTAAGACCAGCTGAAAACCA;TGACTATCAGCGTATTCGAG	3	2.585	1.63841	0.0810558	0.298224	0.298148	1.09122	1.37017
DUSP13	4	566;1649;14277;55764	TGCACCTTGGGGAACACTGA;CACACTGAACCATATCGATG;ACAGGTGCCAAATTCTACCG;TGCAGCGGCATTCACAACGT	2	2.58404	2.06385	0.0812264	0.298148	0.298148	1.0903	1.36963
HLF	4	1579;1654;68405;76732	GACCTGAGCACGCCGTAGGG;TGATGAGAGTAACAGCCCGA;TGGAAAGTATCTCCGTCATA;GGTCTGGCTCATAACCCACT	2	2.58147	1.84842	0.0817298	0.299292	0.298604	1.08762	1.36819
EMC6	4	3198;6574;6942;9263	CCCCGACAGCGCTGACACCG;TCATTCTCAAGGCGGGAAGG;GCCGCCGTTCATCAGCGAGG;CCGGCAATAATCCAGGACGG	3	2.58119	1.61978	0.0817785	0.298769	0.298604	1.08736	1.36803
PTGES3	4	1069;1656;8751;50912	AAGGAGAATCTGGCCAGTCA;GTTAACAAAAGAAAGGGCAA;GGATTCCAAGCATAAAAGAA;CTGCAAAGTGGTACGATCGA	2	2.58045	1.92824	0.0819246	0.298604	0.298604	1.08659	1.36762
PPDPFL	4	2300;4970;6957;46227	TCTGGCTAGAAGGCAACCAA;CTGAAGTGGCAGAATCCACC;TTTAATAGGGTTGCCTGAAG;GATGACGACAAACCACAGCA	3	2.57847	1.73587	0.0822819	0.299207	0.299207	1.0847	1.36651
PPIG	4	2666;4529;6969;20243	AGCTAGCAAACCGTTTGCGG;GTGGTGAAAGATGGATCAAG;TCTGGACGGACAGTAGACTG;GGAATCAGAGGAATCAGAAG	3	2.5763	1.74104	0.0827284	0.300131	0.300131	1.08235	1.3653
KIDINS220	4	260;2787;6982;19181	ATCTCGAGCCACAAGAACTG;CCACGACTATTAAGGAACAC;TACACGCCAAGGTATTACCC;TGTTGAACTGTCGTACATGG	3	2.57395	2.19721	0.0831506	0.300963	0.300421	1.08013	1.36398
GLCCI1	4	352;1670;7238;27143	GGCACTGATATATTTGACAG;CAGCCGTTGGACATACCAGA;ATCAGCGTTCTGCGTCATGG;GGTTCGCCTTATTGTACTAG	2	2.57329	2.28274	0.0833455	0.30097	0.300421	1.07912	1.36362
PRAMEF13	8	745;780;6559;8201;9581;24637;36102;60680	ATTTCTGCCAAAGTAGAAGG;GCAGAGGACCGTCCAAGGAT;GGAAGGCCTCCATGAAGAGT;TCGTGATCACTAAGCCGGTG;GAGTCTGGAAGTGTCTCCTG;TTATGGCTACCTATTGGAAG;CTGGAACAGCTGATCAGGTG;ACTGGAGGTGTTCCAGCCCG	2	2.57297	1.79216	0.0833861	0.300421	0.300421	1.07891	1.36344
IFNA4	9	1236;2417;3160;5801;17600;27756;44283;68553;69479	TTTGTAGCTGAGCACCAGCA;TTACCAGCAACTGAATGACC;TAGGAGGGCCTTGATACTCC;CCACAGCCTGGGTAATAGGA;TTACCCAGGCTGTGGGTCTG;TGATTTCGGATTCCCCGAGG;CTCTCATTTCTCCTGCCTGA;AGATTCTTCCCATTTGTGCC;TCTGCCTCAGACCCACAGCC	4	2.57058	1.8432	0.0837758	0.30113	0.30113	1.07688	1.36209
SSX2	9	1267;1660;2646;8897;10954;13298;40920;47234;74792	CAGAGAAGATCCAAAAGGTG;TATTACACATGAAAGGTGGG;GCTCCAGGGAATCTCCCCGA;TGGTATTTGAGCACCAACCG;AAACGGGCCGAAGACTTCCA;AACGGGCCGAAGACTTCCAG;AGAGGAAGGAAATGATTCGG;CTGAGAGACACTCACCTTCG;AATACCAGAGAAGATCCAAA	3	2.56545	1.76734	0.0846527	0.302886	0.302468	1.07236	1.35921
SSX2B	9	1267;1660;2646;8897;10954;13298;40920;47234;74792	CAGAGAAGATCCAAAAGGTG;TATTACACATGAAAGGTGGG;GCTCCAGGGAATCTCCCCGA;TGGTATTTGAGCACCAACCG;AAACGGGCCGAAGACTTCCA;AACGGGCCGAAGACTTCCAG;AGAGGAAGGAAATGATTCGG;CTGAGAGACACTCACCTTCG;AATACCAGAGAAGATCCAAA	3	2.56545	1.76734	0.0846527	0.302886	0.302468	1.07236	1.35921
RTL5	4	6028;6065;7034;8409	TGAGCTGATTCTCGAATGTG;GAGATCGAAGTCATTCCCGG;GACCTTCATAGCCGACCATG;GCCCCGCAAGGAATTAACCT	3	2.5646	1.56063	0.0848557	0.302917	0.302468	1.07132	1.35873
CSNK1A1	4	1110;1688;7901;43004	CCGGGTTCTTACCGTATGTG;CGCCAAATAGATGTCCCCGA;TTAGTGTTTAGAATCTCCAG;TTGCTCTCGTACAGCAACTG	2	2.56419	1.91229	0.0849288	0.302486	0.302468	1.07095	1.3585
CNTNAP3C	2	862;4058	CCTTTAGCCTGGAACCCTAG;TCCAGCCGGGACAGTCACCA	2	2.56132	2.10931	0.0853429	0.303269	0.302468	1.06883	1.35689
TAS2R41	4	939;1694;25089;70545	CCAGCTGCAAAACCAGAAGG;CTAATGAGGATCATATCCAA;GTTCACCCAAAAAAACAGCA;CTGGGAACATGACCTACAAG	2	2.56117	1.94566	0.0853835	0.302723	0.302468	1.06863	1.35681
CSK	4	329;2414;7057;45447	CGCACAGCGTGTAGTCTCCG;CATTAAACCAAAGGTCATGG;TCTTGCCGTGGAACCAACTG;TGATGCTGGGCGATTACCGA	3	2.56049	2.19919	0.0855053	0.302468	0.302468	1.06801	1.35642
PNRC2	4	1145;1698;13184;61353	ATAACTCATCAGCAGCTGCC;GGCAGGCCATGCAAAATGGG;GCTTAACAGACAGAAGACCA;TGAGATTTAAAAAGTAACCT	2	2.55917	1.90334	0.0857813	0.302758	0.302758	1.06661	1.35568
SPACA4	4	501;1700;55029;64509	ACTGGTCCGGTCATCAACAA;CCTGGTACCTACATGCACTG;CCCAGGCACGACGGGCGTCA;GAGGAACCCGTCAGCTACAG	2	2.55817	2.07685	0.0860655	0.303075	0.303075	1.06517	1.35511
BOD1L1	4	41;2178;7086;13984	TATGGTTTCCAATATCGACA;GGATCATACGATTCCCTCAG;TCTGTGAATGATGGTACAGA;AGGTTGTGCGAAAATCGGAG	3	2.55533	2.5262	0.0866826	0.30456	0.304445	1.06207	1.35351
ZBTB7A	4	319;2201;7092;38496	ACCGTCAGCACAGCCAACGT;GAGTCGCGGGCCGACGACAA;GCCGTAGTGGCCGTTCTGCG;ATCATCGGACGCCCCAAAGG	3	2.55426	2.22745	0.086845	0.304445	0.304445	1.06126	1.35291
SDCBP	4	819;2723;7102;31608	TAAACCTACTTCCATCGTGA;TTCCAGTATAAACTATATGG;ATGGTGAAAACTGTGCAGGA;AACAGCTTACCTGTCACGAA	3	2.55249	2.03358	0.0871535	0.304842	0.304842	1.05972	1.3519
TMEM266	4	1065;1724;30278;59310	GAGCAAAAATACCTGCCACA;CCACTGTGGCCAATGGACCC;AGCCAGGGGCAAGTCCCGAT;ACAATCCGTAGAACAGTCTG	2	2.54627	1.91194	0.0885176	0.30892	0.308415	1.05297	1.34839
MTM1	4	1344;1726;11189;41372	AGCCTCTTGTCGGTATGAGT;TAAAAGTTGCAACTCTCCGG;ATCCAGTGGAAGAATACAGG;GGGGAAACGCGTATCTCGTG	2	2.54529	1.8633	0.0886718	0.308768	0.308415	1.05221	1.34783
INSL4	4	293;1735;34524;52450	CTGGAATCTGGACGTCCCAA;AGATTGCTGGCAGATAGGAC;AACAAAGATGGACAAGCCTT;TGAATGTCTTCTCAGGCATG	2	2.54087	2.18293	0.0895812	0.31124	0.308415	1.04778	1.34532
H4C12	8	593;3269;5902;6804;14225;20636;21607;34955	CATCTCCGGCCTCATCTACG;TGGCCGCGGCAAAGGCGGGA;GTACTGCGCGACAATATCCA;ATGTCTGGCCGCGGCAAAGG;CATCTACGAGGAGACTCGCG;AGTACTGCGCGACAATATCC;AGTCTCCTCGTAGATGAGGC;TGTCGCGCAGTACTTTACGG	4	2.53948	1.74197	0.0898004	0.310618	0.308415	1.04672	1.34454
H4C11	8	593;3269;5902;6804;14225;20636;21607;34955	CATCTCCGGCCTCATCTACG;TGGCCGCGGCAAAGGCGGGA;GTACTGCGCGACAATATCCA;ATGTCTGGCCGCGGCAAAGG;CATCTACGAGGAGACTCGCG;AGTACTGCGCGACAATATCC;AGTCTCCTCGTAGATGAGGC;TGTCGCGCAGTACTTTACGG	4	2.53948	1.74197	0.0898004	0.310618	0.308415	1.04672	1.34454
NBPF6	8	3094;3329;3499;6810;12116;28325;39149;49711	TTACCCTACAGGCTCAGCAG;GTGAGATCAGGAAATCCCTG;ACAAAGTGCTCCAATAAGGG;ATCCCTGGCAACATCCTGAG;AAATCAAAATGACCATGAGG;GGATGAAGACGACAAAGACG;AAAGCAAAGTGATCTTGAAG;CTCCAATAAGGGTGGTAGGA	4	2.5381	1.73634	0.0900521	0.310799	0.308415	1.04551	1.34375
H3C1	4	2064;4756;7185;22685	CAGCGGAGCTCTGGAAACGC;ACTGCTCGGAAGTCTACTGG;CAAGGCGCCACGCAAACAGT;CAGTGGACTTCTGATAACGG	3	2.53786	1.74854	0.0901739	0.310533	0.308415	1.04492	1.34361
HSFX1	7	665;938;10163;20280;29181;41326;68661	TTCTCTTCATCCTCACGAGG;CCACTGGGAGCCCTAACTTG;CCTCAAGTTAGGGCTCCCAG;TAGGTCTCTGACTGCAACTG;GAAGCTCTTTATCGAAGTTG;GTCTCCGAATGAGAATGACC;TCCACAGTTTCTGTGGAAAG	2	2.53778	1.89065	0.0901739	0.309849	0.308415	1.04492	1.34357
NPAT	4	595;4491;7192;56739	GCCAAATTTCAGATCCATCG;GGCTGTAACTGAGATTCACT;TGTGAACTTTCAACAGACAC;TGTAAGTCAGTCTAATGTAG	3	2.53663	1.93536	0.0904337	0.310059	0.308415	1.04367	1.34292
CAAP1	4	2654;6327;7195;14420	TTTAGTGGAAGTGTCACCGG;TGAAGTACCTTTAACACATC;CAACGCGGGTACGATGTCCG;AATGGACTCTGATATGGAAG	3	2.53611	1.63866	0.0905068	0.309629	0.308415	1.04332	1.34262
CTBP2	4	1423;1745;11943;41315	CAGGTTCTAAACGAAGCCGT;TGCAGACGGGATGTTGCACA;ACATCCTCAACCTGTACCGG;GTTTCTGTACAGGTCGCACG	2	2.536	1.84693	0.0905312	0.309034	0.308415	1.0432	1.34255
SLC25A11	4	937;4388;7196;32564	CGCCCTGATTCGAATCACCC;GAACTTGACGGACTTAGGGG;TGTTCCCACAAAGGCACCAG;GCACGGTATAGATGCCAAGG	3	2.53593	1.87763	0.0905474	0.308415	0.308415	1.04312	1.34252
MANF	4	1413;3993;7215;16201	AGCCACCAAAATCATCAATG;GCTCCAGTGCTACTATATCG;TTCTCACAGATCTTCTCCAC;CGAACTTATAAAGTTCTGCC	3	2.53262	1.84552	0.0911158	0.309675	0.309675	1.04041	1.34063
FKBPL	4	446;1755;8900;55252	GTCAAGAAGATCGTAATCCG;CAGAGCTAACTATGGGCGTA;TCCAGCTCAAGCGTTTCGGT;CAAATTCTAGAGCATACTCA	2	2.53115	2.08812	0.0915542	0.310488	0.30998	1.03832	1.33979
TFDP2	4	3326;6044;7226;59257	ACTTGCAACACTCTTACCCA;TCAGGAATGTCAGAATCTGG;GTTCTCCACTCACTTGTCAC;GCAAATCGCTTTCAAAAACC	3	2.5307	1.6202	0.0916029	0.30998	0.30998	1.03809	1.33954
KRTAP2-3	15	389;427;13295;28740;28795;29443;31782;37195;40008;45346;50965;51182;54645;60244;64633	GGTCGCAGCACACCGGGCGG;GTAGCTCAGGGAGGACAAGG;ACCACAGCCGTGCACGACGA;CAGATGGGGCGCGTGCAGCG;GGGGCACGCAGGTCACGGGG;GCCTCCCCCGTAGCTCAGGG;CCACAGCCGTGCACGACGAG;AGCCTTCCTGCAGGGAGCAG;AGGGGTCGCAGCACACCGGG;AGCGGGGCACGCAGGTCACG;GAGCAGGGGTCGCAGCACAC;GCAGGTCACGGGGCGGCACA;AGGGGCAGCAGGTGATGGGG;CTTGTCCTCCCTGAGCTACG;CACCACAGCCGTGCACGACG	2	2.52711	1.84033	0.0922362	0.310774	0.310774	1.0351	1.33749
KRTAP2-4	15	389;427;13295;28740;28795;29443;31782;37195;40008;45346;50965;51182;54645;60244;64633	GGTCGCAGCACACCGGGCGG;GTAGCTCAGGGAGGACAAGG;ACCACAGCCGTGCACGACGA;CAGATGGGGCGCGTGCAGCG;GGGGCACGCAGGTCACGGGG;GCCTCCCCCGTAGCTCAGGG;CCACAGCCGTGCACGACGAG;AGCCTTCCTGCAGGGAGCAG;AGGGGTCGCAGCACACCGGG;AGCGGGGCACGCAGGTCACG;GAGCAGGGGTCGCAGCACAC;GCAGGTCACGGGGCGGCACA;AGGGGCAGCAGGTGATGGGG;CTTGTCCTCCCTGAGCTACG;CACCACAGCCGTGCACGACG	2	2.52711	1.84033	0.0922362	0.310774	0.310774	1.0351	1.33749
CHD6	4	4472;6954;7257;28828	CCGAAAGGGCGGCACCAATG;GATGGGTTCAACGTAGATGG;CCCGGAAGCACTCCGCTCGG;AACAGCTCCAAGTCGAACGG	3	2.52531	1.54542	0.092561	0.311197	0.311197	1.03357	1.33646
RBM41	4	554;2296;7276;47667	CATTTGCCACATGGAGACTG;AAGGGCTTGTACATAGTACC;GTAATAAAGAGCCTTAAGGA;ATGTAGCTGAGACCAGTGAG	3	2.52203	2.12626	0.0932268	0.312761	0.312761	1.03046	1.33458
INPP5F	4	684;2429;7286;47783	CGAATTAGAATAAGCCACCA;ACCTGACCAATTCCGTGCAG;GCATTACAGCTCGCAATGTG;TTCTAACTCTGCCTACTACG	3	2.5203	2.08011	0.0935516	0.313177	0.312886	1.02895	1.33359
LPXN	4	6463;6742;7288;16508	GCGGGGATTTACTTACATCC;CCCAAGCATTGAGTCCAGGG;GGATCTCCGAAGTCTCATCA;CACAGGTGATCCATGCTCTA	3	2.51995	1.51043	0.0936653	0.312886	0.312886	1.02842	1.3334
RESP18	4	2278;4111;7298;76363	CCTTCACTGAGACTTGGCCG;GGAGGATACAGCACCCACTG;TGGTCAGGACCAAGTAGGAG;CTGTAAATGCTGGAAGACTG	3	2.51823	1.76859	0.0940387	0.313462	0.313462	1.02669	1.33241
ZNF224	4	320;4519;7333;48047	ACAAGACAGAAATCTTCCCA;GGACTCTCTGATGAATACGA;AGGACATCAAGCATTCCACA;TCTTATCACACGTATCACAT	3	2.51221	2.01377	0.0951673	0.316548	0.316144	1.02151	1.32896
NUTM2F	6	837;2391;4400;24391;44315;45967	ACACATGACACCTCCACAGA;AGCGGAGACCAAGGTCCCTG;CCATGGCCTAGCGTTCCCTG;GGAACCACTGCAGTCACGAG;GGACGGGATAACCTCAGACC;AGGGACTGTGGCAGGCCATG	3	2.51174	1.8742	0.0952485	0.316144	0.316144	1.02114	1.32869
SSX4B	8	394;2270;3177;16503;26695;38560;45372;66712	CGTTACCAAAATCATTCCCG;CAGAGAAGTTACGAAAGGTG;CCTTCGGGAAGATTCTCTGG;GCCCGTTTACTACGCATGAA;GTATATGAAGCTAAACTATG;GATCGAAACCACAGGAATCA;TTGGTAACGATCGAAACCAC;AATATCAGAGAAGTTACGAA	3	2.50364	1.86859	0.0969049	0.320279	0.320279	1.01365	1.32402
SSX4	8	394;2270;3177;16503;26695;38560;45372;66712	CGTTACCAAAATCATTCCCG;CAGAGAAGTTACGAAAGGTG;CCTTCGGGAAGATTCTCTGG;GCCCGTTTACTACGCATGAA;GTATATGAAGCTAAACTATG;GATCGAAACCACAGGAATCA;TTGGTAACGATCGAAACCAC;AATATCAGAGAAGTTACGAA	3	2.50364	1.86859	0.0969049	0.320279	0.320279	1.01365	1.32402
H3C11	4	3384;4592;7395;16373	GGGCTTCTTGACGCCACCGG;CTTGGTACGGGAGATCGCAC;CAAACAGCTCGCAAGTCCAC;CCGCTACCGCCCCGGCACCG	3	2.50163	1.68207	0.0973515	0.321075	0.321075	1.01166	1.32287
HEG1	4	3367;4447;7402;75544	GCCACCATCAGTGAACACGG;TCACTCGAACGTTCTCCACG;AGGTCAGTCGCACCCATGAG;AGACTTTAGTAGATGCACAG	3	2.50044	1.69101	0.0976681	0.321439	0.321439	1.01025	1.32218
C10orf55	4	652;1821;9903;59089	TGCCCTGGAAGAGATTCGGG;CTGGTAGATGAAGCTTGCTT;GGGCCAGTTTACCCTCACCC;GTATCCACCCCTACAACAGT	2	2.49984	1.99176	0.0979361	0.321643	0.321643	1.00906	1.32184
MYBL2	4	1007;2783;7429;16344	CTCCAGCAGCAAGTACACTG;GCGTCCAGATCTGTACCGAT;CAAGGGGCCATGGACCAAAG;TCAGGTCACACCAAGCATCA	3	2.49586	1.97978	0.0988211	0.323867	0.323867	1.00515	1.31954
HBS1L	4	1690;5970;7455;26367	TCTGATGCTTGAATCGTGTG;AAGAGATTACTGGAAAACTT;TTGTTTAAGGGGAGTAACCA;ATGCCTTGATCACATGAGAG	3	2.49147	1.69892	0.0999009	0.32672	0.32672	1.00043	1.317
MOCS3	4	3903;6908;7462;14013	GCCCACGATTAGCACGCACG;CCTGGTCCGCCGATATGATG;GGTGCTCGGTGTCGTTACCG;AATCTCATCTCGGGACAGAG	3	2.49029	1.55181	0.100161	0.326885	0.326885	0.999302	1.31631
ELOVL5	4	1227;6785;7491;12655	CAAGAACAACCACCAGATCA;TGGAGAAGTAGTACCACCAG;GTGGATGAAGCTATTAAGTG;GGCTGGGACCAAAATACATG	3	2.48542	1.70688	0.101208	0.329613	0.329613	0.994784	1.31349
BZW2	4	478;1858;14501;39088	CACACTCTTCGATATCCTGG;TCAGGGATACACTTGTCCAG;AACCATCCGAAACTATGCTC;TCAGGAATGCCCGATCAAGG	2	2.48279	2.04917	0.101817	0.330906	0.330906	0.992179	1.31196
TMC7	4	1424;7099;7515;62069	ACGGTAGATACAATATGAAG;GTGCTTAACAAATACGCCAG;AATGAGCACGAAGCTGCTGT;GCTACCGGTCCATTGCACGT	3	2.4814	1.6733	0.102061	0.331008	0.331008	0.991141	1.31115
MGAT2	4	1727;1866;15838;38102	GATCAATCAGCTGATCGCCG;TGGGCGACAAAGGAAGAACG;CTCCTTCGGCCATTATAGAG;CAGGGTCTCCAACGTGTCGG	2	2.47915	1.77908	0.102483	0.331687	0.331687	0.989349	1.30985
PLEKHG6	4	1489;4374;7539;19659	GGAGGCAGTACTGGACATAG;GAGCCCGAGAAGAGGCACGG;ACAACGCATCGGGCCCTACG;GCTGGCAGACTCTATCCCCG	3	2.47739	1.79508	0.102865	0.332233	0.332233	0.987734	1.30882
SCIMP	4	1584;1881;8633;20734	TACAGACACAGTACAGGATG;AGAGAAGGCCAATTCCTCGG;TTTCTGGATCATCTTAGCTG;TGTAAGTGGCAGCTTAGACG	2	2.47237	1.79323	0.104139	0.335655	0.335094	0.982385	1.3059
RIPK2	4	1380;4865;7572;36727	GAGATCATACGTGCTCGGTG;TGTAAATCATGGTCCACAAG;ACTGCCTACCTGTCGAGCAG;ACAGCTATGCAGTTATCACA	3	2.47191	1.77478	0.10418	0.335094	0.335094	0.982216	1.30562
USP17L7	21	1019;1499;2273;2434;6386;7890;8579;9450;18358;24457;26976;27476;37036;38364;52044;54871;55331;70728;72167;73173;75727	CAAAGGTGTCTGAAACGCCG;CTTCCATAGAGGTGAGCAGG;TATGCAAGCTCACATCACAT;ACACGTTTGAGAGTCCTCCC;CCCTTACCTGGACATCGCCC;TACATGTCTCAGCAGAACAC;GACATGGCCAGGACTGTGGA;TCTGAGCTGCCTGGATATCC;CGTGGACCAGCACAGCATAG;TCCAGGGCGATGTCCAGGTA;AAGAGATTCTCCGATGTCAC;TTGGCTGCTGGCTTCCATAG;GGAGCAAGCTGTCTTGCCAC;GCATAGAGGACATAGACAAG;TAGCAGGAGACCTGCTGCGG;GCTTGACACTCTGAGCTGCC;GGCTGCATGTCACGGCACTT;TCCAAATATTTGGTGGATGA;GACCTGCTGCGGTGGGGGCT;…	4	2.46931	1.56454	0.104635	0.335864	0.335864	0.980325	1.30411
RNF31	4	2268;3767;7593;26004	GAGCAATCTCTCTCAATAGG;CCCAACCCCTTACAGCCTCG;CCACCGTGCTGCGAAAGACA;GGATCATGCTCACTAGCTGG	3	2.46843	1.77651	0.104894	0.336007	0.336007	0.979248	1.30359
SETDB2	4	1751;1896;46977;63987	TCCAACATGGTCCTCAAGTG;AAAGTTCAGTAATAATCCCA;TGGAAGGAGTCTACGAAACG;TTGGTTAGATTATATGCTCG	2	2.46564	1.76953	0.105552	0.33742	0.336845	0.976533	1.30196
CCNE1	4	285;1897;32237;43528	CTGGATGGTGCAATAATCCG;AGCCAGGACACAATAGTCAG;CCAAAATCGACAGGACGGCG;TGAAGTCTATAAACTTCACA	2	2.4652	2.15103	0.105658	0.337067	0.336845	0.976099	1.3017
MAPK14	4	1627;3063;7616;67058	AAGTAACCGCAGTTCTCTGT;CACAAAAACGGGGTTACGTG;CAAGGCGAGTAATACCTGTC;TGATGAAATGACAGGCTACG	3	2.46463	1.87679	0.105804	0.336845	0.336845	0.975499	1.30137
MAD2L1BP	4	590;3321;7625;31673	GGAACCTCTCAACGCTTCGG;AAGTGCTTAAGCTGTTCATA;CTCAAGTAGTTCTATCTGGG;GAAACCTCGGGCCACCACTG	3	2.46315	1.99483	0.106039	0.336907	0.336907	0.974534	1.3005
FDFT1	4	942;1905;8298;22700	GAGTGAAAGTTGTGTAACAG;AGGCGCTGGATGGGGAAATG;ACGGCCAAGTCAATATTCTC;CTGTATCTTCACCAACTAAG	2	2.46163	1.89522	0.10647	0.337586	0.337441	0.972775	1.29962
MLX	4	283;1907;46701;55014	TTGTAGAAAGCACCCGCAAG;AGGAGTCCTACAAAGACCGG;CCCACGCTCTCCGTGCCCCG;AGGTCATCATAGCCTCTCTG	2	2.46075	2.15032	0.10664	0.337441	0.337441	0.97208	1.2991
JAK3	4	1614;5719;7651;41299	GTGTACAAATTCCTGCACCA;AGCTCTCGAAGACTGCTGTG;ACTCTCCAGGCTTAACACAG;TGACGCGGAGGCGTATTCGG	3	2.45888	1.7057	0.10716	0.338399	0.338107	0.969969	1.298
VPS35L	4	129;1913;38009;62271	CTGATCATGCATGTCAACCG;CATTACCTGGTAAGACGCTG;GAGCCTTGGACCAACAAACG;GGATTACGTGAACCGCATAG	2	2.45809	2.31829	0.107298	0.33815	0.338107	0.96941	1.29754
RAPGEF6	4	359;1915;9571;37535	CTAGAAATCGAGTCATAGCA;GCTGATTCAGGACTGAAACG;CATCGGGAACTAGACCGGAG;CAAATGTAAACGTACCTGCA	2	2.4572	2.09754	0.107501	0.338107	0.338107	0.968589	1.29702
TMED10	4	87;5609;7692;55527	CCTTGTGAATCTCCTCACGG;GAGATCTCCGACCAGTCTGG;GGAGGCGAAAAATTACGAAG;AGATGGCAAGGACCAATCTG	3	2.45217	2.12278	0.108694	0.341173	0.341173	0.963793	1.29406
VHL	4	1401;1929;15650;32358	CATACGGGCAGCACGACGCG;GAGATGCAGGGACACACGAT;CGCCGCATCCACAGCTACCG;CGGCCCGGAAGAGTCCGGCC	2	2.45104	1.80765	0.108995	0.341429	0.341176	0.962595	1.29339
CHRNA10	4	1642;2386;7703;61158	GGACAGATGCCTACCTACGA;GTGCTGGGCGTCGAACGGGA;ATCGTGGCGCAGGACCACGT;CAGCAGCAGGTTGCACACGT	3	2.45037	1.94049	0.109133	0.341176	0.341176	0.962045	1.293
MMD	4	4310;6155;7715;18954	AGCAGTCATCAGACAGCCGA;CAACGCATATGAGATGCCAG;GCAGCATGTTCATAGCAAGT;CCACGATGGCCGGAACAATG	3	2.44842	1.55624	0.109482	0.341583	0.341583	0.960658	1.29185
PDCD2L	4	927;4783;7725;50652	TGGACTGCTAGCAAGCTGGG;GTGCAGCAGACGGTGAAACG;TCTGCAACACAGATGTAGTA;AAGACGTAGACTGGACTGCT	3	2.4468	1.82603	0.109961	0.342393	0.341938	0.958762	1.29089
POLE3	4	1049;7303;7727;16543	CCGTCCTTACAGCATATAGG;CGTGATCACCAGGATCATCA;TCAATGGGGTAACGAACCGC;CAGTGATGTGCTCTCAGCCA	3	2.44647	1.6964	0.110034	0.341938	0.341938	0.958473	1.2907
CTSB	4	456;1942;30330;36540	TCAACAAACGGAATACCACG;GGGGACACACTTACCTACAT;CACCAATGCGCACGTCAGCG;GTCCTCGGTAAACATAACTC	2	2.44535	2.0405	0.110399	0.342392	0.342392	0.957034	1.29004
ATP13A1	4	2895;7251;7742;61515	CAGTGATGAGATCGTACCAG;GCATCCCTGTAGAAACACAC;TCACGGCCGCGATGTAGCAG;TCATACTATCAGAGCAACAG	3	2.44404	1.56111	0.110716	0.342692	0.342692	0.95579	1.28927
POLR1G	4	1557;1952;12584;75560	AGCGCCTCCAAGGAGAAACG;GGTCGCCAGAAATGGATGTG;AGCTGCTGAGGACTCGATAG;AGGATCCTTAGGGTGCCCTG	2	2.44101	1.78105	0.111195	0.343494	0.342965	0.953915	1.28748
SIAH3	4	1402;1953;51632;58573	CATAGGGTTGACATCCTCCA;TCCCACTGGCAGGAGAACAA;TGATCCAATCAGCCGGCGCG;TCACCTTTAGGTTGTGTGTG	2	2.44057	1.80227	0.111244	0.342965	0.342965	0.953724	1.28722
NFKB2	4	377;1967;8703;25581	ACTCGACTACGGCGTCACCG;CTGCAACTGAAACGCAAGCG;CCCACTCCATAGAATCTCCG;GGGACCAGCCAAGATCGAGG	2	2.43453	2.07573	0.112023	0.344687	0.344687	0.950692	1.28364
TLE4	4	412;1980;23044;24875	CATGACAATGATCACCAAAG;CGAGACACGTGTACACGGGT;CCGGCACTGCTACCGATGGG;AATAGAGGCTGGACTAATCG	2	2.42896	2.05396	0.11277	0.346302	0.345945	0.947806	1.28034
SETDB2-PHF11	8	1751;1896;3383;12882;46977;60340;63987;68860	TCCAACATGGTCCTCAAGTG;AAAGTTCAGTAATAATCCCA;CCTCGAACTCCATCAGACTG;TCATAAAAGAGGAGCCACCG;TGGAAGGAGTCTACGAAACG;TTCCCGATCATCGCTCAAAG;TTGGTTAGATTATATGCTCG;TGTACATGATTGCCTGAGAG	3	2.42781	1.69321	0.112876	0.345945	0.345945	0.947399	1.27966
KHDC4	4	103;2003;13480;60760	CAGGTGCCAAAGTCTTCCTG;CTGCAGTATCAACTCGAGGG;ACTATGCTTGGTACTCCGTA;AGGGACACTACTTATAGCAG	2	2.41919	2.3475	0.114012	0.348744	0.347287	0.943048	1.27452
HSFX2	8	665;938;5707;10163;20280;29181;41326;68661	TTCTCTTCATCCTCACGAGG;CCACTGGGAGCCCTAACTTG;GAGGGGACAGGATCATGGCT;CCTCAAGTTAGGGCTCCCAG;TAGGTCTCTGACTGCAACTG;GAAGCTCTTTATCGAAGTTG;GTCTCCGAATGAGAATGACC;TCCACAGTTTCTGTGGAAAG	2	2.41813	1.80771	0.11415	0.348483	0.347287	0.942522	1.27389
ELAVL1	4	122;2007;7808;10988	TATCCGGTTTGACAAACGGT;TGTGAACTACGTGACCGCGA;TACCTGTAGTCTGATCCACG;GGGCCTCCGAACCGTCGCGC	2	2.4175	2.31005	0.114272	0.348173	0.347287	0.942059	1.27352
ZNF143	4	2002;2009;15537;25586	TGACCAGAGTGCATTACAGG;CTTGACAGAGGCAGTCACCG;TATGGGTACATGTTGAACAT;ACTGCTAAATCTCAACAGAG	2	2.41666	1.71812	0.11437	0.347791	0.347287	0.941689	1.27302
UGCG	4	1615;2010;14764;19781	TCCAGATACGCTTACTGACA;CCGATTACACCTCAACAAGA;CATCATGATCTTGTACACAA;TGGCCAAAGCGATAGCTGAC	2	2.41624	1.76122	0.114427	0.347287	0.347287	0.941473	1.27276
IMPDH2	4	692;2019;54473;55790	GGCAGCCATTGGCACTCATG;ATTCAGGTGTACAGTTGTGG;GAGAAAATCAATGTCCCTGG;GACGGCCTCACCTACAAGTG	2	2.41246	1.93548	0.115035	0.348457	0.348174	0.939168	1.27051
GLS	4	622;2021;18942;31959	AAATTCAGTCCCGATTTGTG;GATTGCGAACGTCTGATCCC;GAGCACGCATCCGCAGCCCG;ATTGCTCCAGCATTTACCAT	2	2.41163	1.95763	0.115165	0.348174	0.348174	0.938678	1.27001
PCYT2	4	1882;2037;10780;66025	AGAATGCAAGCGCACGCAAG;GAGGATACGGAACAGGTCGA;GGTCTCTAGTGTAGTGACGT;TGCATACTCCCGGTACTCAG	2	2.40496	1.72465	0.116156	0.35049	0.35049	0.934959	1.26601
FAM21FP	2	1483;4889	CAAACAGGGAAACCGACGTG;CTCCTTCAGTGATGGAACGG	2	2.3995	1.91235	0.116927	0.352136	0.352136	0.932084	1.26273
HELZ	4	669;2055;17447;37927	CACACAGGAGAATCCTACAT;CATGGACAGGATACCAGGGT;CTTCCACGTGATATCCAGAG;TAGTAACCACAGCTAAACGT	2	2.39753	1.93516	0.117252	0.352434	0.352434	0.930879	1.26155
SLC5A5	4	1388;2060;11934;55716	CCATAGCGATAGGCCTCCGA;TGTCTACAGATGCTGTACAC;CGGATCGGCCTGTCTCACCG;CCAGCTTTAACCCTGACCCG	2	2.39547	1.78178	0.117536	0.352609	0.352609	0.929828	1.26031
MAML1	4	1170;2073;16092;16561	AGAACTCCGCGAATAACCAG;GGAGTGGAAGGAGCTCATCG;GCATAAGAAGACTCGCCGGG;GGTGGAACCAGTGATCGGAA	2	2.39016	1.81436	0.118332	0.354314	0.354314	0.926898	1.25711
BCOR	4	397;2081;32802;44765	AAAGAGAATCGCCAACTCAG;GCTGCCACAAGCACTCTAGG;ACAAACTCTGGACGGCCGGT;CCCACGTGCTGAATAACGGA	2	2.38691	2.04086	0.118697	0.354728	0.354728	0.925559	1.25514
LOC100128593	2	4616;4999	TCACTCCAGAAAACAACCTG;GAAGGACATGAAGAACGTCG	2	2.38018	1.66527	0.119558	0.356617	0.356617	0.922421	1.25107
PAGE2	6	414;1352;15745;29722;51796;55666	TCAGTGGGCTCCTGGACCTA;TTAGGTCCAGGAGCCCACTG;GAACCACCAACTGATAATCA;ATCAGGGTATTGCACCTAGT;CTCCCTTCACCTTGAAAAGC;AATCACAGATCCAACCGGCT	2	2.37049	1.93798	0.121044	0.360359	0.35989	0.917057	1.24519
GABBR2	4	1828;2123;14429;65864	GGTGGGAGAGTACAACGCTG;GGCGCAGGAGTGACTCGTTG;GAAACTGCTTGTGATCGTGG;GACCGTCCCATCAGACAATG	2	2.37004	1.71305	0.121117	0.35989	0.35989	0.916795	1.24491
MMS19	4	1962;2129;14476;17159	TCTTCTCTCTGGATACCATG;CCTCGTACCCAAGCTCGCTG;AGTGCCAATGACAGACACCA;CTCTGCGGATAGAAGCCCAA	2	2.36765	1.69765	0.121466	0.360241	0.360124	0.915545	1.24346
SSX1	5	1274;1660;20306;25816;49834	TCTACTCACCCTGAATCCTG;TATTACACATGAAAGGTGGG;GCTCCACAGAATCATCCCGA;GTATGTGGCAATATCATCAA;GTGGAAAAAGATGAAATACT	2	2.36596	1.7398	0.121807	0.360567	0.360124	0.914328	1.24242
HHATL	4	185;2136;12131;33658	AGGTCGCACAGACTCCCGGA;CAAGAGGTGCTGTTTCATGG;AAAGATGATGACGTTGCGAA;AGTGCGGTGATGCACTTGGG	2	2.36488	2.19387	0.121888	0.360124	0.360124	0.914038	1.24177
ACMSD	4	1153;2147;30469;71481	CTGCAGAGGTTTGGCTACGG;AGTGGTGCGAGAGAATTGCT;CCTCCTGGGGTAGCTCACAA;CGAGTGGGACCTGAACGCGC	2	2.36055	1.80259	0.122465	0.361144	0.360701	0.911989	1.23912
TIGD6	4	1200;2149;50021;71397	TGATTACCGAGCCAACCAGT;AGGCATCCGTGGGACCCCAG;AACAGATTTAGAGATCGCCA;GATTAATGAGTGGCATGCAG	2	2.35976	1.79392	0.122546	0.360701	0.360701	0.911701	1.23864
MOB1A	4	381;2157;31034;56922	AAACATGCAGAAGCAACTCT;CAAGCTGTTATGTTGCCTGA;CTTCAGATATGAATATCACT;TTTGGTGCAGAACATTTGAT	2	2.35663	2.03452	0.123082	0.361596	0.361596	0.909806	1.23672
MAFK	4	575;2166;10168;73006	CGGCGCACACTCAAGAACCG;CCTGCGGGGTCTCACCAAGG;TCTGCGTCACCCGCTTGATG;CTCATCATCGCTGAGCACCG	2	2.35311	1.94503	0.123658	0.362607	0.362607	0.907777	1.23457
OAZ1	4	1161;2171;25358;74834	TGATCGGCTGAATGTAACAG;CTCTACATCGAGATCCCGGG;GTGGGCGAGGGAATAGTCAG;CTCCACTGCTGTAGTAACCC	2	2.35117	1.79646	0.123975	0.362853	0.362853	0.906666	1.23338
E2F2	4	2155;2179;34956;37281	TTGAAGACCCCACCAGACCT;CGATGAGCCCCACAGAGCTG;CACACCGCTGTACCCGCAGA;GAGCTTCAAGCACCTGACTG	2	2.34807	1.66915	0.12456	0.363882	0.363882	0.904623	1.23147
CDK13	4	167;2184;12329;19183	AGGTAACGGTGGTAATGTAG;AGAATATGTGGGCCTCGCTA;TAGTCGGCCGTATACTAACA;GGTTCCTTGTAGGCCGAAGG	2	2.34613	2.20657	0.124949	0.364338	0.364338	0.903266	1.23029
ZBED6	4	1770;2218;27350;27837	CTGACACAATCATATAACTG;GAAGAGTAGATGTACCAAGA;GTGGTACATGCAATCAAAGA;CTGCCCACTTTCTAAAATCG	2	2.33311	1.70109	0.127271	0.370417	0.370417	0.895269	1.22225
IMPA2	4	816;2236;30768;36402	CATCAGAAAAGCCCTTACTG;AGTGATTTACCACTGCACAG;CCTTTGCAGATTCCCGACTG;ATGGGGTCGATGATCCACGT	2	2.3263	1.85766	0.128384	0.372958	0.372951	0.89149	1.21803
ARHGEF5	8	379;1052;10565;17433;45598;51009;68886;70334	GGTGCCAGAAGAGAATAGGG;AGAAAGAATGGGGCTCACTG;GCAGGAAGCAGGATTTCGGG;GAGGAATCCAGGCTGAGGAA;CTTGTTGTATCTCCACCTGG;AGACTCTGTTGATCTAGCTG;TTATCCCTGAGGCTCCCATG;CCTGGGAAGCGAAGAAGAGG	2	2.32239	1.87227	0.128879	0.373701	0.372951	0.889818	1.21561
DMBT1	4	930;2249;32036;62808	GGCTGGCTCACCCACAACTG;CAGCTGCCTACAGACCACGT;ACCTTACCTGCATCGACAGT;CAGGACATGAGTCCTATCTG	2	2.32141	1.82779	0.129041	0.373478	0.372951	0.889271	1.215
HSPBAP1	4	1936;2250;19596;53885	GGAAGAGGATCACCTAGCCC;AGAAGCCGCCTACCTCAGTG;GAATACCAAGTTACAACCAT;GAATGCTAAATACCTTTCGC	2	2.32104	1.67701	0.129098	0.372951	0.372951	0.88908	1.21477
RTEL1-TNFRSF6B	8	1392;2778;3736;7799;10418;18386;36315;45810	CCTGCTCATACTCCACACAC;AGGGCCGTGCAGTTGCGGTG;GTTGTCATACACCCTGACGT;GCAATCACGCCGGCACCAGG;GGTGCCGGCTGTACGCGGAG;GTCACCGGAGGACGGCTCAG;CTTTGACGAAGCTCACAACG;AACTGCGTGTAGTGGCGCGG	3	2.30887	1.58159	0.13099	0.377716	0.377716	0.882762	1.20719
NSMAF	4	1829;2289;34963;44766	TGTCCAGGATTAGTCACCAG;TGCAGGCACAGCATATACTC;GTCTAATCTAATAGGTCCCG;TTTGGTCACCCAATTTGTCA	2	2.30656	1.6812	0.131437	0.378305	0.378305	0.881284	1.20574
GLYR1	4	425;2320;39753;52707	GAATCGACGTAATTCCAGTG;CACACCCACAGACAAAAAGT;CACGGTACTAGACTCCGGGA;AAGAAGCATTTCTTTCCGCG	2	2.29523	1.98046	0.133255	0.382833	0.382833	0.875315	1.19864
MACO1	4	1764;2330;11213;29756	ACTCCAGGACAAAATCTGCT;GTTCAGTACGTATGGCACAC;TCGATCCTTATACACCACAA;GAGCAGCAAATGGACGACAA	2	2.29161	1.68102	0.133743	0.383526	0.383497	0.87373	1.19636
SNAPC4	4	14;2334;65279;70803	AGCAGCCGGCAGTATCGATG;GTGCCGTAGCCACTGCACAT;TCAAGCTGTTGCCAAATACG;GTCCGGGACCATGTACTGTG	2	2.29017	2.71559	0.133978	0.383497	0.383497	0.872966	1.19545
SKA2P1	2	844;5574	GGATTACATTCAATACAGGC;CAACAGCAACTGGTTTAAAG	2	2.28561	1.97598	0.134847	0.385277	0.385277	0.870159	1.19258
ELOVL1	4	1815;2354;12714;16730	CAGGTACATTATGACATGCA;AAAGGTAGGGTTGTGCCACA;TGGGGGGTAAAGATTGCCCC;GGCTGTTGGAATAGTCCACA	2	2.28299	1.67096	0.135375	0.386077	0.386077	0.868463	1.19092
REL	4	823;2359;23762;24217	ATTGGGTTCGAGACAACAGG;TTCCTTCTCCAATTGAACCG;ATGTGACAATCCACTTGAGA;TAACTGTGTACTTACAACAA	2	2.28121	1.83332	0.135683	0.386251	0.386251	0.867474	1.1898
PRKDC	4	2321;2381;13440;30804	GCAACATCAGAATACTATGG;GCACATCATCATGCACCGTG;CTCCATAATCCGGACCACAA;GTTCTCAGAAACGATCAACA	2	2.2734	1.61714	0.137096	0.389562	0.389562	0.862976	1.18485
DNAJC2	4	341;2393;51761;76651	AAAACTTCGAAACTCATGCA;ACTTGGCCATGTGAGATACA;AGAAGCTGCTCGGTTAGCTA;GGATAAGAAAGAGTTATCCG	2	2.26917	2.01454	0.138054	0.391571	0.391571	0.859951	1.18216
TUT7	4	180;2423;72311;74795	TTGACTGTTGATCAGAAACG;CATAAGCTGCACACTACCGT;CTAGGCTCACCATTAACCAA;TGAGTCTGTACTTTCAACGA	2	2.25869	2.14668	0.140003	0.396378	0.396378	0.853864	1.17549
SSR3	4	166;2451;13594;47422	CTCCAAACAGCAGTCTGAGG;AGGACTTGGCCGAGAGATTG;TAATAGAAAGATGTCTCGGA;TACCAAATATGTGCTTACTA	2	2.24904	2.15932	0.142081	0.401534	0.401456	0.847464	1.16931
UVSSA	8	731;1152;4293;11175;16203;17118;40749;41288	AATTGAATCCTGCTTGACGG;AGCAGGTGGGCACTCCACAT;AGCAGGCGAGCACTCCACAT;GGTGTCGGACCCCACCTCTG;AGCAGGCGGGCACTCCACGT;GCGACCTCGAGGAGTTTGTG;CACGCTTTAAACATCCACCG;CCTGCTCACACGTGCCCATG	2	2.24693	1.84734	0.142487	0.401953	0.401456	0.846224	1.16796
BTBD9	4	1621;2458;27108;67902	TGGCGACGTCACATTCGTGG;ATGGAGCCCAAGTTGTAAAG;CAGCACATACAAGTTAACTT;TCCGGCATCGAGATTAAGCT	2	2.24664	1.67567	0.142568	0.401456	0.401456	0.845977	1.16777
ZBTB1	4	107;2476;19063;19303	GTGTGGACTTACAATAACCG;GCACAGACGGACAAATACAG;GTGTGTCAAGACGCTTTGGG;AAATACACCACATAATAGAG	2	2.24051	2.24992	0.143843	0.404316	0.403771	0.842111	1.16383
ANKRD54	4	1696;2477;8538;18758	GAGCCGCTGACTGACGCTGA;AGGACGTGCAAGTAGCGCAG;GTCATCACCACACTGCTACG;GCTGCAAGATACCCGCTGGC	2	2.24018	1.66326	0.143908	0.403771	0.403771	0.841915	1.16361
ZC3H18	4	1022;2491;10758;35742	ACACCCTGGAGTGAACGACA;TCTGATGGAAGGTCTATGTG;GCATGAGCTAGACTACGATG;GGAAGATAATCACTCCGACG	2	2.23544	1.76511	0.14489	0.405797	0.405797	0.83896	1.16056
NBPF22P	3	3094;3499;49711	TTACCCTACAGGCTCAGCAG;ACAAAGTGCTCCAATAAGGG;CTCCAATAAGGGTGGTAGGA	2	2.23301	1.59488	0.145288	0.406182	0.406182	0.837769	1.15899
UBA5	4	1843;2516;18489;29400	GCTACTCTTTGATTATGACA;GTAATGAACTTGGACAAACA;CAACTATAATATAACCACAG;GCAACCACACCCATAGTGGT	2	2.22706	1.63991	0.146612	0.409149	0.409149	0.833831	1.15514
GOT2	4	1090;2533;14977;33925	GTGCGCCACTTCATCGAACA;ACTCCCAGAATGGGATCTGG;GGACGCGGGTCCACTCCCGT;AACAGCGAAGTCTTGAAGAG	2	2.22141	1.74468	0.147757	0.411608	0.411608	0.830453	1.15147
BARD1	4	258;2545;15503;27869	ATGTCCAGTGTGTTACACCC;GCTGTGAAAAGAAATCATAG;GACTGGAAAGTCTATTGTGA;GTAAAGTTGGTGGTACATCA	2	2.21744	2.04854	0.148682	0.413448	0.413448	0.827741	1.14889
CCDC9	4	748;2555;34811;54955	CAGGAACTCCCCAAAAGTAG;GGGATGCCGAGAAGACCGAT;CGGACTCCTCCACAGCAGGG;AATCTCTGACCGTAAATCCA	2	2.21415	1.8199	0.149332	0.414515	0.414515	0.825848	1.14675
OR4F8BP	6	1232;1640;15964;36339;38082;53970	TGGTCACAGAAAACACAATG;ACATGGGGGAGTGTAAGTGA;GCACAGAGGAAAACACTAGG;GACCATGAACTGCAATCTGT;TCATAATGGTCAGATAGTGG;TCTCCACACCACCAATGACG	2	2.20935	1.63219	0.150298	0.416456	0.4161	0.823047	1.14362
H3C2	4	1486;2571;7797;37174	CAGCTTCCGAATCAGCAACT;AGAGCTCTGGAAGCGAAGAT;ACAGCTCGGAAATCCACCGG;CCGTTACCGCCCGGGCACTG	2	2.20891	1.67452	0.150436	0.4161	0.4161	0.822648	1.14334
SETD1A	4	2427;2590;8334;16838	AGAGCCATCGGAAATTTCCG;TATGTGCCGTAAGTACGGTG;CGTATGCTCTATATGCACAG;GAGATCTCCGACGACGACCG	2	2.20274	1.57303	0.151824	0.419197	0.419197	0.818658	1.1393
STAG1	4	967;2603;10582;13615	AGATCGATTCAATCATTCTG;TGGCTGGACTCTTCATGACA;ACTACTTCAGAAACGCAAAG;TGGACACCCTCAACAGAATG	2	2.19854	1.7582	0.152872	0.421343	0.421343	0.815673	1.13655
XRCC4	4	1682;2609;23728;42267	ATTGGAATGATGTTCAAGGA;ATGGTCATTCAGCATGGACT;TTAAACGTGTATACATCAGC;TGGAGACTGATCTTTATAAG	2	2.19661	1.64315	0.153253	0.42165	0.42165	0.81459	1.13528
ATP8B3	4	1385;2652;12526;75989	CCACCACTACTACCTCTCGG;GCACCTCGTGCGGACCAACG;CCAGACCAATGTCATCCGCA;GCGTTCGAAGATGACCGTGT	2	2.18291	1.67594	0.156932	0.431009	0.431009	0.80429	1.12625
CCDC85A	4	1315;2663;64685;68586	GGATATCAACCAGAAACTCC;GATCGCCCCAAAGCACTCAA;GCTCTGTGTGCTACTAGATG;GTCACCCACATCCCGCACGT	2	2.17944	1.68487	0.15776	0.432522	0.432522	0.802004	1.12396
IDE	4	2588;2672;8070;56717	ATCTTAGATGTATAGCCCCG;CATTAATGTGGACTTGACCG;TGCTGCTGATGACTTATCCG;TTGCAACTTTCATCGAACAA	2	2.17662	1.54742	0.158547	0.433919	0.433203	0.799841	1.12209
CCDC113	4	824;2673;45064;73019	TTAATTTCTGATAATCGTGG;TCTGCCAACTTACCCTCCGG;TCCCGGACAGGTATGGACCG;AGGATGACTTACGACACACA	2	2.1763	1.78061	0.158564	0.433203	0.433203	0.799797	1.12188
ANKMY1	8	1093;1261;14807;22901;23689;36647;40028;42697	GTTCTTGCAGTAGACTAGGC;ATCTGAGCACTTGTTCACGT;TCAGCCGGGTCGTCGAACAC;GCTTCGACAAAGGGACCATG;GAGTAGACATACATTTCTGG;GCGACGCGCACCAACGGTGG;GTGTTGGGAAACACAGACCG;GAGGTACGCGGTGCAGACGG	2	2.17213	1.5813	0.159554	0.435148	0.435029	0.797092	1.11911
QRFP	4	2052;2688;16473;62512	GCTGCAGATTCCGCTTCGGG;CCCTGCTTGTCATAGCCAGG;AGAGAGCCCACAGACGCCAT;CCACCGAGAGGAACCCCACA	2	2.17162	1.59067	0.15979	0.435029	0.435029	0.796452	1.11877
LRRC49	4	2464;2695;23935;42377	CGTATGTCCTATCATCAATG;CATGTTGTAAAAGTCTACCG;GCAGCTGCATCATATTCTGA;TAACAACGTAGCTCGACAGT	2	2.16944	1.55342	0.160455	0.436081	0.435873	0.794646	1.11732
CARD11	4	2658;2698;7965;26896	TGAGGATCGAGATGGTGCGG;GCGCTACGCACAGCTCAGTG;CATCTTGGAACACGACCGCA;CATCGTCAGACGCTACAAGG	2	2.16851	1.53818	0.160658	0.435873	0.435873	0.794097	1.1167
FEM1B	4	2490;2716;24598;47522	ATCTTGGAACCTCTCTAACA;GATGTACCTACCCGTCGAAG;CTATAGTAGTGAATGGCCAT;ATATAAGGGACACACTGATG	2	2.16294	1.54812	0.162095	0.439009	0.439009	0.790229	1.11299
HSD17B13	4	1986;2757;16154;18122	TTCCTAATTACAGCGCGGTG;AGTGGGTGATGTAACAATCG;TGAGGTAAGGAATCCCTTCG;GAGCTGGGCATGGAATAGGC	2	2.1504	1.58659	0.165197	0.446633	0.446633	0.781998	1.10461
LOC730183	4	2496;2770;17976;61834	CGATAGCGATTCCGAGCGAG;AAGCTGCAGCAAGTTAGCAG;GGGCTGCCATGGGAATCGGG;CGGAATCGCTATCGCCGGCG	2	2.14647	1.53941	0.166415	0.449148	0.449148	0.778808	1.10197
GBP6	4	2383;2781;30557;70327	TCTGGCAGTGACTTATGTAG;TGTACGGTACAGTCCTACAA;CCTAAGTCCTAGTTATGTGA;AAACCACAATGAATAAGAAG	2	2.14315	1.54683	0.167292	0.450735	0.450591	0.776525	1.09974
C11orf91	4	1021;2784;27372;29118	AGAAGCGCAGAGGCTCGTAG;TTCCCGTCCCTGTACGACCG;TCTTCTACTCACCGCCGCCG;ACAGCCCCACCATGAGCCAG	2	2.14225	1.71872	0.167527	0.450591	0.450591	0.775914	1.09913
WSB2	4	1072;2819;21156;31065	GGGGTCCCACATAATCACAT;CTTGCTACGGGACTCAACGA;ATCTGGGACCTGAATAAACA;TAGCTTCCGAATTAACGTGT	2	2.13181	1.70334	0.170361	0.457424	0.456723	0.76863	1.09208
TTYH3	4	1457;2821;59665;69348	CGCCTACGTGACCAAAATGG;AGCAGGTGGATCTCTACGAC;AGCCTCTGTACGGCTCGCAG;CGCTCACCTGCACACCAGCG	2	2.13122	1.63971	0.170531	0.457095	0.456723	0.768195	1.09168
EPB41	4	337;2823;26875;76625	GGCCACTAGAGCAGACACCT;AGTTAACAGAAGACATAACA;AGTTTATGAATGTGTTGTGG;TTCAATACAAACCTCCATCG	2	2.13062	1.94779	0.170686	0.456723	0.456723	0.767803	1.09128
CDK5RAP3	4	1872;2835;21787;29468	CAAAGAGAAGATGGTTACCA;TGCTTGAATACACTGAGACC;GTGGGGTCGTTCCACCACAG;GGAGGTGATGGGATAGACTG	2	2.12708	1.58678	0.171725	0.458718	0.458063	0.765166	1.08887
KRTAP10-10	5	336;4280;7522;17202;52349	GCTGGACACACAGCTCACTG;CAGACGGACTTAGAGCAGAC;GCTAGACTGCTGGTAGCATG;CAGGTAGGCACGAAGCACAC;TACCCGCCAAGAGTCAGTGC	3	2.12666	1.79567	0.171774	0.458063	0.458063	0.765043	1.08859
TUSC1	4	2712;2844;61270;74239	CATCCGTGCGCGGGACGAGT;CAAGTGGCTCGCCGCCAGGT;GTGGTGGCGCCACTAGGCGC;TCCCGTTGCCGCCTTCGCCG	2	2.12443	1.51225	0.172415	0.458989	0.458989	0.763424	1.08708
LACTB2	4	1297;2855;31219;58331	CATGGCTCTACTCTTAGAAG;GGAGATGTGATTAAGACTGA;AGGCACCAACACCTACCTAG;CATCCTAGGGGAAGGAACAA	2	2.12121	1.65859	0.173243	0.460408	0.460408	0.761343	1.08488
STRC	4	2257;2867;42014;65062	TTGCCACTCTCATACCCGAA;TGCCCCTGAGTGATCCAACG;TGTTGTTAGAGGGCACACGC;CAATGCAGGATAAGTCGTGG	2	2.1177	1.54481	0.174315	0.462469	0.462372	0.758665	1.0825
STIMATE	8	1455;4075;4395;33145;35416;41022;67757;71629	CCGGACGCGACTGTGGAGGG;AGCATGAAAGACGTCCGTGG;GGAACACTTACAGTGAACAA;GGGGACGATCAGCATGACGA;GGGGAGCCAACCAGGACTCG;CAAAGCATGAAAGACGTCCG;CTCACGCATTAACGTGCTGA;TGAGCGCGCCGCTCTCGCAG	3	2.11672	1.41626	0.174575	0.462372	0.462372	0.758018	1.08183
METTL23	4	2861;2877;11412;31880	GGGCATTTGTACCTCTAAGA;GATGTGTTCTTTGAACCAGA;GCAGGTGGTAGGACTAACAT;GCAAGGATAATATCTTGTGG	2	2.11479	1.49712	0.175241	0.463348	0.463348	0.756365	1.08052
RBM34	4	899;2914;19896;60765	TGCCTATGTTGTGTTTAAGG;GGGAACGCTATCCAAAAAGT;CTATCTGCTACTTTAACACC;TTCGCCGCGAAATAAGCTAC	2	2.10413	1.72625	0.178586	0.471394	0.471171	0.748153	1.07322
PTPRA	4	2760;2921;28172;30582	CAGGTTGGTAACCATGACGA;AAACACGATCACTAGCAGAG;GAACTTGAGCATGCCGATCG;AGAGTCTGAAGAATTGACAG	2	2.10212	1.4977	0.179057	0.471839	0.471171	0.747009	1.07185
RAP1GDS1	4	1168;2922;9816;30970	GATGCCCAGTAATTTCACTA;AGAGATTGTTCAGCAAAAAG;TGTATTCATATGGTAGACAA;AGTGCTGCTTCAAACGGGCA	2	2.10184	1.67055	0.179106	0.471171	0.471171	0.746891	1.07165
NOTCH2NLC	4	1273;2967;46662;53930	GGGATGAGACAGGCAGGCAT;TGGAAGTACCTGTACCACTG;CTGTAAACCCTGAGGCACAT;TCTCGACCTTGCCTGAATGG	2	2.08909	1.64638	0.18267	0.478129	0.477378	0.738333	1.06287
NOTCH2NLB	4	1273;2967;46662;53930	GGGATGAGACAGGCAGGCAT;TGGAAGTACCTGTACCACTG;CTGTAAACCCTGAGGCACAT;TCTCGACCTTGCCTGAATGG	2	2.08909	1.64638	0.18267	0.478129	0.477378	0.738333	1.06287
NOTCH2NLA	4	1273;2967;46662;53930	GGGATGAGACAGGCAGGCAT;TGGAAGTACCTGTACCACTG;CTGTAAACCCTGAGGCACAT;TCTCGACCTTGCCTGAATGG	2	2.08909	1.64638	0.18267	0.478129	0.477378	0.738333	1.06287
HSF2	4	2215;2970;11909;38528	ACACTAACGAGTTCATCACC;AAAGTAGTACATATCGACTC;TATGCACCTGTCATTCAGAG;AGTTATTCCAGAAACTAATG	2	2.08825	1.5338	0.182905	0.477944	0.477378	0.737773	1.06229
GTPBP6	4	1175;2971;14956;44384	GGGAAGTCGCAGATGACTCG;TGTGCAGGACGACCGTGAAG;GGTCGTGTCCACCAAAACGC;TCGGCTCGCGCTACATCATG	2	2.08796	1.66238	0.182995	0.477378	0.477378	0.737561	1.0621
FBXO43	4	2260;2986;10034;75521	GATACATTCAACCTTCTGCG;GACTCCGATAAGTAATCTTG;CAGCTGAGTAGTGATGAGAG;AAGATGTCGCAAAGGCACTC	2	2.08377	1.52758	0.184294	0.479964	0.479964	0.734489	1.05919
PHF14	4	324;2991;17053;21517	TGTGGCATTACAGTCCATGA;AGCTCGATCTACCAGACCCC;ATTACGACCAGTAACACTAA;CACTACGACAACCGCTACAG	2	2.08237	1.9321	0.18474	0.480325	0.480325	0.733438	1.05823
C1QTNF9	8	280;1408;7401;10237;18681;43404;58727;59076	CAGGACGTCCTGGCAGCCCG;GAGTCCGGGGAATAAGAGGC;CCTGGGAACCCCGGTCACAA;ATGGGAGAGAAGGGCCTCCG;ATTGGAAAGCCTGGTCCCAA;TTAATGGGCATATCTGAAGA;GCCAAAAAGTGCTTTCACTG;GTTGAAGCAAAAGGCATCAA	2	2.08139	1.72003	0.185073	0.48039	0.48039	0.732656	1.05755
OR51F2	4	646;3002;29277;46434	GGTAGTAGAAAGTGTACACA;GAAGATCAGAGGCTCAGCAA;AGGGCAGTCAAACCCTGTAG;AGGGATGGAGATCCAGTACT	2	2.07931	1.78345	0.185723	0.481275	0.481275	0.731135	1.0561
HDAC11	4	419;3014;19178;50318	GGCGAGCGTGATGTCCGCAT;CGAGGCTGGGCCATCAACGT;GCAACAGCAAAGGACCACTG;ACAACCGCCACATCTACCCA	2	2.07599	1.87388	0.186762	0.483166	0.483166	0.728711	1.0538
PSEN2	4	2059;3019;54926;73013	TGTCACTCTGTGCATGATCG;GAGGTACTTGATGAACACTA;AGTGCTCAAGACCTACAATG;ACTGAGGACACACCCTCGGT	2	2.0746	1.54148	0.187225	0.483561	0.483561	0.727636	1.05284
TFG	4	2720;3032;32134;43206	CAACAGTACCAGCAACAGGC;GTCTGAGCTCCTGTATATGG;TTACAGATACTGTGGATGGT;GAAGTTCTATCAGTTCTCGA	2	2.07102	1.48498	0.1885	0.486049	0.486049	0.724689	1.05034
RAPGEF1	4	1220;3040;7989;12835	AATGGTCTTAAAGTAGCGCA;ATGTTGACTGTTACGCACAG;GCTCCCCCTGACAGACCGCG;TAGCAGCAAAGGGCGCGTAG	2	2.06883	1.64503	0.189304	0.487316	0.487316	0.722841	1.04881
KLF8	4	1636;3049;20702;54874	TGTTGACGTGGACACCACAA;AGTCTGCCAAATAAGATGGG;CCTTGGGCTTGTGAAAGGAG;CTTCTGTATTCTATCTCAGG	2	2.06637	1.58366	0.190083	0.488516	0.487713	0.721057	1.0471
USP48	4	1280;3055;27053;39731	TATGCTTCTAGCTTACCATG;CAGACACGTAAACCCAAGTG;TGAGATGCGTAAGCAAAGTG;CTGGCGCCAACTCCGCAAGG	2	2.06473	1.63307	0.190562	0.488942	0.487713	0.719964	1.04595
LRWD1	4	661;3056;20288;57310	CCATTGACCTTACGGAGCGT;CCAGGTGCGGATGATCTCTG;GAGGGGCTTACTGAAGAGAT;GTGCGTAATTGATTGCCAGA	2	2.06446	1.77117	0.190643	0.488347	0.487713	0.719779	1.04576
TOMM70	4	3016;3057;12764;70629	AAGTAAGATTTGATAAACTG;CAGCGAACGGAAGACCCCGG;TGAGAAGCTAGACAATAAGA;AGCCATGTTAAAATCTTGAG	2	2.06418	1.46171	0.190708	0.487713	0.487713	0.719631	1.04557
OR14A16	4	2622;3067;28999;57147	CAAGAAATAGCTAATAACTG;TCTTCAAGAAGAAATACACG;ACTGTGTCTTGGCTGTATGG;ATGATGACATCATAGTGCAG	2	2.06146	1.48731	0.191569	0.489112	0.488892	0.717675	1.04367
LRFN3	4	2937;3074;24646;52276	ATCAGGATCCCCGTCCCGCG;GCGAGGGTGGCACGAACAGG;GGTGACACCCAACGCACACG;CCTGGGCAACGTCAACACGT	2	2.05956	1.46447	0.192275	0.490113	0.488892	0.716077	1.04234
RAC1	4	913;3076;13388;49599	TCACATCTAGTGGTATCCTG;CTGTTTGCGGATAGGATAGG;ATTTAAGATACTTACACAGT;CTGGGCTTATGGGATACAGC	2	2.05902	1.70046	0.192494	0.489872	0.488892	0.715582	1.04196
MAPK8IP1	4	2851;3080;10067;22051	AGGCAGATGTGTTCATGCGG;ACTCATCAGTGATCTCCGAG;GGCACAGTTGTCATAGACGG;GGATTCGGTCTCGATGCGAG	2	2.05794	1.46936	0.19277	0.489775	0.488892	0.714959	1.0412
MYO9B	4	2765;3088;11255;11637	AACCTCCCCGAGCTAACCGA;GAGGACAAGAGCAAACCATG;AGGGACTGGAGAAGGCTACG;GGGAGAAGCGTGAGTCGCGT	2	2.05578	1.47418	0.193225	0.490132	0.488892	0.713936	1.03969
KLF16	4	2836;3089;8591;62337	CAGGTGCGACTTTAGGTGCG;CGCAGTCCGGGAAGGGACAG;GGCCATCTCTTCGGGCGCCG;CGCGCGCACATCCAGGCCGG	2	2.05551	1.46916	0.193282	0.48948	0.488892	0.713809	1.0395
B4GALT4	4	1887;3090;25161;39385	GAAAATCCCAAAGTGTCCAG;ACCCACGAAGTAGTTACTGG;GGGCTATCTAGAAGCCCTCA;GGAGCATCCCAAGCATCTGG	2	2.05524	1.54926	0.193363	0.488892	0.488892	0.713626	1.03931
RAB5A	4	1376;3118;15552;24571	TTTCAAGAGAGTACCATTGG;AATAGCTTTATCGGGAAACA;TAGGCTTGATTTGCCAACAG;TGTATATGATATCACAAATG	2	2.04773	1.60969	0.195823	0.494311	0.494311	0.708135	1.03403
UBE2E1	4	814;3122;8636;74229	ACAGTACCTCTTGGCGCTGG;CCCTCATACACGGATCCTGG;CTCACCTGCAATTAGGTGGA;CATTGTAATATTAACAGTCA	2	2.04667	1.71836	0.196213	0.494495	0.494495	0.707272	1.03328
KCNK5	4	2163;3129;55807;59035	CCCAGAAGACTTACCAATGG;AAGGCCATGAAGACAAGCGG;CTGATCCACGTCAGGCAGAG;GAGGGGTGGAACTACATCGA	2	2.0448	1.51678	0.196911	0.495454	0.494573	0.705729	1.03196
SEC22B	4	1806;3133;24778;45527	AAAAGCCAACTTCTTAGGGA;TTCGTCCTCCTGCATCGAGG;GGAATAGGGTCGGGACACAG;CCTTCAACAATATCAGAGTC	2	2.04374	1.55234	0.197236	0.495472	0.494573	0.705013	1.03121
IFNLR1	4	2229;3134;28242;64430	CTCATACTTCAGATCCAGTG;CTGTTAGTAATTGCCGCAGG;ACAAGTTCAAGGGACGCGTG;TCGCGCCACCGTCTACGGGT	2	2.04348	1.51016	0.197309	0.494859	0.494573	0.704853	1.03102
CHD8	4	351;3137;16371;24082	CTGTCTTCTACACTACCGTG;ATGAGAAATATAATACCATG;CTTTAATCCAGACTACGTAG;CATACCTCGAGTCTTAAATG	2	2.04268	1.8951	0.197512	0.494573	0.494573	0.704406	1.03046
RALYL	4	2511;3159;40874;56690	CAGTCACAACGACTCGCAGG;GATCGAGATCTACTGCCAGT;TTCAGCGGAATTACTGCACG;ACTTACCCAACAGACAGGAA	2	2.03687	1.48344	0.199396	0.49849	0.498226	0.700284	1.02635
ZNHIT3	4	346;3164;11953;43081	GCACGCGGCAGGCTGGACAG;TCCCCGCTCACTAGGGCACG;GTCTGCTTCCGGAAGCACAA;CAAGCAGATCACGCAGACGA	2	2.03555	1.89461	0.199916	0.498989	0.498226	0.699153	1.02542
PRAMEF7	7	248;1718;6641;12540;16230;23750;74628	AGCTACTGCATCCTTCCCGG;CATAACGACCATCTCCAAGG;CAAGAGTGGACAGCTCCCAG;TCAGGACCTCTATGATACTG;GGTCATAACGACCATCTCCA;TGCATTCCCCCAGACAACAA;AGGCCTCCATGAACAGCGTG	2	2.03439	1.83469	0.200248	0.498226	0.498226	0.698431	1.0246
PRAMEF8	7	248;1718;6641;12540;16230;23750;52075	AGCTACTGCATCCTTCCCGG;CATAACGACCATCTCCAAGG;CAAGAGTGGACAGCTCCCAG;TCAGGACCTCTATGATACTG;GGTCATAACGACCATCTCCA;TGCATTCCCCCAGACAACAA;AGGCCTCCATGAACAGTGTG	2	2.03439	1.83469	0.200248	0.498226	0.498226	0.698431	1.0246
OR2T7	2	2705;7469	AAATATACAGGATGTCCCTG;GAAGTGGTTGATCTCCCGAG	2	2.03142	1.60132	0.201296	0.500034	0.5	0.696165	1.02249
NRSN2	4	388;3183;20588;22690	TGCTCTCAGCGACGACCCTG;CCTTACCTTCCAACACAGTG;GGAGGATGGCAAGTGGTATG;CACACCCAGCAGCAGAAGCA	2	2.03057	1.8676	0.201661	0.500145	0.5	0.695378	1.02189
STAT5B	4	1965;3187;38095;40687	GTTCATTGTACAATATATGG;CAGCCAGGACAACAATGCGA;GTGGCCTTAATGTTCTCCTG;TAAGAGGTCAGACCGTCGTG	2	2.02953	1.52828	0.201986	0.500156	0.5	0.694679	1.02114
TADA1	4	442;3193;13121;15193	AGTGGGAAGCATCATTGTGT;AGAACTTAAGCGAGGCCCTG;AAAGCTTATCGGTTACGAGA;AGCTCATAGACTTCTCACAC	2	2.02797	1.83846	0.202465	0.500547	0.5	0.69365	1.02003
ITGB2	4	2548;3197;13543;41330	TCATCCCCAAGTCAGCCGTG;TCAGATAGTACAGGTCGATG;TCAGGGTGCGTGTTCACGAA;CTCCAACCAGTTTCAGACCG	2	2.02692	1.47561	0.202798	0.500577	0.5	0.692936	1.01929
ANGPTL1	4	648;3201;33125;50443	GAAAACAGTTTGGACCCTGG;TACCTGAACAAAGAATAACA;GAAGATGGCAACAAGATACA;GGGAGGTAACGAGATTCAGA	2	2.02589	1.75608	0.20309	0.500507	0.5	0.692311	1.01855
IRS4	4	1091;3209;13408;28186	GTCAGACTCCGAGTCCGAAG;GCTGTGTCTAACCGACGAGG;ATCACTGGAGCTTACAAGAG;TATAGGGTGATCACGCGCCG	2	2.02381	1.64569	0.203951	0.501835	0.5	0.690474	1.01707
ZNF217	4	38;3213;8596;11455	TGGGTGGTACTGCCATCCGG;GGACACATAATGGCAAATCG;CAAAATCTCACCCTGAAACG;CCACGGCGAAGCGCCCTCCG	2	2.02278	2.36527	0.204259	0.501803	0.5	0.689818	1.01634
UBN2	4	3011;3217;21185;49757	ACAGCTATTTAAATACCAGG;AAAAAGTTCCCAAACAACTG;CTTCATCTAGTGAGTCGTCG;GTGGTACCTACACTCCCAGA	2	2.02174	1.44081	0.204617	0.50189	0.5	0.689059	1.0156
DCDC2B	4	1333;3219;14532;50473	GACAGCTTCAGACTAAATGG;GAGGGCACGCACAGCCAGTG;CTATTTACCCCATAGAGGGA;GGTAACTGGCCATTACTATG	2	2.02123	1.60296	0.204779	0.5015	0.5	0.688714	1.01523
FLYWCH1	4	2224;3221;29111;53880	AGAGCAAACTATCCACGCCT;ACGAGTCCTTCCTCTACCGG;CACGTCCTCAGGAACTCGAG;AGCGGGTGACTGTGATGCGT	2	2.02071	1.49923	0.204966	0.50117	0.5	0.688319	1.01486
ODR4	4	637;3222;15029;64936	TGTCAGAGTGCTAACGCAGT;GGTATCCAGAATGCTACCAG;GCAGATTGGAAGTATCAAAG;TAAGAATGGACTTACACGCT	2	2.02045	1.75699	0.205055	0.500604	0.5	0.688129	1.01468
DNAJC16	4	1784;3223;27625;50363	TGAAACGGTCGCATCGACAG;GCAGCTAAAGCACCAATCGG;ACGCCTGGCCCATCACCTAG;TCAAATCAGTAAGGCTTACG	2	2.02019	1.54304	0.205128	0.5	0.5	0.687975	1.01449
CABIN1	4	629;3230;9806;21194	GTAGTGCAGCAAGTAAACGG;CTGGAGAACCTAACCAACGG;TGAAATGATAATCAGCCAGG;GTAATCGTGGTCAATCGGAG	2	2.01839	1.75864	0.205835	0.500939	0.500602	0.686482	1.01321
CTAGE6	14	434;1361;2616;9398;25262;26759;29339;33606;37767;44249;53944;60288;63752;71279	CACAACGGATGATGATAACC;CATTGGCAAGTGTCCAGTCA;ACTCTATAGGAAATTAACAG;TTCTTCAAAGCTCCTTTCAG;GCACATACCACCAGTTCCGA;TGTGCTTGAAGAAGACACAA;GGTTAGGAGTCGGCTTTACG;GGAGGAAAATTACCGAATAG;TCAACAAGATGAATTGATGG;AACTTAGATGATCCTCTGAA;TCTCCAGCTGTTCAGTGGCA;GTGGGAAGAGAGCAAAAACT;TTAAAATGAGTGAAGAACGA;TATTATTCAGTTATCTGAAG	3	2.01706	1.59925	0.206265	0.501204	0.500602	0.685575	1.01226
ZNF225-AS1	3	320;4519;48047	ACAAGACAGAAATCTTCCCA;GGACTCTCTGATGAATACGA;TCTTATCACACGTATCACAT	2	2.01685	1.96357	0.206338	0.500602	0.500602	0.685421	1.0121
GIPC1	4	3208;3261;32882;76638	CTTGCGCTGCCCCTTCACGT;CACATCCACCTCATCAGCGT;GCTGTATGGCAAGATCGCCG;AGCGTGAAGGTACGGCCTCG	2	2.01046	1.42313	0.208465	0.504978	0.50412	0.680966	1.00752
SEC23IP	4	949;3262;27027;39346	TGTGAATAGAAGTCTGACCA;AGGTAGAATACAAACAACTG;CACCTACTGTCAGACAATTG;AAGCTGTAACCACTAATCAG	2	2.0102	1.66796	0.208571	0.50445	0.50412	0.680746	1.00734
SERAC1	4	287;3265;26995;49383	TGTGACATTAGATACTCAAG;TGTGAGGACTCCATAATGTG;TGCATCCCCAATATCGAACA;TGACAAAACCACGCGACTCG	2	2.00944	1.92165	0.208758	0.50412	0.50412	0.680358	1.00679
TMEM97	4	297;3273;26659;49115	TATCGGAATTAAGGTTGTCA;GCGCGAGCTCTACCCAGTCG;GAGGAAGGCATACGTTGCAA;AAGGACTTAAACCAGGCTGG	2	2.00741	1.91328	0.209375	0.504829	0.504829	0.679076	1.00533
SLIT1	4	422;3290;37303;57337	GGCCTCCAAACACACCACGG;GGAAGCGCAAGATCGTGACG;CAGTCCACGGCAGAACTGTG;GGTGGCAGTCGCAAAACAGG	2	2.00311	1.83591	0.210974	0.507901	0.507507	0.675771	1.00224
LANCL3	4	2121;3294;25528;61544	GCGGCCCACGAACAGCTCGT;CATACCAATTCCCGATCTGA;CCATAGTAAGAATACATCAG;GGGGGGGCTTTATGGCGGCG	2	2.0021	1.49933	0.21121	0.507684	0.507507	0.675286	1.00151
ATP9A	4	2487;3297;24691;57982	CTCCAGGCTCTCGATCACCG;AATGCCGATTAACTTACCAG;ACTTTCCGTCCACTGTACCA;CATCTCGGAACAGTAGCCTA	2	2.00134	1.46755	0.211461	0.507507	0.507507	0.674769	1.00097
SAMHD1	4	1793;3305;16920;41883	GGATGTCTAGTTCACGCACT;TCCATCCCGACTACAAGACA;GGTGTAAAGAGTTGCGAGTG;CTTCGATACATCAAACAGCT	2	1.99933	1.53159	0.212208	0.508518	0.507829	0.673238	0.999518
NKRF	4	350;3310;12458;46568	TACATTTGGAGAGGACCTCG;TAAACATGCAGCTGCCGACG;AAATGTACAGGCTCAAAACG;ACTCTTTCAGTATACAAGAT	2	1.99808	1.87341	0.212679	0.508864	0.507829	0.672275	0.998612
E2F1	4	2825;3311;10242;22662	CACAGGTGTGAAATCCCCGG;CGACGACACCGTCAGCCGAG;CTGGATGCCCTCAAGGACGT;AAGGTCCTGACACGTCACGT	2	1.99783	1.44107	0.21276	0.508279	0.507829	0.672109	0.998431
CNN1	4	1683;3315;22048;57313	GGGGTGACAGGCCGTCGCAT;TGAGAACACCAACCATACAC;AGGAGCGGAAATTCGAGCCG;GTCAACCCAAAATTGGCACC	2	1.99682	1.54314	0.213093	0.508296	0.507829	0.67143	0.997707
TRIM59-IFT80	8	1512;3521;4873;10478;12561;25203;34868;37611	TGAGAGCATGGCAGTACACG;CATTCTGAGAAAATGATCCA;TGTGGTCATTGCCTTACCAT;GAGGTTGTGAATTGTACAGT;CAACATCACAGAGAGCCGTT;GCATTAGAAAAACCCAACAC;ACTTACCATCAGAACTTGTG;CCAGTGTATTCAGTAGCGTG	3	1.99646	1.40715	0.213223	0.507829	0.507829	0.671165	0.997447
ATXN7	4	811;3340;12031;19877	TAATGTGATTGAAATGCCTG;TGTCCGGTGAGGAATACGTG;CGAGCACAAAAACAAAACCA;CATACTCACATTCTACCATG	2	1.99059	1.6911	0.215099	0.511515	0.511416	0.667362	0.993197
ACER1	4	2137;3347;30127;75264	TGGACGAGATCGCCATCCTG;CCCAGACAACGTAAATGTAG;GGTGGCCGAGTTCTACAACA;GAAGACCAGGCGGATGAACT	2	1.98886	1.49121	0.2157	0.512164	0.511416	0.666151	0.991938
MUC20	4	696;3350;34262;50346	GTGGAGACATCAGCCGCCAG;GGTGACTGTCACAAACATCG;AGAGGCAAAGACACTCACAA;GCCCGGTGCTAGAGTCATAG	2	1.98811	1.72209	0.216041	0.511416	0.511416	0.665465	0.991399
MUC20P1	4	696;3350;34262;50346	GTGGAGACATCAGCCGCCAG;GGTGACTGTCACAAACATCG;AGAGGCAAAGACACTCACAA;GCCCGGTGCTAGAGTCATAG	2	1.98811	1.72209	0.216041	0.511416	0.511416	0.665465	0.991399
RBMS1	4	68;3358;70638;75304	AACATACCAGAAACTCCTGG;CAGCAGTAGCAACTCAGGAT;GATTCCAGTGGTACAAGTCG;TGGGAAAATAGTCTCCACAA	2	1.98613	2.22084	0.216674	0.512138	0.512138	0.664193	0.989963
USP3	5	2207;2649;16985;17322;53407	CTACACTTGGAACTTCAGGG;GTTGTCACGGCTATATTCGG;CCCATTCCTTAACTCCACGG;CCCCAAATTCCGAAGGCCTG;TGTAGTCCCAGCTACTTGGG	2	1.97713	1.43678	0.220182	0.519642	0.519642	0.657219	0.983404
APEX1	4	3328;3426;12760;22015	CCAAGAGCAGATCTTGAGTG;ATGCCGTAAGAAACTTTGAG;CTGGTCAGCTCCTTCGGACA;ACAGCATATGTACCTAATGC	2	1.96952	1.39574	0.222991	0.525477	0.525477	0.651713	0.977843
LCMT1	4	3007;3433;12132;63602	AGAATGGGGCTGGATAGGGG;GTCCGCAAACCTCCTGAAGT;AAAGCCCCTGAAATCAACAG;AGCTGCGACGCAGACGACGA	2	1.96783	1.4141	0.223713	0.526385	0.526385	0.650308	0.976604
NUTM2G	4	837;3447;24391;35260	ACACATGACACCTCCACAGA;CCATGGCCCAGCGTTCCCTG;GGAACCACTGCAGTCACGAG;CCATCTCGTAGAAAATCATC	2	1.96446	1.6714	0.224988	0.528587	0.528502	0.64784	0.974131
LSM12	4	1927;3452;7841;13843	ACATTGAGTGAAGCTAGGGG;GACACCAGCACTGATTGCAT;CCTAGCTTGCCAGCAAAGCA;CCAGAATGTCCCTCTTCCAG	2	1.96326	1.49906	0.225321	0.528573	0.528502	0.647198	0.973249
KRTAP10-2	5	336;2697;26017;48970;76508	GCTGGACACACAGCTCACTG;GCAGCAGACAGGCACACGGC;GAGGATGACTCAGAGCAGGT;CACCTGCCAGGAGTTGGTGC;AGCTGCTGTGAGCTCCCCTG	2	1.96236	1.81679	0.22563	0.528502	0.528502	0.646604	0.972593
SCN11A	4	1966;3459;23573;66661	GATGCGGAATACCACTAGGA;GGGGGCAACAGTTCCACACG;TCCGGACTCTACGAGCACTG;AACACACGGAAGGTACGCAG	2	1.96158	1.49421	0.226003	0.528583	0.528574	0.645886	0.972016
LIMK2	4	2565;3465;50330;61467	GCCCTGTGACCTAATCCATG;ACTGTCAACGAAACCTGGCA;CTGACAGAGTACATTGAGGG;CCTCCTCCACTCGAAGTGTG	2	1.96014	1.44093	0.226563	0.5291	0.528574	0.64481	0.97096
AGXT2	4	1606;3466;16675;52447	AACACTGACAGTAACAATCC;ACACTTGGCTTGACAAACGT;GCACTGGAGAATCTCGACAG;CAGGAGAAAGATGTTCCTTG	2	1.95991	1.53419	0.226677	0.528574	0.528574	0.644592	0.970784
PRMT7	4	3005;3482;13450;56482	CGCACACAGGCATCTCGTGG;TAGAATGTAAAATACTACCA;TCATTGATCTCTCCAAACCG;TATCAACAAGCATTCCACCG	2	1.95609	1.40836	0.228065	0.531018	0.530248	0.64194	0.967975
ERVV-1	7	947;1893;14555;18213;29366;35580;69391	AATAGTTTGATTGCATGCAG;AAGGAAAAGAGCTAATCACA;GAAAAGAGCTAATCACATGG;ATAGGAATGATCGCCCCATG;CATAAAAATACATAGCCAGG;AACTTATTCAACCCCCCCTG;GACACCAGTGAGTCAAGTTA	2	1.95516	1.52737	0.228415	0.530248	0.530248	0.641276	0.967288
ERVV-2	7	947;1893;14555;18213;29366;39174;69391	AATAGTTTGATTGCATGCAG;AAGGAAAAGAGCTAATCACA;GAAAAGAGCTAATCACATGG;ATAGGAATGATCGCCCCATG;CATAAAAATACATAGCCAGG;AACCTATTCAACCCCCCCTG;GACACCAGTGAGTCAAGTTA	2	1.95516	1.52737	0.228415	0.530248	0.530248	0.641276	0.967288
TTC3	4	2830;3491;70275;73413	TGTCAATCACAACAAAACGA;AATCACGAAATGGCCAACGG;CTGATGCGTATAAAACCCTA;TCTTCTAATTCTCCTAAACC	2	1.95396	1.41879	0.228942	0.530684	0.530684	0.640274	0.966398
FITM1	4	1877;3500;46519;62141	TGGCTGGCGAAGATAGTCCG;AAAATTTGTGAATTCAGCCT;AGACGGTGTAGCCTCGCCAC;CGGCTGCCCCTACTACCAGT	2	1.95183	1.49862	0.229852	0.532001	0.532001	0.638552	0.964824
WASHC5	4	1298;3507;8794;14445	GATGATATTTACAACCAGGT;GATCACAATGCAGATCGTTG;TCAGCTAGGCCCACGATACG;AGTGAAACCCCTAACCAGAG	2	1.95017	1.57292	0.230591	0.532921	0.532921	0.637158	0.963602
MED24	4	1414;3512;10566;41111	GCTGCACATCGCCAAACTAG;CCTCGAGCAGGATCACGGCG;GCCCGGAAATTCATCAAGTG;GAAGTACTCTCATGGAGACA	2	1.94899	1.55473	0.231021	0.533125	0.533125	0.636349	0.96273
CHD4	4	363;3533;11758;15645	CAGTCACTCACCGTACAACG;TACTTACTGGAACCTCTCGG;ATGTATGTCGTAACCTATGT;CAAGATGCTAGACCTGCTAG	2	1.94406	1.83859	0.23301	0.536922	0.536922	0.632625	0.959075
FANCI	4	984;3542;8305;10968	TATGACTGTATTCTTATACC;AAATGAAACCAAGTTCTACG;TGATGCTTACTTGAACATGG;TGGCAAACATAGCTTTCCGA	2	1.94196	1.62627	0.233928	0.538241	0.537149	0.630918	0.957512
RGS22	4	181;3546;46699;62126	TTGGAGTCCAATGTCAAGAG;TTGTTGTAGGGTACACAACA;TTTGGGTCTTAATGGCAAGA;CATTGGGAGAGAGATATTGG	2	1.94102	1.98665	0.234407	0.538549	0.537149	0.63003	0.956819
IKZF2	4	1605;3547;28541;54132	TGACATTCTGGAGATAGTTG;GAACTTAACATATGAGAAGG;TAGCTACGCCTGTAGAAGAA;GAGTAAAAGAAGCTCCACAC	2	1.94079	1.52476	0.234512	0.537999	0.537149	0.629834	0.956645
TNIP1	4	2428;3548;44972;70968	GATGAGCAATGGCAACAAAG;CAAGTCCAAGATTGAAATGG;ATAAAACTTACACTGGATGG;TGTGCACCTTGGATGCCAGT	2	1.94056	1.44186	0.234602	0.537413	0.537149	0.629669	0.956472
ARHGDIG	4	2631;3554;39553;46844	GGAGCCTGGCCAAGTACAAG;TCCAACACCTCGTCCACTGC;ACCTGTGAGATCCATGACGA;GGCCGCTGACAATCTCCCTG	2	1.93916	1.42549	0.235227	0.538055	0.537149	0.628513	0.955433
SGSM1	4	1514;3557;15512;25615	TCCTGCTCCTCGTAACTCTG;GATCCTGAACACATAATCCG;GGGACCTGGACTATGAGAAG;CCTGGCCAAATGCTCATCCG	2	1.93846	1.53549	0.235495	0.53788	0.537149	0.628019	0.954914
SYNJ2BP	8	1035;1678;7955;28809;50471;50838;62243;73461	AGTGGATTATTTGGTCACTG;CAGCCGCATCAAAGAAAATG;CAGTATGTCTCCAACGACAG;GACGTAGATGCCACTGTCGT;GAAGAGATCAATCTTACCAG;GTCTCTGAGAGTGCAGCACA;ACCCTTTCCGCACATACCTG;GTAGACCTCTTTCGTAATGC	2	1.93828	1.47506	0.235519	0.537149	0.537149	0.627974	0.954779
C19orf84	4	1294;3566;30662;44859	GCGTATGGGCACGGTGACAG;GCTCGGTCCCAGATGACGGC;GTGGAGTTCAGGAGCAAGGG;GCAGTTAGGAGGCCTCCCAG	2	1.93637	1.56665	0.236445	0.538473	0.538278	0.62627	0.953358
HUS1	4	3163;3568;20393;20944	TGTGACAAGCTGGCTAATGG;TAAGCTTATCAGGGCTGATG;GAAGGACTTACAAGAACCGG;GATTTATTTAGAGCTAACAT	2	1.93591	1.38853	0.236705	0.538278	0.538278	0.625793	0.953013
SLC52A2	4	2832;3580;23556;35286	ATGCAACTGTCCTGCCACTG;AATGACCGTAAGAAGCGAGG;ACGCTCAAGGAAGTCGAGCG;GTGGTCAAAGAGCTTCCAGA	2	1.93314	1.40825	0.237866	0.540131	0.540131	0.623668	0.950943
KNL1	4	1996;3590;72904;75586	AGTGATATGTACTCCTACTG;TACCAGAAGTCATATTATGG;ACAGAAACCTAAATTTCCAA;AGCCATAATATAGTCTACTG	2	1.93083	1.4758	0.238791	0.541445	0.540378	0.621982	0.949222
USE1	4	3156;3591;22842;64091	CCAGTACGTGGGAGCCCTAG;GCGGAGTGAGCTACTAGGCA;GCGGCTGCTATCCCGCTGCG;GTGAAATCAGTGGAGTGGCA	2	1.9306	1.38629	0.238913	0.540935	0.540378	0.62176	0.94905
ZNF638	4	552;3595;20365;64694	ACTGAAGCGGATGCTACAAG;GATGCTTTCACAATACCAAA;TCTTATAACTGAATTACCAG;TCATAAATACGTACTTCAAG	2	1.92968	1.74199	0.239278	0.540977	0.540378	0.621097	0.948362
SMCHD1	4	878;3596;13244;23272	CACCTTATACCTGCTACAGT;TCAGTGGGATAATCCAGCAC;AAGTTACTGACAATCTATCA;GGTTTCACTTTCAGTCGACG	2	1.92945	1.64386	0.23936	0.540378	0.540378	0.620949	0.94819
FCHSD2	4	1677;3608;30760;52178	CAGTAATGGCACTTTACACT;AGAAAATATTCGTAAAGCAG;ATTCCAAAGCTACCCACGCA;GACAGTTAGAATCAGAAACT	2	1.9267	1.5088	0.240383	0.541903	0.541359	0.619097	0.946131
RAC2	4	3054;3609;15380;23558	ATCCCCAGGAACTCACACGG;ACAGCAAGCCAGTGAACCTG;TTATGAGAACGTCCGCGCCA;TCTGTGGATAGGAGAGCGGC	2	1.92647	1.39047	0.240488	0.541359	0.541359	0.618906	0.945959
DYRK2	4	1377;3618;8995;22023	TTGAGGATAACAGTAACAAG;CAAGCACTGCAGAATCGAGT;CTAAATGCTAAGAAGCGCCA;ACAGCATTCATAGACGGCAG	2	1.92441	1.54788	0.241373	0.542568	0.542568	0.617311	0.944418
PDE6G	4	1111;3622;39730;56324	CATGAACCTGGAACCGCCCA;AATTTAAGCAGCGACAGACC;TGTCGCTGCTTAAATTTAGG;CCCCAAAGAAAGGCGTTCAA	2	1.9235	1.59176	0.241779	0.542698	0.542698	0.616581	0.943733
CENPS-CORT	8	703;4379;5202;9783;20555;32421;64005;72788	ACCAAGCGAGGAAAGTCAGG;GCAGCAGTTCACTATACTGT;CACCAGTGAATTACTCCTCC;CAGCTCCGAAATGGCCGCAA;GAGCTGACTTTCCGACAGTG;GAAGCTTCATACCACACTGT;GGCAGCAGTTCACTATACTG;GTTCAGCAAACAGACCATTG	3	1.92121	1.42919	0.242843	0.544303	0.544303	0.614675	0.942015
PNMA6A	4	2222;3639;58229;65094	CCACCGAAATGCTGCATGTG;TTCCCGGTCGAGCTCGACCA;CGAATTCCAAGAGTCCCTCG;AACTCCTCGCCTGAGCAACG	2	1.91963	1.44886	0.243614	0.545248	0.545248	0.613298	0.94083
PDCD11	4	2305;3659;24058;31390	GGATGGTTCGAACGAATCTG;GAAAAGGTGAAAGGCAACGG;AGCCTTATGAGCAACCGAGG;CGGCTGCCAAGAGGACCATG	2	1.91511	1.43936	0.245498	0.548677	0.548677	0.609952	0.937425
B4GALNT3	4	416;3665;64983;75241	CATAGATTCGCACAACCCTG;TCCAGTTCTACCATCCCCAG;GCCAAATTTCCAAGCCGGTG;TCAGGCGGGTATAGTCATTG	2	1.91375	1.79429	0.246204	0.549469	0.549469	0.608705	0.936406
CALHM2	4	2397;3673;30136;43313	CCGTACAGGTAGTTCCGGGC;GGAAGTCTGACAGGTTGTCA;ATAAGCCTCACCACGCAGCA;GTGGTGAGCAGTAATGCTTG	2	1.91195	1.43008	0.246854	0.550131	0.550131	0.60756	0.935048
UBAP2	4	634;3686;11483;67342	ACATCAAACTTGCTAAGCGG;CCGCCATACACTCACCGGGT;TTCGCAACACAACAATCAGA;CTGACTCTGATGAACTCACA	2	1.90904	1.70229	0.248088	0.552093	0.552093	0.605394	0.932847
IQCJ	4	1548;3694;70134;74928	CATGGCGAGAGTACCTGCAG;AGGATGAATCTTCCCAACAG;AGAGCTGCTCAGCTTCTCTG;TCCAAGGGCTGTAGATTGAG	2	1.90725	1.51535	0.248932	0.553183	0.553183	0.603919	0.931494
ACSBG1	4	1301;3704;20706;51947	GGAGCCCACATCACACATGG;TCAAAAGAACTTCTATGGAG;TGTGCATCGGATGTTCTACG;GAAGGTGAATAATGCCCAGT	2	1.90502	1.54986	0.250037	0.554846	0.554346	0.601997	0.929806
PTGES	4	476;3705;7749;45291	TGAGGCAGCGTTCCACGTCG;GGTCATCAAGATGTACGTGG;GAGGATGCCCTGAGACACGG;AGTGCATCCAGGCGACAAAA	2	1.9048	1.76107	0.250166	0.554346	0.554346	0.601771	0.929637
KIF15	4	1502;3718;22524;27153	CCAGAAAGCTTCCTGACCAG;ATTACAGCACTTGTCGACGT;TATGGAAAATCATTCCCTCA;AGGATGGAGGAATAGACGTG	2	1.90191	1.51883	0.251311	0.556093	0.555826	0.599788	0.927447
UFL1	4	1390;3720;10709;19819	TCTTAATAAAACTTATCTCG;AGAGATGAGCTACATGTCCG;GTTAATAGCGGACGCTTACG;GAATCTCAATCATCCCACAC	2	1.90146	1.53448	0.251547	0.555826	0.555826	0.599381	0.927111
MMGT1	4	721;3725;8017;44485	TGCAGGAGAGTTTAAAGACA;CAGGCACTTACGCTGCGCAG;GGAAAAGGCGGCGTGGGCTA;AATATGAACTATACCGTAAC	2	1.90036	1.67076	0.25201	0.556061	0.556061	0.598583	0.92627
SCP2D1-AS1	4	1895;3731;42459;77244	CCCACAAGAGCCCATTAGAG;TAAGCAATAGGTCCAAGGAG;GTCCTTGCCAGTGAGACCAG;GTGGGACCCCTCCACAACGT	2	1.89903	1.4703	0.25248	0.556313	0.556313	0.597772	0.925262
RTEL1	4	1392;3736;18386;36315	CCTGCTCATACTCCACACAC;GTTGTCATACACCCTGACGT;GTCACCGGAGGACGGCTCAG;CTTTGACGAAGCTCACAACG	2	1.89792	1.53241	0.252984	0.556636	0.556636	0.596907	0.924423
EMID1	4	836;3742;27867;59275	GCAGCACCTCCACTCACGGG;ATTCTGCACATGGCATGAGA;CAGACCAAGTCGGTGCTTGG;AAGTGTCAGAGCTGACAGAG	2	1.8966	1.63772	0.253585	0.557172	0.557172	0.595877	0.923417
TWSG1	4	645;3757;8356;14626	TTCGAGGATTACACATACCT;CTCTTCCGGGCACTCACAGA;TCCAACTTCAAAGAGCACAG;CCATGTCAGGAACATCAGGA	2	1.8933	1.69078	0.255062	0.559631	0.55939	0.593353	0.920906
ELMO1	4	148;3762;10081;13447	TGGTCAGCTCTATACTACTG;TCCAGAGCCAACATCCCAGG;TATCCCAGGACACTATGCCA;CAGCTTGGCATCCATACTCG	2	1.89221	2.00567	0.255704	0.56025	0.55939	0.592263	0.92007
MBTPS2	4	1802;3765;15310;45393	ATGGCAAGAGAATTACTGGG;TTGTACATGAAATTGGACAT;CTTATACAGTAACCAATTTG;CGATATAAGTTGCAAATGAG	2	1.89155	1.47669	0.255923	0.559944	0.55939	0.591891	0.919569
SRA1	4	3730;3766;19021;56395	TGCAGCCCGTATGAGAACTG;CAGGACCACTCCCCACAGGT;CAGGAGAAGTCTCTGATGCG;AGACTGCCGTGGCCACACAA	2	1.89133	1.33542	0.256029	0.55939	0.55939	0.591711	0.919402
ZZZ3	4	559;3777;26805;60197	ACAGACGATTGCTGTACTCG;TCAATTGCCTGAGATCGTAT;GCAGAGTACCCGAGAATCAT;AGAGTATAACGATGTTCTTG	2	1.88893	1.71893	0.257247	0.561265	0.560178	0.58965	0.917568
EXOC7	4	2350;3781;10813;63738	CAGCCCGGAACTCAACAAAG;TGTGCGACACGACTTCTCCA;CTCATCTTGGATCTGATCAG;GCTCTGCGCCAGCTTGACGA	2	1.88806	1.42202	0.257588	0.561224	0.560178	0.589075	0.916901
LINGO2	4	765;3785;38006;59907	TCCCTTTGGGAGTATTCACG;AGACCGTAGAGGCTATTGGC;GAGACACATTGAGCACGCGT;TTTGGTTTATATATCACACA	2	1.88718	1.65168	0.25801	0.56136	0.560178	0.588364	0.916235
MERTK	4	2543;3787;23591;60896	ATGACTGAGCCATTACTCAG;TCAGGCTGCTTAGTAAAGTG;GCTACCGGATATCCCACGTG;TAGTGGACAACTCTTCACAG	2	1.88675	1.40591	0.25818	0.560949	0.560178	0.588077	0.915903
H2BC5	4	3488;3790;41349;44407	ACACTGAATAGCTCTCCTTG;GGTGACTAAGGCTCAGAAGA;GCATCTCTTCCAAGGCAATG;TCTGCTCCTGCCCCAAAGAA	2	1.8861	1.34524	0.258424	0.560697	0.560178	0.587667	0.915404
FAM89B	4	1820;3793;21975;51516	TGTCAACCTCGACTCAGCGC;GTTGACAGGACGACGCGGGC;AGCCCCCGCTCGCATTAAGG;GGGCCTGTACGAGTCAATCC	2	1.88544	1.47164	0.258789	0.56071	0.560178	0.587054	0.914905
COX11	4	813;3794;14144;22661	GACAGCGGCCACGTAAGTGA;ATAGAGCCGATAAAGGGGTA;TTCGAGCTCTTAGGCCGCCG;GGGACAGGAGGTGCCGAGAG	2	1.88523	1.6379	0.258903	0.560178	0.560178	0.586863	0.914739
CRAT	4	2117;3801;38338;39657	CTCATCCCTACAGACCAACA;GGGCTCGAGTAGATGACCAC;CACCTGGTAGTTGTGTACCA;GCAGCGTCTTGTCGAACCAG	2	1.88371	1.44051	0.259479	0.560648	0.560648	0.585897	0.913576
ZC3H14	4	2301;3813;30347;57593	AACAAGAGCAATTTCAGTCG;TGCCTGCAAAGCCTGAAAGG;ATATTCTAGGAACTCAACAG;TGTGTTGTTCCCTAGAAACA	2	1.88111	1.4227	0.260665	0.56243	0.56243	0.583918	0.911586
VCX2	13	1484;3498;3613;6119;11403;13761;14946;16310;26393;28505;64066;76033;76874	CCTTCTTCTTCGGGTCACTG;AGGGGCTGCGACAAAGATGG;ACCTCCGGCCAAGGCCACGG;AGTCCAAAGCCGAGAGCCTC;AGGCCACGGAGGCAGGAAAG;TGAGGCGGAGAGCGCGCCAG;GAGAGCGCGCCAGCGGCACC;GTCCTTCCAGACTACCAAGG;AAGGGAAAAGCAGTTCGTAG;ACTACCAAGGTGGCCAAGAA;AGCCTCGGGACCTCCGGCCA;TCTTGGCCACCTTGGTAGTC;CTCCGCCTCAGGTGCCGTCA	4	1.87658	1.33612	0.262654	0.565159	0.564398	0.580616	0.908108
VCX3A	13	1484;3498;3613;6119;11403;16310;26393;28505;54846;55957;64066;76033;76874	CCTTCTTCTTCGGGTCACTG;AGGGGCTGCGACAAAGATGG;ACCTCCGGCCAAGGCCACGG;AGTCCAAAGCCGAGAGCCTC;AGGCCACGGAGGCAGGAAAG;GTCCTTCCAGACTACCAAGG;AAGGGAAAAGCAGTTCGTAG;ACTACCAAGGTGGCCAAGAA;GCTCGCTCTCCTGACTCAGG;TGAGGCGGAGAGCGGGCCAG;AGCCTCGGGACCTCCGGCCA;TCTTGGCCACCTTGGTAGTC;CTCCGCCTCAGGTGCCGTCA	4	1.87658	1.33612	0.262654	0.565159	0.564398	0.580616	0.908108
RAB36	5	1228;2995;11229;31775;48870	TGGTTGGCGATCTCTACGTG;ACACGGTCGCGGCTCACAGG;CCAGGGTCTGCACGTCAGTG;CGACGATTCGTGTAGCCCGC;GCCGAGGCGGGCAGATCACG	2	1.87654	1.50255	0.262662	0.564398	0.564398	0.580602	0.908073
SLC30A1	4	2473;3847;9840;35411	CCAGCACGTCCGACAGCATG;GCTGGACAACTTAACATGCG;GGGCGGGTGCTCTTAACGCG;GATCCGAGCCGAGGTAATGG	2	1.8738	1.40489	0.263783	0.566026	0.565759	0.578754	0.90597
SLTM	4	407;3850;16242;51975	TCTAATGTAGGCTATTGAAG;AACTATGTCTTCAAGCACAG;AAACCTCTTTGCTTGACCAG;GCATTAGAATAATTCGTGAA	2	1.87316	1.77867	0.264042	0.565805	0.565759	0.578326	0.905475
BRAF	4	670;3854;8370;66348	TCATAATTAACACACATCAG;GGGGGTAGCAGACAAACCTG;ACAAATGATTAAGTTGACAC;ATACCCAATAGAGTCCGAGG	2	1.87231	1.67223	0.264383	0.565759	0.565759	0.577766	0.904817
ACSM2A	6	1015;6447;7570;13339;22766;51589	TTACCTTTAGAATAACCAGT;ACAGGCTCCCGAGAGGACGT;TGTCTGAGAAAAGCTGTGAT;ATGTGGACCATATCAGACAC;TGACGCAGTTCTGTAGATGG;GTGCATGCTCCTAATGCCCA	3	1.86262	1.37658	0.268825	0.574475	0.574475	0.570531	0.897331
SEC62	4	3266;3905;51238;61304	ATCATTTGGCTCATAACTGG;AGAAAAACCTGATCATCATG;TACCAATAAAATAATCAACC;GGTGTTTATTACCTCAGTGT	2	1.86149	1.34526	0.269385	0.574885	0.574497	0.569627	0.896458
DNAI4	4	1555;3908;30919;73379	GTAAGAATCATACAAATCCC;CAATAAATCCTAGTACGTTA;TCCCAATATAAAGACAACAC;TCTACAGAGACCATGACTGT	2	1.86086	1.49123	0.269572	0.574497	0.574497	0.569326	0.895969
USP17L2	40	69;2273;2957;2965;2966;6386;7890;9332;9450;10637;11129;18358;19251;19517;20149;23408;24457;25178;25721;26976;27476;27975;29812;31660;32513;33244;36249;36328;36846;37036;38364;43061;44867;52044;54871;66840;70728;72167;73173;75727	CTACCTGCTTGTGGCCGGGA;TATGCAAGCTCACATCACAT;GTACAGAGCATGCAGCACTT;CAAAAGTGTCTGAAATCCCG;CACTCTACTTGGGAGGTGAG;CCCTTACCTGGACATCGCCC;TACATGTCTCAGCAGAACAC;ACACGGGCCTCAGATGAGAG;TCTGAGCTGCCTGGATATCC;GACGACTCACTCTACTTGGG;GCCAGCAGCCAATGCCTGTG;CGTGGACCAGCACAGCATAG;GCAGGTAGATCATCACTCTA;CCCTCACAGGCATTGGCTGC;TGCCAACTACATGCTGTCCC;TTGCCAACTACATGCTGTCC;TCCAGGGCGATGTCCAGGTA;CAGGGAAGCGTTCTCGTAGC;AACTTTACACACTTCTGCCA;…	5	1.85938	1.22973	0.270343	0.575355	0.575279	0.568085	0.894824
KRT33B	4	3647;3918;11338;13201	GGCCCAGATGGAGTCCCTGA;CCACGGCTACACCCTGCCCG;CTGTGTGTGCAGGTACCAGA;TGAAGTAGGACTGGTAGCTG	2	1.85876	1.32329	0.270676	0.575279	0.575279	0.56755	0.894338
SLC25A34	4	3071;3931;30535;36899	GAGGCTATGAAGCCATGGTA;AGAAACGAACGCCATTCATG;GCTGAGCCCACCATGACTCG;GGCCTCACGCAGCAACCAGG	2	1.85603	1.35419	0.271935	0.577167	0.577167	0.565536	0.892223
SIGLEC10	4	3244;3935;27792;47537	CGGGTTCAAGTGGAGCACGA;GAACCAGTAGCCATAAGCTG;AGGTATGGGACATTTCCCTG;GTGTGACACAGACCAGGCAC	2	1.8552	1.34339	0.272479	0.577536	0.577536	0.564668	0.891573
R3HDM2	4	1375;3941;63293;73667	CTGCTAGCTTTGGTGACAGG;TATGGACCGAGATGATAACC;CAGAGGCGGACATCTAACCA;GTGGCCTATAGCCCCCAACG	2	1.85395	1.51295	0.273055	0.577973	0.577973	0.56375	0.890598
IKZF5	4	1657;3947;14126;76765	ATCAGCTCTCGACTCTAGCA;AGTTACTTCGATCACTGCAG;GAAGCAGAGGCTCTTCAGGG;GCAAAAACCACACCAACTGG	2	1.85269	1.47423	0.273534	0.578202	0.578202	0.562989	0.889625
PLA2G4E	4	3646;3952;60098;66777	GTAATTCATAACTCTCACCC;CCAACTGCCCAAATCCAGAG;AGACATACCTCAGAGCCCCA;GTTGAGTGGAAACTTCACGT	2	1.85165	1.31979	0.274086	0.578585	0.578511	0.562113	0.888815
SNX5	4	612;3957;18860;47909	GGTATGTCAATCTGAAGCGA;TATGTAAGCAGGCTGCGGTG;CCGCTGAAGAAAGACTTCAT;CAAATTTACAGTGCACACAA	2	1.85061	1.68056	0.274655	0.579001	0.578511	0.561213	0.888005
RASGRP4	4	3497;3958;34548;57261	ACGCTGATGGCAGTCACAGG;GGGGAGAGGACACTTACCGA;ACCAGGCTCTTGGGACAACG;TCAAATACCAGAAGGCCACA	2	1.85041	1.32691	0.274793	0.578511	0.578511	0.560995	0.887843
KLHL29	4	1758;3969;35041;37134	CATGTGGCCGTTGCCCACAG;CTATCAATCAGTCCACACCC;GGGGGTCACCCCAATGACCG;AGTATGAGTTCACCGACCCG	2	1.84813	1.45997	0.275889	0.580035	0.580035	0.559266	0.886064
SLF2	4	327;3973;11251;44610	AGGAAATGGAAGACACACAA;ACTGGAATTTAGCTCCCAGT;GAACCGAGTGATGAAACTGA;AAATCAAACATCAAATATGG	2	1.8473	1.81259	0.2764	0.580329	0.580329	0.558462	0.885417
MRGBP	4	1248;3979;9751;23324	AGTTCAGCCAGAACATCGGG;TTCCATTCCCGAATCCAGAG;AGAGGCACACCTCCACCTCG;TCCAGAAGAGATCATTCAGG	2	1.84606	1.52896	0.277058	0.580928	0.580928	0.55743	0.884449
CNOT7	4	3756;3988;11388;16879	CCAGTTTAAAAAACATGAGG;ACTTCTTATGACTTCTGGAG;TGACAGGAAAAAACAATCGA;GGTGTGGTTGCAAGACCCAT	2	1.8442	1.31058	0.278081	0.58229	0.581951	0.555829	0.882998
TRIM11	4	546;3990;9381;37885	GATCCGGTGATGACCGACTG;TCCATAGGCACAACTTCTGG;CGGCCATCTTAGCAAGCGGG;CACTGCGGAGGTTTCGAGGT	2	1.84379	1.70136	0.278292	0.581951	0.581951	0.555499	0.882675
RHOXF2B	7	2618;4022;6472;27398;53685;68168;72386	CTTACCGCAGGAACTCACTG;GGTGCTGTCGCTTACTGAAG;TGTGACTGAACTCGCAGTGC;GACGACGAGAAAGAACTACA;TTGAGAATAGAAGAGCCAAA;CCTATGGGAAGGAAACCTCG;GCTTACCGCAGGAACTCACT	3	1.84134	1.3065	0.279599	0.583121	0.583019	0.553464	0.880755
RHOXF2	7	2618;4022;6472;24578;27398;53685;72386	CTTACCGCAGGAACTCACTG;GGTGCTGTCGCTTACTGAAG;TGTGACTGAACTCGCAGTGC;CCTATGGGAAGGAGACCTCG;GACGACGAGAAAGAACTACA;TTGAGAATAGAAGAGCCAAA;GCTTACCGCAGGAACTCACT	3	1.84134	1.3065	0.279599	0.583121	0.583019	0.553464	0.880755
YPEL1	4	3942;4006;10965;39676	AGTGGATACAGCTGTACGTT;GTACTCACACGGAATTGAAG;GCAGTTCTCGCAGTAGATGT;TCATGACGAGCTCATCTCCA	2	1.8405	1.29988	0.280143	0.583476	0.583019	0.55262	0.880101
ATXN1L	4	3710;4008;13477;25659	GGTGCTGCTACCTCTACCCG;GACGCTACATTAAACGTTGG;TTTGTTAAATGAGTGGGCCG;GGACTCGGTAGGAAATTAGG	2	1.84009	1.3108	0.280297	0.583019	0.583019	0.552381	0.87978
LOC105374809	4	3524;4027;13161;42334	AAGGCCTTCACTCGCGCCAG;GTCGGGATCTGCCTTCACCA;CTGTCCCGCTAGCGTCACGT;GGCCCCAACGAGTGTGCCTG	2	1.83621	1.31838	0.282368	0.585763	0.585763	0.549185	0.876732
POLE4	4	3524;4027;13161;42334	AAGGCCTTCACTCGCGCCAG;GTCGGGATCTGCCTTCACCA;CTGTCCCGCTAGCGTCACGT;GGCCCCAACGAGTGTGCCTG	2	1.83621	1.31838	0.282368	0.585763	0.585763	0.549185	0.876732
HMGXB4	4	3849;4031;22534;38111	CCAGCGTATGGGATGCTGGG;CAGTGGGGAACTACCCCTAG;ATAGTGAACTTTACTTCTTG;AAAGATCAAGGTTAGCACTG	2	1.8354	1.30169	0.28275	0.585776	0.585776	0.548598	0.876092
GYG2	4	831;4040;18495;43985	GTCGATGAGCTGTTTGACAG;TCCAACACCGAGCCACTCTG;CTTCATCGAACACCTTCGAG;CCTTTATAAAAGCGTCCAAG	2	1.83357	1.60747	0.283683	0.586931	0.586931	0.547166	0.874652
C10orf67	4	2869;4049;51872;54453	TGGAATCAGTTTGAGTGGCA;GCGGAGCTCAGCCTACCTCG;CATGAGCATAGTTATTAGAT;ATCTACGCAAAAGTTAGCAC	2	1.83174	1.35505	0.284641	0.588133	0.588133	0.545702	0.873214
BAX	4	730;4055;18902;70017	GGACGAACTGGACAGTAACA;TCGGAAAAAGACCTCTCGGG;AGTAGAAAAGGGCGACAACC;GTTTCATCCAGGATCGAGCA	2	1.83052	1.63323	0.285242	0.588595	0.588595	0.544786	0.872257
OTOA	4	1748;4062;32708;60390	AGAGGCATTTCATGGCAGTG;GCTTGGGCGACTGCTCTACA;AGGCATCGTGGAGATACAAG;CTGCATCCGACAAAGAACCC	2	1.82911	1.45161	0.28603	0.589441	0.589005	0.543589	0.871141
C6orf15	4	3994;4066;46283;61974	TAGGTCTAATGACTTGGCAA;GCTCCCAGTGAATTAGAACG;TTGTCCGAGCTGAGGCAAGT;TGGGATTCAGGGTACCCCAG	2	1.8283	1.2914	0.28646	0.589549	0.589005	0.542936	0.870504
ZNF34	4	1959;4067;27939;64793	CAGTGAGACTAGGTTCCCGT;GGCAGTCACACTGACCAACG;AAATACAGTTCGTAACTCTG;GAAGCCGCTGATGCTTGACA	2	1.8281	1.42818	0.286574	0.589005	0.589005	0.542764	0.870345
H2BC4	4	776;4081;35701;40465	GAAAGAATTCATGATGCCCA;ACACAGAGTAACTCTCCTTG;CGACATATTTGAGCGCATCG;CTTGGAAGAGATGCCAGTGT	2	1.82528	1.61773	0.288011	0.59118	0.589246	0.540591	0.868118
SARAF	4	3592;4082;9547;66429	TATGTACTAAGAGGTTCTTG;GGAGGATACTCAGAGTACGG;CCTCCAACACATTTCAACTG;CATGTTACAGGAATCCGCCG	2	1.82508	1.30927	0.288076	0.590537	0.589246	0.540493	0.86796
SPATA31A1	7	4348;5947;6567;14873;15924;26478;46191	AGGAGTCGGAAAGGAACTTG;CTGATGGCCAGAATGCCGTG;ATGCTTGGCTTGAGGATCCG;TTTCGCCCACTTCACCTGGG;GGGACATGAAAAGCTTCCCA;AGCTTCGGGACGAATCACCA;TCTAGTTGTCTCCTCAACAA	3	1.82468	1.15382	0.288214	0.590044	0.589246	0.540285	0.867643
RCN1	4	1588;4086;12845;13865	GACCTTCGACCAGCTCACCC;TGATCGAATCGACAATGATG;ACCTAGGTAGTAACCATAGG;TGCTTCCTAGGAAACCCTGG	2	1.82428	1.46867	0.288498	0.589852	0.589246	0.539857	0.867324
CPS1	4	2676;4087;31967;35445	TAACCCACCCAGTGCATAGG;TGCATCAGTCCAGACCAATG;ATGCAGTATTCCATTGAGGT;TGAAACCTTCTATAGATGGG	2	1.82408	1.36466	0.288579	0.589246	0.589246	0.539735	0.867166
CXorf38	4	872;4102;29933;45157	TGATCGAAAGAAAGTCACAG;AGATGAAAGTATCTTCTACG;TGTTTGTCTGCTAGTCCTCG;TCAGCGCACACCTGACACTG	2	1.82107	1.59111	0.290098	0.591572	0.591395	0.537456	0.864787
CAP1	4	572;4105;8603;73087	TGTTCGCGCAGATTAATCAG;AAGATCAGTAAAGAGATTGG;TCGGTTTGTATAAAACATGG;GGAGTTCCATACCACCGGAC	2	1.82047	1.67982	0.29039	0.591395	0.591395	0.537019	0.864312
KCTD19	4	3634;4116;21843;47224	AGGTGGTACCGGATGAACAT;ATGAGGCTGAGCAGTACACT;TACATGATAAGGCACCTCTG;ATAGTGCACGTGCCTAAATG	2	1.81828	1.30371	0.291697	0.593282	0.593282	0.535068	0.862573
PDP2	4	1429;4132;9202;69521	ACCTCGCCGGTCCTCCACTG;CATGGGGAACTGTTTAGGGT;GTTCCTGCCAATAGACACGG;TGATGGAATTCACTTGCACG	2	1.8151	1.48562	0.293556	0.596287	0.596287	0.532308	0.860047
MTFP1	4	2634;4136;36133;64170	GGCTAGAGCCTGCCATACAA;GGTGTGGCTGAGCTATGGCG;CGCAGAGCGCGATCTCTACC;AGAGAGAGGCAGCACACACG	2	1.8143	1.36284	0.293971	0.596351	0.596351	0.531696	0.859416
MPDU1	4	1768;4143;26030;71480	ACTACAGTCAAGGGCGTCAG;TGGAGCTAGTGGCATTGACT;TGGGAGCCAAGAGTGCTGAA;TTCCTGGTCATGCACTACAG	2	1.81292	1.44122	0.294807	0.597271	0.597219	0.530462	0.858314
XPA	4	2371;4147;32466;60352	CCAAAGATAATTGACACAGG;CTCGATACTCGCCCGCACCG;TACCTGCAGTTATCACAAGT;CAAGCTTATAACCAAAACAG	2	1.81213	1.38231	0.295164	0.597219	0.597219	0.529936	0.857685
PLA2G3	4	3922;4154;23079;26137	ATGAGCACAGAGAGCACCGT;CCTGGTGTCACAGTCACAGT;GGCCACTCTTCAGAGTCAGT;GGAAGCTCAGGTACCCCAGT	2	1.81075	1.28593	0.296106	0.598349	0.598349	0.528553	0.856584
PLD5	4	1973;4166;20543;26962	GACATGCTGATGGATGAGTG;AACATGACCGCTTACAACAA;CAAATCTCAAGCATTTGTAT;GCCTGGTCCTAGATTTACAA	2	1.80838	1.4169	0.297438	0.600262	0.600262	0.526604	0.8547
ZCRB1	4	4042;4176;19366;27777	GACAAACAATGACTTGTACC;CTCTGCACAAAACTGTACCA;TCATGAAAGATAAAGATACC;GAGCAGCTGAGTTCATCCGA	2	1.80642	1.27829	0.298485	0.601598	0.601598	0.525078	0.853132
RNF19A	4	1493;4194;36959;44355	AATATCAAGCGAATATCATG;AAGACACAACCCAAGCATAG;ATTATATAAGCAGCACATCG;GGTGCCAAATCTGTTTACAG	2	1.8029	1.47056	0.300507	0.604891	0.604405	0.522146	0.850316
CCDC22	4	644;4195;24496;41171	CTGCACAAAGCTGACGCCCA;GCTGCAGCTTGGGAGTGCGA;CCGCAGGGTTGATCACACGC;ACTTCTCTGAGTGCGTGAAG	2	1.8027	1.6458	0.300653	0.604405	0.604405	0.521935	0.85016
GLG1	4	3699;4202;25426;38159	TCCTGCTTGGTGGATCACCG;CATTCAAAGCTCGATCAATG;GGTGTGCTTAGGGCACACGC;CAGACACGCCTACCGCACTG	2	1.80134	1.29197	0.301448	0.605225	0.605225	0.520787	0.849067
TREM1	4	2454;4207;56684;69491	GCTTGGCAGATAATAAGGGA;CACCCTTGGTCACCACCAAG;AATTCCCATCCAGTCCAAGT;GTAGTCACATTTCACATCCA	2	1.80036	1.36968	0.302163	0.60588	0.60588	0.519759	0.848287
ZC3H7A	4	1074;4222;16050;41801	TAAGGGCATAACAGGAACTG;TCAATGAGTGAATCCAAACG;GAAAGGAGCATTCAGCCGGG;CAACTCGATAAGCCAGTACA	2	1.79745	1.53578	0.303779	0.608337	0.607655	0.517443	0.84595
IFNA17	8	1236;3160;5801;17600;38635;49800;68553;69479	TTTGTAGCTGAGCACCAGCA;TAGGAGGGCCTTGATACTCC;CCACAGCCTGGGTAATAGGA;TTACCCAGGCTGTGGGTCTG;TGACTTTGGACTTCCCCAGG;TTACCAGCAACTGAATAACC;AGATTCTTCCCATTTGTGCC;TCTGCCTCAGACCCACAGCC	3	1.79729	1.39335	0.303827	0.607655	0.607655	0.517373	0.845826
SPATA8	4	1592;4225;53723;57555	GGCTGGAGGCCTTTCAAGGG;ACAAGGCAGCCTCTGAAAAG;GGACAACTCCTGTCTCTACC;TTCTGAGAAATGTCGCGACG	2	1.79687	1.45445	0.304233	0.607688	0.607688	0.516793	0.845484
CARD19	4	2594;4230;39931;51832	GGTAGTAACGGTTCAGCTGG;GGGCTGGGCATGGATATACA;TGTGGAACTTACGCAGAGCG;CCCACAGATCCTTACCAACA	2	1.7959	1.35661	0.304664	0.607769	0.607769	0.516179	0.844706
OR2T1	3	5115;5893;55792	GGAAGAATTCAGCTCCCACA;TAATCATCCAACAGACCCGG;CACCGCACTGATGGCCAATG	2	1.79452	1.27844	0.305484	0.608627	0.608448	0.515012	0.843599
RGS20	4	3987;4239;22989;33416	AAGATCTGCTCTGAGTTCGT;TGCAGCAGATGGGATCAGAG;CCCGCCGCCCAGGACACACC;TTTGTCAAATGACTGAGCCC	2	1.79416	1.27465	0.305784	0.608448	0.608448	0.514585	0.843308
ACSS1	4	1235;4246;9521;39334	GCTGAAATACGGTGATGCCT;ACCAGCATTGGGATAAACTG;CAGACAACAAGGTCCACATG;GATCAAAGCAACGCTCTCGG	2	1.79281	1.5045	0.306564	0.609222	0.608947	0.513479	0.842222
RPL36	4	1140;4248;42501;51853	CATGGCCCTACGCTACCCTA;CCCAGGCACAGCCGACGCCG;CGTGCGGGACATGATTCGGG;GTGGCTTTGCCCCGTACGAG	2	1.79242	1.52088	0.306815	0.608947	0.608947	0.513123	0.841912
CMYA5	4	2883;4269;51218;70851	ACTATCTCTAAGCTCTAATG;AAATACACCTCCGATTACTG;TCTGTCAGTAGACGGCAAGG;CCTCTAGCAGCAATGAGCTG	2	1.78839	1.33244	0.309276	0.613049	0.613049	0.509654	0.838662
PTGES3L-AARSD1	12	383;1331;8551;9849;15819;31153;35970;37396;44869;52453;57980;58274	TCCCCAGGATCTAAAGATAG;GCCACTACCTGAACACAATG;CCCAGACAGAAATATCAGGT;AAACACTCACCGTGCCATTG;TGTTCAGTTCACCACCACCG;CATTCGGGTTGTTAACATCG;ACCTCCGCTCCCAATCTACC;GTGCTGAGAGTGACTCGCCG;TCTCCCGACCATATAAGGAG;AGATGTCATTGATTGTACCA;TGGAACTCTAAATGCCACCC;ATGGGTCCCACAGCACATGT	2	1.78533	1.51781	0.311119	0.61592	0.61592	0.507074	0.836194
NBPF4	7	3094;3499;6810;12116;28325;39149;49711	TTACCCTACAGGCTCAGCAG;ACAAAGTGCTCCAATAAGGG;ATCCCTGGCAACATCCTGAG;AAATCAAAATGACCATGAGG;GGATGAAGACGACAAAGACG;AAAGCAAAGTGATCTTGAAG;CTCCAATAAGGGTGGTAGGA	3	1.78331	1.30371	0.312361	0.617596	0.617596	0.505343	0.834554
DOCK8-AS1	4	1320;4311;12982;60158	GGTGATTTCGGCTTAGAAGG;CATGTTCCGCGGCTACTCTG;CAGGAGCACCGAGATTCTTG;AACAGGTAAGACGCCCCCCG	2	1.78039	1.48456	0.314009	0.620069	0.619877	0.503058	0.83219
CENPBD1P	4	1271;4314;26165;30821	CTCAGCCTTCTCCTGAACGA;AGTGTTACGACGATTTGAAG;AGATCTTGCTATCTCTACAG;TCGATGGCGAGTCAACCGAG	2	1.77982	1.49207	0.31431	0.619877	0.619877	0.502642	0.831729
ANKRD12	4	4275;4324;24216;59780	ACAGCAAGAGACAACAGTCC;TCAGAGTCATACTCAACTGG;GTAAAGCTGTTACTTCGTCA;AAGCCCTATAGATTCCTCAA	2	1.77792	1.25394	0.315438	0.621318	0.621318	0.501086	0.830194
OR5K1	5	1908;3391;31194;51811;57668	ACACAAGAGAGTCTATACAA;CAAACTAATATTCCCCACCA;CTGCATTCAGATGACCACAG;GGTTGCATATGGCCACATAG;ACATTGGTGTGTGAAGCCGA	2	1.77562	1.36419	0.316705	0.623026	0.623011	0.499345	0.828326
SLC7A5	4	3853;4343;46909;56535	AGGACAGGCCCACGAAGACG;CGACTACGCCTACATGCTGG;CATCACGCTGCTCAACGGCG;ACGTACACCAGCGTCACGAT	2	1.77434	1.27097	0.317476	0.623757	0.623011	0.498289	0.827284
TRAPPC10	4	2621;4349;21033;34009	ACACGTCGTACTGCACAATG;CATTTCATACAACTCCAGCG;TTGTCCACAATAGAGGTTCG;AGAAGCGGGAATCGATCCAG	2	1.77321	1.34326	0.318036	0.624071	0.623011	0.497523	0.826367
PITPNB	4	3274;4351;53909;62011	GTGAGGATGATTGCTCCCGA;GCTTACTTGTTCTACAGTAG;GAAGCTAGTAAGAATGAGAC;ATGGTTTAGATCCAAACACA	2	1.77284	1.30048	0.318256	0.623717	0.623011	0.497224	0.826061
MARF1	4	2526;4353;21968;43390	GAGCCCTTTAAACAAACCGG;AGACTACAGATTATCCCGGA;TGTCGACGCCGAAAAACTCG;AGAGCGCGCTCAGAAGCGAA	2	1.77246	1.35007	0.318483	0.623379	0.623011	0.496914	0.825756
EPC1	4	611;4355;13649;13978	TATGGTTATACCGGTCCCAG;TATAATTTGGGCGACTACAA;GCAAATCCAATACACCTTTG;TATTGACTAGTATCTGACTG	2	1.77209	1.64164	0.318694	0.623011	0.623011	0.496626	0.82545
KRTAP10-11	5	336;3413;17015;31421;44330	GCTGGACACACAGCTCACTG;CAGGTGGACACACAGCACAC;CACGCAGCAGGCCTGCTGGT;CAGACAGGCACACAGCACAC;TGGGGTGCAGACCAGGCTCA	2	1.77039	1.7208	0.319709	0.624213	0.624213	0.495245	0.824071
GATA2	4	1458;4371;42419;76221	AAGACGTCCACCTCGTCTGG;CGCCGGCACATAGGAGGGGT;TCCTGACCCTAGCACCACGG;CCGGGCTGTGCAACAAGTGT	2	1.76909	1.4585	0.320537	0.625047	0.625047	0.494122	0.82301
APC	4	643;4383;52124;65997	TCTGTATAAATGGCTCATCG;GGTTCAGAAACAAATCGAGT;TCAATAGGCGTGTAATGATG;AGGATGTAATCAGACGACAC	2	1.76685	1.62821	0.32195	0.627019	0.625293	0.492212	0.821183
RAB10	4	1155;4384;50001;73403	ATGGCTTAGAAACATAGATG;CTAGTATATGACATCACCAA;TGATCGGGGATTCCGGAGTG;ATCAAAACAGTTGAATTACA	2	1.76667	1.50529	0.322007	0.626347	0.625293	0.492135	0.821031
VCX	14	1484;3498;3613;6119;11403;13761;14946;16310;26393;27998;28505;64066;76033;76874	CCTTCTTCTTCGGGTCACTG;AGGGGCTGCGACAAAGATGG;ACCTCCGGCCAAGGCCACGG;AGTCCAAAGCCGAGAGCCTC;AGGCCACGGAGGCAGGAAAG;TGAGGCGGAGAGCGCGCCAG;GAGAGCGCGCCAGCGGCACC;GTCCTTCCAGACTACCAAGG;AAGGGAAAAGCAGTTCGTAG;GCACGACCCCCTGAGTCAGG;ACTACCAAGGTGGCCAAGAA;AGCCTCGGGACCTCCGGCCA;TCTTGGCCACCTTGGTAGTC;CTCCGCCTCAGGTGCCGTCA	4	1.7662	1.26986	0.322185	0.625914	0.625293	0.491894	0.820651
NPHS1	4	3733;4387;21020;52568	AGGATCGTCACGTTAGTTGG;CCCCGACGTTCACCTCAGTG;GCTCGGGCCCCATCTCAGAG;TGCCTATTATCTGAGCTCCG	2	1.76611	1.27267	0.322267	0.625293	0.625293	0.491785	0.820575
LIPH	4	613;4396;22617;70493	TTGGTACGGGACTAAATGTG;TGCCCCAAAACAATATTGGG;AGGAGCGTTACCATCAGTGT;TTTGTTGGAGAGATGTACGA	2	1.76444	1.63712	0.323411	0.626735	0.626429	0.490245	0.819207
H2AZ2	4	2164;4398;21645;73182	TCGCACCACAAGCCATGGAA;GCAAAGCTGGAAAGGACAGT;CAGAATCGCAGCACTGTACA;CTGTACAAACCTCTGCAGTG	2	1.76406	1.37632	0.323655	0.626429	0.626429	0.489918	0.818904
NUTM2A	5	1925;3444;8694;13355;65209	GCTTGTCAGTGTAGCTCAGG;GACACACAACACCTCCGCAG;GGAGGGTAGACAGCACCAGA;GGGGGCCTGAGTTAGGACCA;TTGCGGAAACTGCCAGACAG	2	1.76309	1.35619	0.324248	0.626799	0.626799	0.489123	0.818103
ATG9A	4	3066;4421;42355;52434	CCGTTTCCAGAACTACATGG;CTTCACATGTATGCTCATCG;TCAAGGCCGAGTACAAACGT;TTGCCACGTGCAATACGGAA	2	1.75981	1.30639	0.32618	0.629754	0.629038	0.486542	0.815418
DST	4	2683;4422;35567;66263	TAGAATTCGAGCTAGCAATG;ATTACAAACAATGACCTACC;GCCAGTGTGTCCGATCACAC;CAAAGAAGCTAAAATCAGTG	2	1.75962	1.33193	0.326245	0.629101	0.629038	0.486456	0.815267
ALKBH5	4	3109;4427;14922;24616	GAGGCGCGCAAGGTGAAGAG;CGTGGACGAGATCCCCGAGT;ATCAACGACTACCAGCCCGG;CCTGTACAACGAGCACACGG	2	1.7587	1.30319	0.326838	0.629465	0.629038	0.485668	0.81451
C12orf4	4	655;4429;24770;29047	AATACATAGTTAATACCTAA;CATCTCTATCATAATCGCTG;ATGGGCCAAAGCTTATGCTG;AGCTGAAAAAATTACGAGAG	2	1.75833	1.62003	0.327114	0.62922	0.629038	0.485301	0.814208
CACNG5	4	3192;4432;15918;61376	CTTACTTAGAACATTGACCG;TGCTGACCGCGATACCCAGG;CCCACCACGAGAGAGAGGCC;AAGGCCAGTATCGTCCGGTG	2	1.75778	1.29773	0.327422	0.629038	0.629038	0.484892	0.813755
KLHL22	4	3983;4440;52401;62251	CCACCAGCACAACATCGAAG;GCGAGACCGAGGTATATGAG;GTACCTGCCTACAACACACA;CTTCGTATACTTGATTGGAG	2	1.75631	1.2559	0.328307	0.629963	0.629963	0.483719	0.812547
GSTCD	4	3052;4445;76037;77043	TTCCAATCAAGAGTCCAAGT;TATTTCTACAGGTATAGTTG;CTGAATCCTCTGGTACCAAG;GTTGGGCCTCCCCTTACTAA	2	1.75539	1.30505	0.328868	0.630262	0.630262	0.482979	0.811792
COMMD3	7	2839;5103;6987;9815;12637;58889;73154	CTTGAAACATATCGACCCAG;AGCTGCAACTTACATACTAG;AAGAAACATCCGTTATATGA;TTAGAGTTGACTTGTCAGCT;GCCGAGCGGCTTACCTAACA;AATTCCCTAGAAATCCTACT;GCGTTGGAGTCGAAGGAGCG	3	1.75423	1.21012	0.329452	0.630608	0.630608	0.482208	0.810841
ZNRF1	4	1923;4467;15041;34830	GGCGGCGGTCACCATAGAGA;AGGTGGTTCAGCTCGCATAG;GTCCGGTAGTGCCCGAAATG;CTCCTGGTAACCATTGCCAT	2	1.75136	1.39353	0.33145	0.633654	0.632878	0.479582	0.808479
SYNJ2BP-COX16	10	1035;1678;7955;28809;40126;50471;50838;54605;62243;73461	AGTGGATTATTTGGTCACTG;CAGCCGCATCAAAGAAAATG;CAGTATGTCTCCAACGACAG;GACGTAGATGCCACTGTCGT;TAGAGTCGGAATATGAGGTA;GAAGAGATCAATCTTACCAG;GTCTCTGAGAGTGCAGCACA;TACTCTTCACAGCATCATAT;ACCCTTTCCGCACATACCTG;GTAGACCTCTTTCGTAATGC	2	1.75126	1.33894	0.33145	0.632878	0.632878	0.479582	0.80839
ASF1B	4	3803;4474;8257;18906	ATCCCAGAGACTGATGCCGT;TGGACAGGAGTTCATCCGAG;GAGTGGAAGATCATTTATGT;ATTTGATCAGATCCTAGACT	2	1.75009	1.26124	0.332327	0.633777	0.633777	0.478435	0.807427
TTPA	4	3528;4484;29022;67063	CAGGTCCAGATCGAAATCCC;ATAAGAACTTTGCTGCCAGT;TACCTCCTGTACAATAAGCT;CATAAGCTGTAAAAACTTTG	2	1.74827	1.2742	0.333496	0.63523	0.63523	0.47691	0.805926
ITFG1	4	1524;4490;22156;24135	AAAACCTCAAAATATGATGG;GAGGTCCCCGAAAGCCGCAA;AGCCACAGATACTATTAGGA;GATAACAAGTGTAGTCCCTG	2	1.74718	1.4385	0.334429	0.636232	0.636232	0.475695	0.805026
ANKRD33B	4	2032;4499;51499;66704	GTAGCAGGCGACAATAAGGC;CATGGCGGCTTTCATCAGGG;CCTGCGGCGACATCCCACGG;CAAACTCTTCGTAGTCAGCG	2	1.74555	1.37959	0.335509	0.637509	0.637257	0.474295	0.803678
SPRYD4	4	2979;4501;20780;35480	CTGGGCATAGGTGAACACCC;TACGGGTGTCAAATATGGCT;CCGCTGGGGAGCCAAACGAT;CAGTTTGAAACTGACGCCTG	2	1.74518	1.30457	0.335785	0.637257	0.637257	0.473938	0.803378
THAP4	4	3093;4517;42635;53593	ACTCAAAACGTCTAATCCAA;GGGGGCGTGACAGATAAGAG;GTCCTCGAGTGGAAACCCGA;AGGAGATGGACTGGCCACCA	2	1.74229	1.29596	0.337637	0.639992	0.639992	0.47155	0.800986
H3C8	4	1321;4524;17496;21339	GCTCAGTCGACTTCTGATAG;TCTGCGCTTTCAGAGTTCCG;ACTGCACGCAAGTCCACCGG;GGCGTTGGAAAGGCAACTTG	2	1.74103	1.46473	0.338384	0.640629	0.64059	0.470591	0.799941
HOMEZ	4	4120;4527;28039;30929	AGCAAGCCTACCCAGACGAA;CCATCTGCAACCCATAACGT;CGGTCTCAGTAGTTCACCAG;GAGCCCGAGTAGTCTACCGT	2	1.74049	1.24187	0.338773	0.64059	0.64059	0.470091	0.799493
DAXX	4	4276;4535;14366;20836	AATGTTGCAAGACAAAAGTG;GAAGCACATCCCCATAGTCA;GCTCACATAGTCGCCCAAAG;GGAATGGGACCACCTCAGGG	2	1.73905	1.23446	0.339772	0.6417	0.641123	0.468812	0.798301
LFNG	4	843;4536;39994;54290	CGTAGTTGTCATCGTCCACG;CACACGCGGGACGTCTACGT;CGTGGTCATCACAAACTGCT;CGGACAGACTGTGCACGTCG	2	1.73887	1.55711	0.339878	0.641123	0.641123	0.468678	0.798152
C4A	7	2610;3687;7094;21508;60699;61716;64038	TGCCAAGCAGTACCGGAACG;GCTCAATAGACAGAAACCCG;CAGGCCATGGATCTCCCACG;AGCTACGTCAGGGTTACAGG;AGAGTGTCCCCAACACGAGG;TCCCACAAGCCCCTCAACAT;TCCTGTCTAACACTGGACAG	3	1.73707	1.29398	0.341169	0.642006	0.641963	0.467031	0.796658
C4B	7	2610;3687;7094;21508;60699;61716;76628	TGCCAAGCAGTACCGGAACG;GCTCAATAGACAGAAACCCG;CAGGCCATGGATCTCCCACG;AGCTACGTCAGGGTTACAGG;AGAGTGTCCCCAACACGAGG;TCCCACAAGCCCCTCAACAT;TCCTATGTATCACTGGAGAG	3	1.73707	1.29398	0.341169	0.642006	0.641963	0.467031	0.796658
MYH6	4	1422;4559;15791;53874	TTCTCCCTGATCCACTACGC;GCAGGTGAAGAACCTAACAG;GCAGGTGTACTACTCCATCG;GGTCAAAGGCACTCACAAAG	2	1.73475	1.44646	0.342654	0.644025	0.641963	0.465144	0.79473
LORICRIN	4	2755;4561;11131;77218	GACTGCGTGAAGACCTCTGG;GGGAGCGTCAAGTACTCCGG;GTCTGCGGCTACTCTGGCGG;TCTGGCTGCGGCTACTCCGG	2	1.7344	1.31419	0.342849	0.643616	0.641963	0.464897	0.794433
ZFP91-CNTF	8	4765;5021;6137;10716;18218;18639;21625;23439	CCCGACCTCCCCTCAGCACG;GCTGCATCTAGACCTAGCCG;TCACTGACCTGCAAATAGCG;CCTGGCCAACAAAACATGGA;CTCCTCTATCTGGTATGCAA;TCCTTGCTAGCCAGATAGAG;AGGCCGAGTATCCCCGCCGG;TCAGTGGAGTGAGCTGACCG	3	1.73414	1.11297	0.343004	0.643132	0.641963	0.464701	0.794222
JADE1	4	2243;4569;17194;65506	CACCCGTAGCGGAACCAAGT;TGCGGGTCACCATGTAAGTG;CAGCTCACATAGGAAACCCG;TCCGGATGAGTACTATGTGT	2	1.73297	1.35367	0.343734	0.643728	0.641963	0.463777	0.793246
SLC30A2	4	733;4570;41332;66294	CCCATGGCCAGACTGGTGAA;GCAGAGCATGGGTGTCCTAG;GTCCATCTGGGTCGTGACGG;TGGGGACTATGAAATTGACG	2	1.73279	1.58349	0.343848	0.643169	0.641963	0.463634	0.793097
SLC24A1	5	2489;3576;23964;53407;58895	GAAGTGGAACAAGCATATCG;AAACCTAGCTCCGAAATGGG;CCTGACCGTAGGGGTTGTTG;TGTAGTCCCAGCTACTTGGG;CCCCCCAGATCTGTTCAGTG	2	1.73274	1.29174	0.343848	0.642399	0.641963	0.463634	0.793058
RAD9A	4	2916;4572;34236;38863	GCGCTGTAAGATCCTGATGA;CCACTCCCTGTCCCGCATCG;GTATTGCTGGAAGAAGAGCG;CCTGCGCAGCTACCACGAGG	2	1.73243	1.30228	0.344027	0.641963	0.641963	0.463408	0.792801
RRP1B	4	2598;4580;17973;27635	CTGGTACAGACCATAGCTCG;AGCATGGACTAGCTGTGCAA;AGGCGCTTCCTGTTGAAGTG;CCATCCCTGGAACAGAACCG	2	1.73101	1.32387	0.344985	0.642982	0.642472	0.4622	0.791615
GOLGA3	4	3365;4581;57185;62814	CTGGCCGTTGACCATATAGG;GCAGATGGTCGCGGTCACAG;GAACTGAAGATTCAAATGCG;TAAGGTTGGACAGATGACCC	2	1.73083	1.27432	0.345123	0.642472	0.642472	0.462026	0.791467
MEGF6	4	4566;4590;25662;56471	CGGCTGCACGAGGACCGTAG;CACTCACCATACTGACAGCG;GTGTCCAGCTCGTAGCCGCG;TAGTTCCACTGACACCCGGG	2	1.72924	1.21789	0.346211	0.643729	0.643729	0.46066	0.790135
HGSNAT	4	4264;4606;44847;74230	AGCAGGACAGACCCTCTCGA;ACCAGGATGAGCAGCCACTG;TTTCCAGTAGACGGTCAAGT;ATGACTTCTATACTGCAACG	2	1.7264	1.22864	0.3485	0.647215	0.647215	0.457797	0.78777
USPL1	4	2527;4612;7979;39913	AGGAGGAATCTATATTCTGG;CCTAATGTGCATCTAAGCTG;GATGCTACTGGTCTTATACA;GTCCTGTGAAAGAGTACGAG	2	1.72535	1.32644	0.349304	0.647936	0.647936	0.456796	0.786885
ATXN2L	4	2811;4622;8505;14584	CAAACTGGCAGCCCCCCGGT;CCACAATGTCCTCCCGACGA;CTAGCTCTTACCATCTGTGG;TCCTCCTTTAAGATCCGGGG	2	1.72358	1.3049	0.350636	0.649634	0.648602	0.455144	0.785411
INMT	4	3629;4625;32101;42297	ACAGGCGAATTTCACCGCTG;CCGGTTGCGGTCGGTAAAGT;GGGGACACGCTGATTGACAT;TAAGTAGCCAAGTAGTCCCT	2	1.72306	1.25636	0.350985	0.649509	0.648602	0.454712	0.784969
ZNF609	4	2953;4627;15492;30466	TGGTGGTAAATGTAACGTGG;GGGACAGTCAATTAGGACGG;CTCTACAAGTCGAACTTTGG;AAAGACTCACCATATTACCA	2	1.7227	1.295	0.35118	0.6491	0.648602	0.454471	0.784675
ATXN7L2	4	2146;4628;44613;61947	GAAGGCCAACTCCCGCAAAG;GCTCAGGGGAGCAGATAACG;TGGTGACAGAAAGAAGACAT;ATCATCCAATTCACTCTCGG	2	1.72253	1.35721	0.351326	0.648602	0.648602	0.45429	0.784527
JRK	4	997;4632;17755;30157	TGAGCATGGGGCCTGACACG;CCGTCGCCTATAAGGCCCAG;GAACGATGCCATATTCAGCG;GGCCCTGATGTCGTAGAGGG	2	1.72183	1.51346	0.351764	0.648643	0.648643	0.453748	0.783939
ERO1B	4	4574;4643;51593;62910	CTGAACCCAGAGCGTTACAC;TGTGAGCAAGCTAATAAACT;TTAATATTAGGTCCCCAACT;AAAGGACGATAAACAGATCG	2	1.7199	1.21292	0.353023	0.650196	0.649898	0.452197	0.782322
SLC19A2	4	3124;4649;32586;50492	AGGGCAAATCCTTGTCTCAG;GAACAACAGGTTTATAACGG;TCAAGTTGTGAACTACACAC;GCAAGAACCAGCATTCGCGA	2	1.71885	1.28235	0.353819	0.650893	0.649898	0.451219	0.78144
OR2A4	8	5141;5936;6225;10234;11474;42449;57586;73126	TGGGGAACGGGACCATACTG;ACAGAAAGGTCTGCATCATG;CAAGGATAAAAGGACTCCAG;CAGGGTGAAGACGTAGAACA;GATGTCCTATGATCTGTACG;ATGATGGCCAAATATCGGAG;AAGTAACACAAGATGAATCA;CTGCATCATGCGGCCCGCAA	3	1.71827	1.06451	0.354111	0.649898	0.649898	0.450861	0.78096
OR2A7	8	5141;5936;6225;10234;11474;42449;57586;73126	TGGGGAACGGGACCATACTG;ACAGAAAGGTCTGCATCATG;CAAGGATAAAAGGACTCCAG;CAGGGTGAAGACGTAGAACA;GATGTCCTATGATCTGTACG;ATGATGGCCAAATATCGGAG;AAGTAACACAAGATGAATCA;CTGCATCATGCGGCCCGCAA	3	1.71827	1.06451	0.354111	0.649898	0.649898	0.450861	0.78096
IRF2BP1	4	4441;4657;30865;34943	AGCTCGAACTCGTATCCTGG;ATGATGTGGCCCTGTCATAG;AGTACCTCGAATATGAACGC;CATCGATGAGCAGTTCGATG	2	1.71745	1.21691	0.354736	0.65028	0.649978	0.450095	0.780267
RALY	4	4321;4659;13628;24467	CAGCATCTGCCATATACAGG;TCTGGTGAAGAAATCAGATG;GCCGGCTGTTCTGTGCACAA;CACAGGCTCTTCGACTACCG	2	1.7171	1.22162	0.354988	0.649978	0.649978	0.449787	0.779973
PET117	4	3881;4663;7913;15536	CTGCTGCTTCACATGTACGC;GGGGATGTCTAGGAGCTCGA;CGTACATGTGAAGCAGCAGT;CCGCCGTCAGCAGCACCGAG	2	1.7164	1.24068	0.35554	0.650225	0.650225	0.449112	0.779387
FAM76A	4	3464;4668;26068;45571	CCTGAGACAGCGCCTCGAAG;CAGCACGAGAAGAGCTACTC;ATTATGTTGCAATACTGACA;GAGCAGTATAGTCGCCTGAG	2	1.71553	1.26124	0.356173	0.650621	0.650621	0.448339	0.778655
PKHD1L1	4	1409;4678;30977;71127	ATAACGACCACAGTAAGCAT;ACGCCCACTTATTGTCAGCG;TGTCCTGATGGATTTGACAC;TTGGCGATAAGCCCTTCTCA	2	1.71379	1.43786	0.357594	0.652452	0.652452	0.44661	0.777191
EMILIN2	4	2513;4689;12482;55674	TACATTGAGGAAACCCTTCG;GGATGATGCCAGTAGAACAC;GCAGGCTGTCGCGTACTGCG;GGGAGTGATAGAGCTCATAG	2	1.71188	1.32079	0.358877	0.654028	0.653501	0.445054	0.775583
COLGALT1	4	2553;4690;34546;53282	GATGTATGTGTGCAACAAGG;GGTGGCTACGGACCACAACA;AGGCACAGGAGATCGAGTGC;ATCCGCAAGCGAGACCGCCG	2	1.71171	1.31762	0.359007	0.653501	0.653501	0.444897	0.775437
PRAMEF15	11	238;2585;4473;8097;9570;12144;18340;22275;38318;59727;70572	AGCTTTGGCCATGTCCACCC;ACTGTCCAAGGATGAGAGGA;ACGAGGTCTTCAGACAGCTG;GTAGCGAGAGACATCCATGT;GAAGCTCGTTCTCTCCCACA;CGTAGCGAGAGACATCCATG;GGTGCTTCCTCAATGCCAAG;TCTGCTTGACCCATAGAAGG;CTTGACCCATAGAAGGAGGT;CTTGGAGTTTCCACCTCCTG;CCTCACCTACCTCCTTCTAT	3	1.70434	1.51136	0.36439	0.662527	0.660873	0.438434	0.769213
GUSB	4	2992;4738;20145;68635	GACACGCTAGAGCATGAGGG;ACCAGCGTGGAGCAAGACAG;CCAATGAATACAGATAGGCA;CCTCATGCTTGTTGACACCG	2	1.70344	1.28286	0.365048	0.66295	0.660873	0.43765	0.768449
CTAGE9	13	434;1361;25262;26759;33606;37767;38527;53493;56493;57308;60288;63752;71279	CACAACGGATGATGATAACC;CATTGGCAAGTGTCCAGTCA;GCACATACCACCAGTTCCGA;TGTGCTTGAAGAAGACACAA;GGAGGAAAATTACCGAATAG;TCAACAAGATGAATTGATGG;TTTGAAACATCGAGTGCATT;GTTAGGAGTCGGCTTTATGT;CAACCTGTGAAAAGCTGAGC;AACTTAGATGATCCTCCGAA;GTGGGAAGAGAGCAAAAACT;TTAAAATGAGTGAAGAACGA;TATTATTCAGTTATCTGAAG	2	1.70284	1.43483	0.365389	0.662028	0.660873	0.437245	0.767939
CTAGE15	13	434;1361;9398;25262;26759;29339;33606;37767;44249;53944;60288;63752;71279	CACAACGGATGATGATAACC;CATTGGCAAGTGTCCAGTCA;TTCTTCAAAGCTCCTTTCAG;GCACATACCACCAGTTCCGA;TGTGCTTGAAGAAGACACAA;GGTTAGGAGTCGGCTTTACG;GGAGGAAAATTACCGAATAG;TCAACAAGATGAATTGATGG;AACTTAGATGATCCTCTGAA;TCTCCAGCTGTTCAGTGGCA;GTGGGAAGAGAGCAAAAACT;TTAAAATGAGTGAAGAACGA;TATTATTCAGTTATCTGAAG	2	1.70284	1.43483	0.365389	0.662028	0.660873	0.437245	0.767939
RFT1	4	3182;4742;41417;51538	ATAGCAGAGCACCAGAACTG;AAGGACCAAAACACACCCAG;TTCCTGTCAAAGGAAATCGT;TGCTTGTGCCAAGACCCAAA	2	1.70275	1.27081	0.365486	0.661437	0.660873	0.437129	0.767869
GOLGA8A	8	123;6066;6317;17374;37460;41913;49095;71368	TGCATCAGTCTCCTGAACCG;AAGCAGCAGTCCTGAACTCG;TGAACCGTGGGCAAAAGGAG;GCAGGTTTGCACATTGAAGG;AAGGACACGTGACACAGGTG;CGGGAGCAGATACTGCTGAA;AGAAGAAGCATGATACGCAT;GACTCACAGCCTCAGATGAG	3	1.70197	1.52677	0.366022	0.660873	0.660873	0.436493	0.767202
GOLGA8B	8	123;6066;6317;17374;37460;41913;49095;71368	TGCATCAGTCTCCTGAACCG;AAGCAGCAGTCCTGAACTCG;TGAACCGTGGGCAAAAGGAG;GCAGGTTTGCACATTGAAGG;AAGGACACGTGACACAGGTG;CGGGAGCAGATACTGCTGAA;AGAAGAAGCATGATACGCAT;GACTCACAGCCTCAGATGAG	3	1.70197	1.52677	0.366022	0.660873	0.660873	0.436493	0.767202
RTN4R	4	3916;4755;17636;49613	CAAACAGATAGAGTGTCATG;CGTATGCTACAATGAGCCCA;TGTGCTGGCCCGAATTGATG;CTGCAGGTAGAGGTACTGCA	2	1.70053	1.2311	0.367159	0.662159	0.662159	0.435146	0.765984
MAP3K3	4	4140;4760;27603;56700	GATAGTATTTATATCCCCTG;AATCAAGTTCGAGCACAACG;CCCCTGGCTATGTTCCTGAG;GGGACAACAGCAATATCCTA	2	1.69968	1.22059	0.367792	0.662535	0.662535	0.434398	0.76526
IRF2BP2	4	635;4773;8754;52205	TTCACCGAACCCGTCTGCCG;GCCCCCTAAGATCAACGGAG;CAACGGCTTCTCCAAGCTAG;GGCCGACAGCCTGTCCACCG	2	1.69746	1.59616	0.369473	0.664795	0.664795	0.432418	0.76338
TIGD5	4	3536;4781;11122;19268	AGACACCGGATGGCGCTGTG;TGGCGCTGGCAGAAGCGCCA;GGCAGCCGCCCGATGACCAG;GGAACCAGGCGTACACGGCG	2	1.6961	1.2477	0.370553	0.66597	0.665466	0.43115	0.762225
INPP5D	4	1222;4782;31061;60497	GCTGTTGACGAACCCTAAGG;GTCACTCGTCATGATGTCGC;TGCTGCTCTTACCGAAGTGT;CGATCACGTAAATGTCATGG	2	1.69593	1.45825	0.370699	0.665466	0.665466	0.430979	0.762081
CCDC6	4	4397;4796;23240;28785	TTCTGGAGAGCTCATTAGTG;TCCTGCTCGTCGACCTCGGG;GATTGACCTTGAAAATACAT;GAGATATCTCTAGGCGATGG	2	1.69356	1.20674	0.372501	0.667933	0.667933	0.428872	0.760061
ING3	4	4468;4812;29714;53982	GAATTACAGAAATATTAGAG;AGAGGCATCTGACGTAAGGG;TGGTGCAGGGGCAATTACCA;TCTCGCGCATTTCCGTGAAG	2	1.69086	1.20254	0.374564	0.67086	0.670483	0.426474	0.757758
SPARCL1	4	3299;4814;24908;39107	TCTGTGAAGGAACTAACACC;AGCAGAGAACTCATCAAATG;GCATGCTAACAGCAAGCAGG;AGGAGCAGTAAACATAGCCA	2	1.69052	1.25789	0.374783	0.670483	0.670483	0.42622	0.757471
SLC12A9	4	1689;4820;62581;63095	GTGAAGTGGCCAAACCGGGG;GGCCAAGGTTGTGTCCCGAG;TCATGATCAGCCGCACACTG;ACGGCGACGATCGTGCCCAG	2	1.68951	1.38876	0.375546	0.671079	0.671079	0.425337	0.756608
TCEAL9	4	1968;4827;64064;74455	TGAGAGTGAACCAAAGCATG;TTAAAGAAGATATACACAAC;AGAGGAGGAGAAGCTAGAGG;AAATCCTGTCAAAAAATGGA	2	1.68834	1.35738	0.376439	0.671905	0.671803	0.424305	0.755603
DENR	4	1066;4830;65496;74175	ATGTTGCTAAATGTAGACAA;AGTCTGTTCATTACCAACAG;TGGGTAATCGGCATCTAACT;AAAGAAGACCGTACCACAAA	2	1.68783	1.48252	0.376813	0.671803	0.671803	0.423875	0.755173
SETD4	4	3632;4840;15494;51121	AGTGATTCGAAGCTACTTAG;AGCAAAGAACTCCTGCACGT;ACGGCCCTCACGATAATCAA;ACAGGGCAGGTATACGCCTT	2	1.68616	1.23775	0.378063	0.673263	0.673186	0.422436	0.753739
UFSP2	4	49;4846;34264;61161	AGCTAGCTACTCCTAATGGT;GCCATATATACACTGAACTG;ATATAGATTTATGTGGTCCA;TCATAATCAACTAACTGACA	2	1.68515	2.14135	0.378721	0.673665	0.673186	0.421681	0.752879
ZNF7	4	4558;4848;15856;18714	AGTTATCTGACTGCTTGCAG;TTCACCAAGGACGCACCCCA;AGTGGTCAGAATCTCCCCAC;TCGACCTGCAGGGAGCAGAG	2	1.68482	1.19599	0.378989	0.673374	0.673186	0.421374	0.752593
GTF2IRD2B	6	149;3123;9084;10533;16988;32039	AGGAAGATCACATTCAACCC;CTGGTCGAGATTAGTAAGCG;AACCCATGGAAGATTCTGGT;GTCCTCTACAGGCTGCACGG;GTATTTCCGTTTCGCCCGAG;AAAACGCAAGATAGACCAGG	2	1.68421	1.81301	0.379395	0.673328	0.673186	0.420909	0.752076
DIRAS2	4	4327;4856;11348;72442	TGCAGATCACCGACACGACG;TTTCACAAACCTCAACACCA;GGAGAGCTACATCCCGACGG;AGCGGCTGTCCATCTCCAAA	2	1.68348	1.20456	0.380101	0.673815	0.673186	0.420101	0.751448
FAM169A	4	973;4860;32634;53154	CAACACCTTCAACTTCCCAA;AAGAAGAACCTGAACAGAGA;TACTGCTATGACACAGGAAT;GTTTCCACTCATACTCGAAG	2	1.68281	1.49904	0.380661	0.674043	0.673186	0.419461	0.750876
G6PD	4	2001;4862;15727;43025	CTTGAAGGTGAGGATAACGC;TGCCCGTTCCCGCCTCACAG;AGAGGTGCAGGCCAACAATG;ACGGCCTCGTAGACGGTCGG	2	1.68248	1.35113	0.380848	0.673609	0.673186	0.419248	0.75059
AGO2	4	3508;4864;13849;60808	AAGGTGGAGATAACGCACTG;TAACGCCTGCAAGCTCACGC;CCTGTCCGACTTGTAAACAT;CGGAACAAGCAGTTCCACAC	2	1.68215	1.2422	0.381051	0.673204	0.673186	0.419017	0.750304
PRKX	4	916;4869;9643;53576	GGCGCTTCTCCAGCACCACG;CAAAGTCCGTGAGCTTAATG;CCGCACTCACTCACCCACGG;CGACGTCATCCGCCTAAAGC	2	1.68131	1.51092	0.381749	0.673675	0.673186	0.418222	0.74959
MIR1915HG	4	3043;4870;19301;67296	CGCGGACCCGACTCTTAAGG;CGCTACAGGGAGAAGTGCGG;CGCACGGCGGAGAGGCGACG;GCGGCGCGGGAGAAACCACG	2	1.68115	1.26849	0.381904	0.673186	0.673186	0.418046	0.749447
ADH7	4	4498;4891;49492;68950	AAGACGACGCAAGTGGAACC;TACATTTACCGAGTACACAG;CCTACTCGCTCCTAATGCAA;CTTGGGACTGATACACTCAG	2	1.67766	1.19476	0.384672	0.677301	0.677301	0.414909	0.746452
REG1A	4	3150;4897;11991;34285	CTGAGACAGAAACATCAGGC;TAATGAAGACCGTGAGACCT;CTTAATCAGTGAGGCCACAA;GAACATGAATTCGGGCAACC	2	1.67667	1.25969	0.385452	0.677908	0.677908	0.41403	0.745598
CENPX	4	3679;4937;23722;24025	GGATGACAAGACCAAAGGTG;GTTGCTGAAGGTCTTCGTTG;AGCTGGATCCGGCTTCCGGA;AAGCAGCAGTCCGCGGCGTG	2	1.67008	1.22734	0.390388	0.685817	0.685815	0.408503	0.739919
FUBP3	4	1991;4941;8427;29197	ACGGTGCCAGCCGATAAGTG;CATGCTGACACCGATCCGGA;TACTCCGTATCCATATACTG;AAAGACCAAGCTGACTTTCG	2	1.66943	1.3456	0.390827	0.685815	0.685815	0.408016	0.739353
SPACA9	5	3788;3875;36357;53407;55562	GTCGTTGCTTTGGCTAACGA;GGAACATGAGCAGAACCCGC;GCCCATCTCCAGCATTGGAC;TGTAGTCCCAGCTACTTGGG;CTTCTGCTCGATGCTGCGAA	2	1.66828	1.1835	0.391801	0.686752	0.686752	0.406934	0.738361
CAB39	4	2114;4961;9328;14627	CCAGAAATAGCTCTAAATTG;GTGCAGATGTATTCAACAGT;GAGCTGTAAATCAGCTACCA;TGAGCTACTGCTTCTGTCTG	2	1.66616	1.33201	0.393449	0.688867	0.688867	0.405111	0.736525
CLEC18C	7	1774;5995;7566;28842;41290;63010;70930	GGTCAGCCTATGGTTTGCAG;TCGGGGTTGGGATTCCACAG;TCATGCGACAAGGATTCCTG;GAGCAGGCTCCGATGGCCGG;GTGGAAGGGAAAATGCACCT;TGGCCACACCTCTGCCCAGG;CACCTGCACCCACTACACGC	3	1.66484	1.19842	0.39457	0.690055	0.690055	0.403876	0.735386
OR2T29	7	3796;4089;7577;8260;10579;11825;41850	GGACACAGCATAGGTACATG;CATCTGCATCCCACACTCAG;GACAGACCCTATGGTTCATG;GGAGCATGAGGACACAGCAT;CAGGACAGGATCGTTACAGC;AGGACAGGATCGTTACAGCA;ACATCCAGCTCTACTTAGTG	3	1.66322	1.20301	0.395625	0.691126	0.691126	0.402716	0.733982
WRN	4	879;4986;31672;43542	TAGCATGAGTCTATCAGATG;ATCCTGTGGAACATACCATG;GAATACTGTTCAGGTAACAT;GTAAATTGGAAAACCCACGG	2	1.66209	1.50994	0.396673	0.692181	0.692055	0.401568	0.733
CITED1	4	4306;4991;27653;35555	CGTGGCCTACTCCAACCTTG;AGAGCCTATTGGAGATCCCG;AACTTAATAGCCAGTATCAG;TTCCATTTGAGGCTACCCCA	2	1.66128	1.19433	0.397452	0.692766	0.692055	0.400715	0.732296
LCN6	4	4616;4999;15963;46311	TCACTCCAGAAAACAACCTG;GAAGGACATGAAGAACGTCG;GATAAAGCGAAACTCCGGAT;AGGGTGTGACCAGAGTGTCA	2	1.65999	1.18135	0.398353	0.693562	0.692055	0.399731	0.731171
NOLC1	4	3506;5000;11469;67391	GGAAGAGAGCAGCTCCAGTG;GAAGCTATAGATGTCTAAGA;GCTGTACCTGCCAAGCGAGT;CCGGAAGAGTTCTAGCAGTG	2	1.65982	1.23114	0.398467	0.692986	0.692055	0.399608	0.73103
SAFB	4	4325;5004;21623;40324	TGTGGCTCGAGATCGCTCTG;TAGCTCTCTACTATCCGACA;AAACGGAATGTGGACTCGAG;CCACGGAAAGATGATCTCCG	2	1.65918	1.19249	0.399019	0.693174	0.692055	0.399006	0.730468
SPATA31A7	8	3835;6263;6567;33204;40917;46191;66319;69345	AGCTTCGGGATGAATCACCA;CAGGATCGACGCACACACAC;ATGCTTGGCTTGAGGATCCG;TTTCACCCACCTCACCTGGG;CTGATGGCCAGAATGTCGTG;TCTAGTTGTCTCCTCAACAA;CCAGTGTTCTGAATCAGGGA;AGGATCGACGCACACACACG	3	1.65904	1.05751	0.399019	0.692403	0.692055	0.399006	0.730352
RRAS2	4	1088;5006;7952;38615	GGAGAAGTACCGGCTCGTGG;AGGTACCTGGATGAACTGGA;GACTGGCGAAGGCTTCCTGT;AGTTTACTTACTATCTAGCC	2	1.65885	1.46379	0.399263	0.692055	0.692055	0.398741	0.730187
PRKD2	4	950;5012;39425;63540	GCAGTCATTAGGGACGCGGG;TTTCAAACATGACCCCACGT;GGGGCGGCCCGTATACGATG;AATCGGTGCGACACACGACG	2	1.65789	1.49158	0.400018	0.692595	0.692595	0.397921	0.729344
PRR23D2	8	2597;5070;6586;13055;16220;29872;55354;65177	GAACCGCAGAATGACAATGA;AAGCTGAAGTCATCAACGGA;CAGCTGCAGCACTGTCTCTG;CTGACCTCAGGACATGCTCA;GACTGGTATGAATTCAGGTG;TTGGAGTTCCATGCTCAAGA;TTTGGGTGGATTCATTTGTG;CATGCTCAGGGACAATCACA	3	1.65586	1.14272	0.401585	0.693768	0.693768	0.396223	0.727582
PRR23D1	8	2597;5070;6586;13055;16220;29872;55354;65177	GAACCGCAGAATGACAATGA;AAGCTGAAGTCATCAACGGA;CAGCTGCAGCACTGTCTCTG;CTGACCTCAGGACATGCTCA;GACTGGTATGAATTCAGGTG;TTGGAGTTCCATGCTCAAGA;TTTGGGTGGATTCATTTGTG;CATGCTCAGGGACAATCACA	3	1.65586	1.14272	0.401585	0.693768	0.693768	0.396223	0.727582
RBM48	4	1841;5030;8373;22869	TACAGAGCATAAAGACACAG;GAAACCATCATAAAACAATG;CACACGGGCCAAATATCGAG;AAAATGTATGTGTTCATCCG	2	1.65499	1.3541	0.402364	0.694346	0.694346	0.39538	0.72682
FOXK2	4	4832;5039;44507;63766	GGGGCGTGAAGATCTCGAGG;TCATCAGATACTCGAACTCG;AGCTGCGCGTAGGAGTAAGG;TCTGGAATGTTGATGGTCAG	2	1.65354	1.17013	0.40355	0.695622	0.695245	0.394103	0.72556
NXT1	4	3172;5041;13572;14711	AGCATTGCCATTCCAGACCA;ACAGATGACAACAAGGACCG;ACTACACCACCATGGATAAG;TGTGGATTTCAAGACCTATG	2	1.65322	1.24664	0.403777	0.695245	0.695245	0.393858	0.72528
UGT1A10	6	2413;3258;24674;41759;49674;64342	TGGAGAAACTTATCCTCAGG;CCCTGGTGAAGACCACAGAG;TTACTCAACCTCGTACACTC;CTATTAATGAGTTCATCCAG;AGAACCCTAAGAGATCATTG;AGGTGACTTACCATAGGCAA	2	1.65061	1.22381	0.405896	0.698124	0.696894	0.391585	0.723003
LTBP2	4	3474;5058;21956;30813	CTGGCCATTCTCAATCACCG;GTGTCCGTGACGACCCGGAG;GAATGAGTGTCTGACTCCCG;CAGGTGGCAGAACTTCCCGG	2	1.6505	1.22819	0.406026	0.697578	0.696894	0.391446	0.722905
OCRL	4	2763;5060;9933;25723	TGAAGGTTGTGGATGAACGA;ATGACTCTAAAACAGACCGG;GGAATTGACAATGCAAAAGG;CCAATGCAGTAGATATCAGG	2	1.65018	1.27152	0.406262	0.697215	0.696894	0.391194	0.722625
PITPNM1	4	2738;5062;24095;40441	TCAACACCCACCTCTACTAG;TACTGACCATGCTCCCACGG;CACACACAAGGTGTACCACG;TTGACCGAGTGATAAAGCCG	2	1.64986	1.27312	0.406521	0.696894	0.696894	0.390916	0.722346
TACC3	4	676;5083;15420;63057	CAGGCAACGTACCCTCAGCG;TCCTTAGGGATTGCACCAGG;TGGACTGGAAAACTCACACC;GACTTGGTGTCACCTCCGAA	2	1.64652	1.55745	0.409136	0.700606	0.698619	0.388132	0.719419
TMEM273	4	757;5085;19312;68359	TGAAGATCTGCATGATCAGG;GGCAACAGGCAAGACCCCTG;ACCCACAGCAGTCCCGATGA;GTGGGTGTCGCCATATCTGC	2	1.6462	1.53341	0.409396	0.700282	0.698619	0.387857	0.719141
TRPT1	4	769;5091;23350;65376	GAGGCGCGCACCTGTTCTCG;TGTACCATGGACTAGCATCG;ACTGACCACTGATGATACCG;TGCTGAAGATGTGCAGCGCG	2	1.64525	1.52962	0.410159	0.700819	0.698619	0.387048	0.718306
DTNB	4	1214;5093;31621;68343	CAGCATAGCGAGCTATAAGA;GCGGGACACACTGATCTCGG;GCTATGTTAGCAACCATGTG;AACCCATCATACTCTCACAT	2	1.64493	1.43411	0.410435	0.700524	0.698619	0.386756	0.718028
GOLGA6L22	4	2126;5095;17891;25025	CAGACAGAGCAAATTGGCCG;ACTTCCATGAATCATGCAGG;ACATCATAGGATGGGTAGGG;TCTGCAGCTCCTTACCCAGG	2	1.64462	1.32012	0.41063	0.70009	0.698619	0.386549	0.71775
OR2A1	7	704;2789;19485;59868;60607;63524;72145	ATGATGACGGAGTATCGGAG;CCCCACCAGGAAGAACACGC;TGACGGAGTATCGGAGAGGG;CATCGCCTACACCCGCAACA;CTGCGTCATGCAGCCAGCAA;CAGGGTGAAGATATAGAACA;CGTCCAGGAAGTGACGGCCA	2	1.64447	1.43229	0.410662	0.698619	0.698619	0.386515	0.717625
OR2A42	7	704;2789;19485;19719;59868;63524;72145	ATGATGACGGAGTATCGGAG;CCCCACCAGGAAGAACACGC;TGACGGAGTATCGGAGAGGG;CTGCGTCATGCAACCAGCAA;CATCGCCTACACCCGCAACA;CAGGGTGAAGATATAGAACA;CGTCCAGGAAGTGACGGCCA	2	1.64447	1.43229	0.410662	0.698619	0.698619	0.386515	0.717625
LRRK1	4	3822;5116;32437;45460	GATCAATCAAGGAATTGACG;GGCCCCAGGGGATAACCGAG;CTGATGAAGATGATCATCGT;CGACGACGTGCAGTACCTGA	2	1.64129	1.20593	0.413691	0.703004	0.702441	0.383324	0.714834
SHFL	4	3397;5119;36407;65789	GGATCCGTGTTGGATACACG;GGGCACGTTGAAACATGCGT;GTGCCAGCTGACAAGATGTG;AAATTCGGCAGCGACCACAC	2	1.64082	1.22754	0.414194	0.703094	0.702441	0.382796	0.714418
MED9	4	1186;5120;22616;23458	TTGATGATGTTGTGAACCAA;GGTTGAGGCGCAGGGACCGG;GTCACCTGCCCGCGCGAGGG;GGCAGCGGCTGGTCGGACGT	2	1.64066	1.4368	0.4143	0.702508	0.702441	0.382685	0.71428
TEAD2	4	4955;5124;25078;46962	CACGATCATATAGCTCTCGG;ATCCAGTCCAAGTTGAAGGT;GCTACATCAAGCTGAGAACG;CCAACCCTCCTCAGTACCAG	2	1.64003	1.15903	0.414949	0.702846	0.702441	0.382005	0.713725
ETFA	4	2734;5126;22539;39432	CACCAGTGGAAATATCAGAG;CACTTCACCTCCAAGGCGTG;TGCATGCTCAGCTATTACCA;TGCAATGATGTCAGAAATCG	2	1.63972	1.26833	0.415161	0.702441	0.702441	0.381784	0.713448
PTK2B	4	4332;5130;45976;72373	GCAGTACGCCTCGCTCAGGG;GGTCCTGAATCGTATTCTTG;TTGGTAAAAATAGAGCAGCG;ATGAGGGTATAAAGGACCGG	2	1.63909	1.18216	0.41564	0.702489	0.702489	0.381283	0.712894
EFHD2	4	128;5140;53157;60855	TCTGCAGGTATGATGCCGGG;CCTGAAAAACATGATCAAGG;CAGCAAGCTGAGCTTCCGGG;GATGGAGCTAAAACTCATGA	2	1.63752	1.90969	0.417223	0.704402	0.704402	0.379632	0.711511
CARMIL3	4	3630;5146;24772;31262	TACATACCCTAAGCAAGTCG;ACTGAGCCACGTCAATCTGT;CTTGGGAGATGTCGCTCACG;GAGTTGGGGGATGTATCTCG	2	1.63658	1.21307	0.417978	0.704914	0.7047	0.378847	0.710681
MCRIP2	4	4148;5148;11291;19883	TCAATCGTGTGAATGGCCGG;GACCCAGGAGACCTACACAG;TCGGCGAGCTCCTGAAATGC;AATGTCCGCTTTGTGTCCGA	2	1.63626	1.18853	0.418303	0.7047	0.7047	0.378509	0.710405
FOXP4	4	2510;5159;40988;41368	TTTGCTGTCATTGTTCCCTG;ACCACGGGTGCAGACAGCAA;ACTCTCCGTGTCCGTACAGG;TGCAGCCCAACCAAGCCTCG	2	1.63454	1.28235	0.419675	0.706249	0.705905	0.377087	0.708886
SPATA33	4	4803;5165;26631;43517	GACAGCCAAGCACCCGCCGC;GCTCGCGTGATGATGATCTG;ATGTAAAGCAAAAGTCCAGC;TGATCCATATATTTCAGGTG	2	1.6336	1.16121	0.420487	0.706853	0.705905	0.376248	0.708058
FAM189A1	4	1307;5166;65998;71291	GATGAACTCGTCGAAATCCA;GGCGCTCGGATGCCTCATCG;GCAGGTGCCACTTACCACAA;GCTCCCCCCTCCGTACGAGG	2	1.63345	1.41313	0.420601	0.706283	0.705905	0.37613	0.70792
NTN5	4	4238;5168;39200;74756	CCTGGCCCCCAAACTCCACA;GAGCTGTTCAGACTGTCGGG;GCAGTGCACCTGCAAGTTAG;CCGCCAGGGCCAGTCTCGAT	2	1.63314	1.18311	0.420828	0.705905	0.705905	0.375896	0.707644
CCDC137	4	694;5178;10541;63548	GGCGACTAGATAAAGTCCGA;CAGTCCCCAAGTTCAAACAG;ATAATCTCCCGGAGCCGGAA;GCTGTTCCTCAGCAAGAACC	2	1.63158	1.54443	0.422322	0.70765	0.70765	0.374356	0.706267
CBLN2	4	4621;5196;26280;45288	CTAGGCATCTCCGTGCGCTC;CATGACCATCTATTTCGACC;CTCGTGGTTGGTGCTCCGCG;GGTGTGCGACTCCAGCCCGT	2	1.62878	1.16556	0.424855	0.711131	0.709974	0.371759	0.703791
LONP2	4	1961;5197;13292;21173	GTACAATCTGGAAACGGCAT;ATCAACGGCTTGAAGACTGT;ACAGCAGATTCAGATACCCC;GTCTCAATTTAGCAACTGCA	2	1.62862	1.32824	0.424977	0.710572	0.709974	0.371635	0.703653
EPAS1	4	4375;5198;17410;44726	TAGCCACACAGACTATTGTG;CCTATTCACCAAGCTAAAGG;TGTTCTCGGAGTCTAGCGCA;ACTGGCACCCTATATCCCCA	2	1.62847	1.17508	0.425074	0.709974	0.709974	0.371535	0.703516
RIMS4	4	3461;5204;62313;63577	GGCCAGCCACGAGTCCATTG;TGGAGGAGTTTGCCTGGCGT;GTGGACATTATCCAGGCTCG;GATGCCATTCTCTAGCAGGT	2	1.62754	1.21741	0.425992	0.710746	0.710746	0.370599	0.702692
NFYA	4	3717;5211;9130;61722	CCAGCAGTGACAGCCGTCTG;TGTCACTGTGACACTACCAG;TAGTGATCATGCCTGAAACA;ATTAACTGGTTGATAGACGA	2	1.62646	1.20363	0.426966	0.71161	0.711347	0.369607	0.701731
NPDC1	4	2498;5213;20311;43805	CCCTACCCAAGGACCGACAG;CCCCGACCAAGACCTACCAA;CCCTTTGCTCTCGTACCTGG;CACCGGGTCGGATGACACAG	2	1.62615	1.27909	0.427291	0.711391	0.711347	0.369276	0.701457
CELF6	4	2824;5218;50815;55972	TTGACTCCCGAACTTCACAA;AGGTCTTCCGGCGCCCATCG;GGCGGCCCAGATGCAACACG;GGCGCCTACACCACGGCGGT	2	1.62537	1.25491	0.42807	0.711929	0.711347	0.368485	0.700771
FAM218A	4	4037;5219;65118;69362	CGACCACATTCGTCCAACAG;AGACCTTATACGCTGACCGG;GAAAACGATTCGCTTCTCCC;TCTCTTTGCTCAGACATCCA	2	1.62522	1.18791	0.428176	0.711347	0.711347	0.368378	0.700634
POMGNT2	4	3771;5227;57304;65347	ACTGAGGATCGACTACCCGA;CCTGCTCGACCTATCCACCG;GCGTCTTATAGGGAGTGTAG;AAGCTGAACGTGAGCCACAC	2	1.62398	1.19974	0.429166	0.711477	0.711477	0.367374	0.699538
STIMATE-MUSTN1	12	1455;4075;4395;23565;33145;35416;41022;47825;51060;67757;71629;77323	CCGGACGCGACTGTGGAGGG;AGCATGAAAGACGTCCGTGG;GGAACACTTACAGTGAACAA;GGGGCGCTTCTTCTTGATAG;GGGGACGATCAGCATGACGA;GGGGAGCCAACCAGGACTCG;CAAAGCATGAAAGACGTCCG;ACACTCTCGCATGACCTGGT;GGTCCTCGTCCTTCACAGGG;CTCACGCATTAACGTGCTGA;TGAGCGCGCCGCTCTCGCAG;CCTCCTCCCACAGAGCAAGC	3	1.62398	1.11148	0.429166	0.711477	0.711477	0.367374	0.699538
SGMS1	4	4433;5232;26371;45902	CTTGATCAACCTAACCCAAG;GACGACCGAGATCATCACTG;GAATTAACCAGAGTCCTACA;ATAATGAAGCTCATTGCTGG	2	1.62321	1.17011	0.429775	0.71173	0.71173	0.366758	0.698854
SELENOP	4	4532;5239;34176;58961	TACATAAGGAGCTTTGGTCC;ATGTGGAAACTGCTCTCTCA;CTCCAATGGTTCAGTGACTG;AACCAAGATGATATACAAGA	2	1.62214	1.16566	0.430685	0.71248	0.71248	0.36584	0.697896
PLD3	4	673;5246;16200;30458	TAGCGGGTGTCATAGAACCG;CAACAATGACACCCACACGC;CCTGAAGGCTCTACTCAACG;TGGGCTTGCTCACAGCGATG	2	1.62106	1.54566	0.431708	0.713415	0.713415	0.36481	0.696939
DNAJB1	4	1353;5280;19826;24843	CGTCGGACGAGGAGATCAAG;GATCTTCGACCGCTACGGGG;GGAGCGGCCAAAGTTCACGT;GTAGCTGAAAGAGGTACCAT	2	1.61586	1.39722	0.436588	0.720716	0.720716	0.359929	0.692302
NENF	4	2947;5286;10146;35795	ACACCACTTACCCTTTCCGG;GGGGAAGGACTCCACTAGAG;GCTGGCCCGCTATGGCGGGG;CTCGGTGAAAAGCCGCACTG	2	1.61495	1.24151	0.437318	0.721159	0.721159	0.359202	0.691485
SDHAF2	4	2608;5302;9848;17007	TACTAGGCTCGTTAATCAGG;TGCTCTATGAGAGCAGAAAG;TTCAGATGCTTGCTCTGTCA;TCATTCAGACGCTTCTACAG	2	1.61251	1.26387	0.439486	0.723969	0.723486	0.357055	0.689311
ZFP36L1	4	391;5303;17270;36497	GGGTGACTGAGTGCCTCCGA;GCTGTCTCGCGAGCTCAGAG;AGGGGCAAAAGCCGATGGTG;AAACGGTGCCTGTAAGTACG	2	1.61236	1.65685	0.439657	0.723486	0.723486	0.356886	0.689175
GLB1L	4	3797;5319;34434;66376	TTGAATGAATGGGCCCACGG;GTAAACTCTGAGTACTACAC;GCAGGCTGCCAGACACATAG;GGGCCTGAAGGACTCAAGTG	2	1.60994	1.19145	0.442011	0.726594	0.72657	0.354567	0.687004
EIF1	4	420;5326;9016;63864	ATAGCTTACCGAAAGAGTGG;GAATTCAACAGAGAAACGGC;CGATAAAAAGAAACTAGTGA;TTGCAGAAGTTTGCCTGCAA	2	1.60888	1.63981	0.442937	0.727349	0.72657	0.353658	0.686056
NOTCH2	6	2967;3438;10928;46662;57250;74242	TGGAAGTACCTGTACCACTG;TTGATGTCCATCTCACAACG;CTGGGGACACACATCGACGA;CTGTAAACCCTGAGGCACAT;TTGTTGATATAATCCCAGCA;CATTGGTGGATACAGATGCG	2	1.60813	1.16573	0.443513	0.72753	0.72657	0.353093	0.68538
BCL2	4	789;5331;19249;23498	TGGACATCTCGGCGAAGTCG;GGCCTTCTTTGAGTTCGGTG;CTGACGCCCTTCACCGCGCG;TGTCGCAGAGGGGCTACGAG	2	1.60812	1.50565	0.443635	0.726965	0.72657	0.352974	0.685379
FAXDC2	4	647;5334;14518;53978	TGGGGAAAGATATCATGCAC;GGAAGGTGGGTAGCTCACGG;TCTTGTTCTACTATTCACAC;TCTCGCTACCGAATTCAGGT	2	1.60767	1.5473	0.444049	0.72688	0.72657	0.352569	0.684973
ARPC1B	4	3462;5336;47140;53774	GCTCCTGTGACTTCAAGTGT;GGTCATCCTGCGGATCAACC;GAGCGGTGCCAAATGGACCA;AGTAACCGTATTGTGACCTG	2	1.60737	1.20727	0.444325	0.72657	0.72657	0.352299	0.684702
CHMP3	8	4185;6135;6890;8569;52631;61022;61272;68169	GTTGTTGACAGGCAAATAAG;GCCCTTACCAGTTCTTTGGG;CCAAGGAGATGATCAGGTCA;ACATGAACTCAGTGCTCATG;ATGGGGATGAAGAACCAGCT;AGGAAATGAGAGTTGTTGAC;GTTGTCCAAAGAAATGATGA;TCAATGACCACTCATTGACC	3	1.60641	1.03657	0.445113	0.727095	0.727095	0.35153	0.683837
SPHK2	4	1786;5351;46058;71108	TTGACCAATAGAAGCAACCG;TCAGACACAGAACGATGCAG;CTACGAAGAGAACCGTGCCG;AGGAGCCAAACTCGCCATGG	2	1.60511	1.33527	0.446201	0.72811	0.727627	0.35047	0.682675
LY6H	4	3487;5352;18708;50322	GGGCGCCGAGCACAGCAGGA;GTGTCGCTTAACGAAGTCAC;CCCAGGCAGGAAGGATCACT;GACACTGGCACACACCGTGT	2	1.60496	1.20472	0.446371	0.727627	0.727627	0.350304	0.682539
UMAD1	4	2234;5361;9820;68596	CCTGAGATGGAAAATAAGGC;GAGCGATGTGCCGTTCACCC;AGAGGCCAACCAACCTTTGG;AGGCAAAACTTCGGACATAG	2	1.60361	1.28979	0.447451	0.728626	0.728626	0.349254	0.681325
TANK	4	2418;5365;42600;51484	CTTCTTGTGAATTCCACTCA;GGTGTGACAGATGTGATGGA;AACTACCTTTCATGGAGCAA;TGGAGTTCAGAGACAACCCA	2	1.60301	1.2739	0.44806	0.728857	0.728857	0.348664	0.680785
AKNAD1	4	1889;5374;41814;50906	TGGTTCTGCCACCACGACAG;TTGTATAGGAATAGAATCTG;AAGCACGAATCAACAATCGT;ACAGCTGTGACCATACCCCT	2	1.60166	1.32226	0.449213	0.729972	0.729972	0.347547	0.679572
PROB1	4	767;5379;39791;74852	GATGCAGAGTCCATCCACGC;CACACACTCGAACTGCGCTG;GATTCCACATTCGGCAGTCG;CCGAGTAGTCCGATCCCACG	2	1.60092	1.508	0.449936	0.730385	0.730385	0.346849	0.678898
CYP8B1	4	4695;5389;56515;63873	TTTGGACGTCAGCATTACAA;GAGCTTGTTCGGCTACACGA;GTGTTCACAGTGCAGCTAGG;TGGATACCGTTCAGTGCAAG	2	1.59942	1.14809	0.451113	0.731535	0.731535	0.345714	0.677553
DAPK2	4	2083;5394;15700;18098	CTATGAGAACCGCACCGACG;AGTGCCGGGAGAAGAGCACG;TCATTAAGCAGATCCTGGAT;AGACACGAAGCAGGAAACAC	2	1.59868	1.30121	0.451779	0.731854	0.731854	0.345074	0.67688
IMMP1L	4	4212;5398;56560;60232	AGTATAGCCAACAAGTCGAA;ATACGTTGGTGGTGTTGTCA;TTGTAAAAGAGTAATTGGTT;CTCTAATTCTAGGTGCCAAT	2	1.59808	1.16668	0.452258	0.73187	0.73187	0.344614	0.676343
PTGS1	4	3635;5403;17307;20175	TGGAGCGTCAGTATCAACTG;TGGGGCCGGAATAGCCCGTG;GTGTTGATGCACTACCCCCG;ACGAGTGTAATAGCTCACGT	2	1.59734	1.19319	0.453094	0.732463	0.731991	0.343811	0.675671
ZCCHC12	4	1023;5406;28194;33818	ACATGAAGTTGTTCTCGGGG;GACCAACCCTAACCTAAGTG;GAAAATCCTTAAGTCTGAGT;ACTGCCGATCACTATCGGTG	2	1.59689	1.44563	0.453549	0.732439	0.731991	0.343376	0.675268
MXD3	4	1619;5409;22906;54247	CCAGGATGCACATCCAGGTG;CGTGGTGTACCGGGCACAGT;TGGACTGCGATGCGGGCACA;TTCCTGGAGCGCCGTGAGAG	2	1.59645	1.35082	0.453979	0.732376	0.731991	0.342964	0.674865
DHRS13	4	2392;5413;43116;64036	TGGATGAGGATGTCCAACCG;GGCATGTGCCCCTAGCCGCG;CACCCGTGACCACGGCCGTG;TGCATAGCAGGTGACGCCAG	2	1.59585	1.27244	0.454475	0.732418	0.731991	0.34249	0.674328
INPP5E	4	4137;5417;47076;65345	CATGTCGCTCTTCATCCGCA;CCAGGACCTGTATGTCATCG;CTACTTCCCAGACCGGAACG;GGAAATCCCCAAGTCCCGCG	2	1.59526	1.16851	0.454986	0.732485	0.731991	0.342002	0.673792
BTK	4	306;5418;9946;45989	TATGAGTATGACTTTGAACG;CTGTGTTTGCTAAATCCACA;GATGGTAGTTAATGAGCTCA;ATAAGGAGTTACCGTATCCC	2	1.59511	1.70073	0.455149	0.731991	0.731991	0.341847	0.673658
CFAP47	4	1095;5428;46953;54847	TAAGCATGAGTAGTGACAGA;GAACGTTCACCCATGAAACA;TATTATGCACAGTAATCGGG;CCTTCGATCCGTAATCCCAC	2	1.59363	1.42984	0.456521	0.733442	0.733442	0.34054	0.672318
SPTBN1	4	5156;5434;27196;45730	CATGCCAAACACCCTGACCG;GGCCGCCACAAAAAAGCACG;ACTGTGTGGAATACTCATCG;CTGGGTTACAGACATCAGCG	2	1.59274	1.12856	0.4573	0.733938	0.733938	0.339799	0.671514
KDM5C	4	4108;5449;32965;37057	GAAAAAGCTACAGATCTATG;CCAAGGCTACAACTTTGCCG;AGATTCCCAATGTAGAACGG;GATACTTCATAGCCCCCACA	2	1.59053	1.16741	0.45972	0.737063	0.736107	0.337507	0.669508
PINLYP	4	1001;5450;17079;73593	CGGCGTTATATCCACCACCA;ATTCTCAGTAAGATTGGTCA;GCGAAATATGTACGGCGGCG;CTGCTGATACACACACCATG	2	1.59038	1.44691	0.459825	0.736476	0.736107	0.337407	0.669374
MFSD12	4	2125;5453;36599;63468	TGGACGCGCACAGGTCGTTG;CAGGTATGCGTTCACCGTGG;TCGGCCTCGTAGCCCACGAG;GTGGAATAGCAGTGAGAACA	2	1.58994	1.29287	0.460183	0.736292	0.736107	0.33707	0.668974
CTAGE8	15	434;1361;9398;25262;26759;29339;31467;33606;37767;38527;44249;47973;60288;63752;71279	CACAACGGATGATGATAACC;CATTGGCAAGTGTCCAGTCA;TTCTTCAAAGCTCCTTTCAG;GCACATACCACCAGTTCCGA;TGTGCTTGAAGAAGACACAA;GGTTAGGAGTCGGCTTTACG;CAGCCGTGCCACTGAAGGGC;GGAGGAAAATTACCGAATAG;TCAACAAGATGAATTGATGG;TTTGAAACATCGAGTGCATT;AACTTAGATGATCCTCTGAA;AGATCAGCCGTGCCACTGAA;GTGGGAAGAGAGCAAAAACT;TTAAAATGAGTGAAGAACGA;TATTATTCAGTTATCTGAAG	2	1.58914	1.34935	0.461011	0.736107	0.736107	0.336289	0.668248
CTAGE4	15	434;1361;9398;25262;26759;29339;31467;33606;37767;38527;44249;47973;60288;63752;71279	CACAACGGATGATGATAACC;CATTGGCAAGTGTCCAGTCA;TTCTTCAAAGCTCCTTTCAG;GCACATACCACCAGTTCCGA;TGTGCTTGAAGAAGACACAA;GGTTAGGAGTCGGCTTTACG;CAGCCGTGCCACTGAAGGGC;GGAGGAAAATTACCGAATAG;TCAACAAGATGAATTGATGG;TTTGAAACATCGAGTGCATT;AACTTAGATGATCCTCTGAA;AGATCAGCCGTGCCACTGAA;GTGGGAAGAGAGCAAAAACT;TTAAAATGAGTGAAGAACGA;TATTATTCAGTTATCTGAAG	2	1.58914	1.34935	0.461011	0.736107	0.736107	0.336289	0.668248
RABEPK	4	3954;5463;18025;20793	GCAGAAGCTAAATCCCACTG;GGGGTAAATATGAACAGCTG;ACCATCACATGACCATGCCG;AAGCTAGCATGTTCATACCG	2	1.58847	1.17331	0.46179	0.736598	0.73618	0.335555	0.667638
TCAF2P1	3	1732;7564;22871	GAGAAGCTACCACTTCCGCA;GAGATCAATGGAATCAACCC;AGGCCATGCTCCGATAGGAG	2	1.58795	1.39045	0.462147	0.736415	0.73618	0.335219	0.667169
OSBPL2	4	4761;5468;11100;54292	AAGTCGCTTCTGCTGAACAT;GCTTCCCGATGATGACGTTG;TGGAAAAGAACTTCACAAGG;AAATGGACGGAATGTTTGTG	2	1.58774	1.13981	0.462472	0.73618	0.73618	0.334914	0.666971
PARK7	4	347;5486;10401;18958	GGGCGCACAGAATTTATCTG;TCATCCCTGTAGATGTCATG;GTTACAGGGACCATATGATG;AGTACAGTGTAGCCGTGATG	2	1.5851	1.66877	0.464851	0.739213	0.739028	0.332686	0.664573
CLN3	4	2041;5488;22470;28013	GCAGCCCCTCATAAGAACCG;TCCCACTGACGAGAACCCGG;GCAAAGTAAACTACGACCAA;ATTTGATGACGAGTGTGGGG	2	1.58481	1.29834	0.465208	0.739028	0.739028	0.332352	0.664307
DCAF8	4	5439;5499;38742;48981	CGCACCAGCACAGAAAGTCG;TGTATTCTTGCAACACTGTG;GCTACACTTACGACGCTGGG;TGGTGTGGGATTGGGTACGG	2	1.5832	1.11474	0.466743	0.740711	0.739485	0.330922	0.662844
PDLIM2	4	3763;5501;32046;75085	GGAGTAGGAGGACCTTAAGG;CTGGGGCTTCCGTATCACAG;CATAATCGTGGCCATCAACG;GCTGACCGCCTGTCCTACTC	2	1.58291	1.17959	0.467052	0.740448	0.739485	0.330635	0.662578
TEN1-CDK3	8	2346;5710;7041;22564;34296;49111;59683;64718	TGGACGTGGTGCACAACGAG;TCAGTCCAGAGTAACACTGA;GACCTATTACCTCCCCTGGG;GGTGGATGACCCGATGTGAG;CTCCCTGTACATCGTCCTCG;TCATGGGTGTAGGTGCGCAG;GTGGAAGGGCTCCACCAACT;GCTGCCCAAGAGAATCTCGG	3	1.58281	1.10299	0.467076	0.739734	0.739485	0.330613	0.662491
SMG9	4	5245;5503;34840;66161	GCTGAAATGAAGGAACGAGG;CCTGGACAACAATCACCACA;TGACAACAATGACATGACCA;AGAGGGACTACATTGCACCA	2	1.58262	1.12058	0.467393	0.739485	0.739485	0.330318	0.662312
CAMLG	4	1094;5507;10142;28943	ACAGCGGACTCGGTCCAGAG;TTGACATCACTACTGCACTC;TTGAAACGGAAGGAACGCTG;CAGTTGGGTCCCCTTTACCT	2	1.58203	1.42423	0.468058	0.739788	0.739537	0.3297	0.661781
UPK3BL1	4	206;5513;36042;74336	GGGTATCATTGCCGACGCGG;CAAACGACACCTTGGCGGGG;GGGCTACTATCTCACACTGA;GTCCTTCGTCATTCATCACC	2	1.58116	1.77884	0.469016	0.739803	0.739537	0.328812	0.660984
UPK3BL2	4	206;5513;36042;74336	GGGTATCATTGCCGACGCGG;CAAACGACACCTTGGCGGGG;GGGCTACTATCTCACACTGA;GTCCTTCGTCATTCATCACC	2	1.58116	1.77884	0.469016	0.739803	0.739537	0.328812	0.660984
USP49	4	4975;5517;15090;15125	CGTGCTCAATGATAACCCAG;GGACCACATGACTCGGAAGA;CACCAAACAGGTCTTAAAGG;GGCGGCGCGAGGTGAAACGG	2	1.58058	1.1286	0.469601	0.739977	0.739537	0.328271	0.660453
ROPN1B	5	2679;4328;7910;23850;58803	GCTGGCCCAGATGTGGAAAG;GGAGCTGCCGAAAATGCTGA;GAATGTGGGTCGCTTCACGG;CCGCAGGACCTCATCCAGTG;GCGAGTCGCTTTGTGTAACT	2	1.5803	1.20174	0.469796	0.739537	0.739537	0.328091	0.660195
GTSE1	4	881;5526;13505;31779	TGAGCAGTGCATGATTCCCT;GCTCTACCAGCAATCTCGCA;GTCAGGGAGAACATCCCGGT;CTGTCTAAATTCCAAGACAA	2	1.57927	1.46806	0.47103	0.740733	0.73976	0.326951	0.65926
MBTPS1	4	2881;5530;16574;29211	GCTCAAACATGTTGACCCCG;AGAACTCTCTTGCTTCGCGG;ATGGCCAGGTAGCCCGACCA;GGCATCAAAACACGTGAAGG	2	1.57869	1.22773	0.471509	0.740739	0.73976	0.32651	0.658729
CLUAP1	4	4804;5531;29662;59125	TTATAATGCTATGAAGACCA;GACTGACATCCCGCCTGACG;TCGGCATGGAAGTAGAGTTG;TAAAGACCTGCTCAATAATG	2	1.57855	1.13365	0.471655	0.740223	0.73976	0.326375	0.658597
PPIP5K1P1-CATSPER2	8	2630;4546;7070;15871;22525;30717;39708;48865	ACCTGCAGGTGTATACAGTG;AACTCCCTGATAGTGTGCCG;CTGCTTACGAGAAGAACACA;GAAATCTGTTCTATACGCTG;CGGTTGAGCACAGCATATCG;TGATCGTATTCAAAAAGACC;CATAGATCTTGAGATCGTGG;GGAGTACGGGATCAGTCGGG	3	1.57835	1.14083	0.471834	0.73976	0.73976	0.326211	0.65842
NOD2	4	3239;5543;28239;73472	CCAAGTACCCTTATTCCAGA;CTGGCCTGCCACAATTGAAG;CAATCCATTCGCTTTCACCG;AGGTTAACAGGACACGGTCA	2	1.57681	1.20449	0.473433	0.741522	0.741522	0.324741	0.657008
PTPMT1	4	1132;5548;14119;23341	TGGCGCGTCAAGCTCCGCAA;CGGGGTGATCACCATGAACG;TACAATGCACGTAAACACAC;TCAGCACAGTAGACATGACT	2	1.57609	1.41417	0.474059	0.741757	0.741757	0.324168	0.656347
NT5C1B	8	1416;2650;12413;17214;45055;50201;69878;71632	GTCAATGGTCTAGAATATCC;GCTCCGTGTAGCCTTTGATG;GAATATAAATACGTATTGTG;GCTGCTCGGACAGAGAGTTG;ATGCCTTCAAATAGCCAATG;GACGTGCGCGAATATTCCAG;CTGCGCGCTCTTCAACATGG;ACTAATAACCATGCCCAAGT	2	1.57502	1.23297	0.475138	0.742701	0.742153	0.32318	0.655372
FAM98B	4	3513;5557;26133;31908	AAGGTCCAGAAAAATCATGT;GTTTCATTAACATTCGTCGG;ACCCAAGACAACGATTACAA;AGAAGAGCAAGCCCTTACAA	2	1.57479	1.18825	0.475455	0.742452	0.742153	0.32289	0.655157
DDX31	4	4669;5559;45016;54111	AGGTACTTACTAAATGTGGG;CTTCATCCTTCAGAAATGCA;GTTGTCGAAGAGCGAACCGT;TCTCGTTGGCACGAGCACCA	2	1.5745	1.1366	0.475739	0.742153	0.742153	0.322631	0.654893
CREB1	4	3824;5565;8657;23786	AGCTGTACTAGAGTTACGGT;TGTGGAGACTGAATAACTGA;GGCTAACAATGGTACCGATG;TGGAGTTGGCACCGTTACAG	2	1.57363	1.172	0.476592	0.74274	0.74274	0.321853	0.6541
SLC47A2	4	4611;5570;38142;57213	AGCCCCAACAAGAAGCACGT;GATGCGTACCCGAGTGACAT;GGGTACTCACGGCCACCGCG;TCCTCTTCCACGTACCCATG	2	1.57291	1.13801	0.477209	0.74296	0.742901	0.321291	0.653441
C2orf78	4	3597;5572;36561;44255	GCTAGAATGTTGGTAAAGGT;GATTGCAGGCAGGATAGTTG;AAAGCTTCCGAGCCTATCCA;TTTGGCAGACATCACTACAT	2	1.57263	1.18278	0.477647	0.742901	0.742901	0.320893	0.653177
PLXNA1	4	1586;5582;8287;33028	CCTAACAGTACTCCTACGAG;GGAGAGCGAGTACATCAGTG;GTACACGAAGCCGAACATGT;GGATGATGGCCTGACCGCCG	2	1.57119	1.34238	0.479125	0.744457	0.744057	0.319551	0.651858
MROH7	4	553;5584;15082;29611	AGGAATCAGGGTCACATACG;TGACGGACAGGAGCTCGCAC;TCTCAAGGCCTGACTCACAG;AGTGGGGTCCTCGATAAAGA	2	1.5709	1.56221	0.479344	0.744057	0.744057	0.319352	0.651595
CSTF3	4	2896;5590;28055;76219	TTGGAGCATTCTCATTCGAG;TCATATGTCCGAGAAACCAA;GTCCGAAGAGTTTATCAACG;AACTCGTTCAAACAAAACTC	2	1.57004	1.22241	0.480172	0.744601	0.744601	0.318603	0.650804
IFT20	4	2858;5595;21300;31686	CTGGCAATACTGTAGGCCAT;AGGACATCCTGGGTGAAGCA;GCTGAGGGTGTTGGACCCAG;CAGTTTCAGAAAATAGTTGG	2	1.56933	1.22458	0.480879	0.744956	0.744956	0.317964	0.650146
C9orf131	4	5269;5601;42952;66136	TGAGGCACAAGATAGCATCA;TGCTCAGAGTTAGATCCATG;ATCCAGATATAAGCCCCAGT;CGCCAGATAAAACTCCCTTG	2	1.56847	1.11273	0.481699	0.745486	0.745486	0.317224	0.649357
HSF1	4	1389;5616;46936;55893	CCGGCGGGAGCATAGACGAG;AGCTTCCACGTGTTCGACCA;TGAAGACATAAAGATCCGCC;ACAGAAAGTCGTCAACAAGG	2	1.56633	1.36706	0.484045	0.748375	0.747534	0.315114	0.647386
NSD3	4	605;5617;46505;67779	GCTTCCATTACGATGCACAA;CTATGCTTAGGCATTCCGGG;ACACTTTACACGAAAAACAT;TTCTGAATGATAATAGTCAG	2	1.56618	1.54078	0.484151	0.747798	0.747534	0.315019	0.647254
LMAN1L	4	1587;5619;52210;72490	GAGCACGGATCACCTACTGG;CAGGCCGTGTGGTACACCCG;AGACCCCAAAGAAACCTCCA;TTGTACTCAAACCTGCGTAG	2	1.5659	1.33961	0.484459	0.747534	0.747534	0.314743	0.646992
ADORA2A	4	2050;5630;13094;27285	AAGCAGTTGATGATGTGTAG;GCGGCGGCCGACATCGCAGT;ATGCTAGGTTGGAACAACTG;TGGCTTGGTGACCGGCACGA	2	1.56433	1.28722	0.486075	0.749286	0.749286	0.313296	0.645548
COMMD3-BMI1	11	1026;2839;5103;9815;12010;12637;22769;31533;32867;58889;73154	ACAAAGCACACACATCAGGT;CTTGAAACATATCGACCCAG;AGCTGCAACTTACATACTAG;TTAGAGTTGACTTGTCAGCT;CTCCACAAAGCACACACATC;GCCGAGCGGCTTACCTAACA;GATTGATGTCATGTATGAGG;AATGGCTCTAATGAAGATAG;TTCTCTTTATTAGATTGGAT;AATTCCCTAGAAATCCTACT;GCGTTGGAGTCGAAGGAGCG	3	1.56279	1.24479	0.487415	0.750609	0.750609	0.312101	0.644122
SLC25A28	4	2889;5664;35085;44262	GTACAACTCACCATACCACC;GCAGGCAAAATAAAGGGCGT;GTCCGGATCTTGTCGTACCG;TAAGAACGGAGGGCCTATGG	2	1.55952	1.21761	0.491134	0.75559	0.755195	0.3088	0.641098
CDK11B	4	1018;5666;29768;75473	TCCTTATTGTGATCTCCATG;AAAAGAGAAAAGAGAAACGT;ACATCACCGAACGATGAGAG;CTACATCGTGATGAACTATG	2	1.55923	1.42782	0.491361	0.755195	0.755195	0.308599	0.640837
TTC31	4	5266;5676;19363;73719	TGCACCGGATCCATGTGGAT;TTGCAAGGAATTCGGTCCAG;GAGCGTTTGGAGCAGTACTG;CAGGGCTCAGACTCTTGGGG	2	1.55782	1.1075	0.492912	0.756833	0.756833	0.307231	0.639531
FAAP24	4	174;5682;9251;39384	CAGCACAGTAAACTTCTGTA;TACTCACCAACTGGATGACG;GTGGCCAATGAGAAATGGCG;TTGTAGTCGTTGAAAAAACC	2	1.55698	1.80313	0.49391	0.757621	0.757621	0.306352	0.638748
ELSPBP1	4	1527;5686;39621;52921	TGTGGTCTCTGATTGCATGG;ATGAAAGGGAAGATACAGCG;TATTCCTATGAGTCAAGTGG;GCCACCAGAGCCGTGTACAA	2	1.55641	1.34272	0.494511	0.757797	0.757675	0.305824	0.638226
DCAF15	4	4743;5689;20638;59519	TGTACCTGACCGTATGCGAG;TGCTGACGTAGATGTCACGG;GCAGCATGAAGCCATGCCGT;CGTGTCCCTCAAGAACATTG	2	1.55599	1.1246	0.494917	0.757675	0.757675	0.305467	0.637835
NFE2L2	4	4071;5698;27085;64241	GAATTCAATGATTCTGACTC;CTTCCACTTCAGAATCACTG;CACATCCAGTCAGAAACCAG;CATACCGTCTAAATCAACAG	2	1.55473	1.15115	0.496119	0.75877	0.75877	0.304414	0.636663
ABITRAM	4	3144;5702;32285;74972	AAGTATCGATCCACGAGCGA;GGTCTCTGGGAAATTTAAGC;TAGAGTGCTGTAGTATACAG;TTCACTCGCTGGTACAAACC	2	1.55417	1.1988	0.496704	0.75892	0.758785	0.303903	0.636142
MAGEA3	6	1322;3685;22147;23724;29643;62096	TCTAGTTGAAGTCACCCTGG;CTCTAGTTGAAGTCACCCTG;GGTAGTTCATGGTAGTGGGG;TCATAGGATTGGCTCCAGAG;AGGTGGCAAAGATGTACAAG;TGACAATCAGATCATGCCCA	2	1.55367	1.29032	0.497101	0.758785	0.758785	0.303555	0.63568
MDH1	4	3799;5718;29027;29259	ATTACCCACAACAATAACCT;GTTCCATTAGGACACCGTCC;AGCAACTGAAGTTCTCCTTG;GACATCTGGATACTGAGTCG	2	1.55193	1.16235	0.499156	0.761176	0.761176	0.301764	0.634061
ERF	4	4236;5727;13385;71898	CGGAAGTGGCTACCACCCGA;GGAAGGCACCCAGATCCGGA;GACCGGCCAGAGGCGACACA;CTGAGCCCGATGTACCCCAG	2	1.55067	1.14196	0.50043	0.762374	0.761878	0.300656	0.632892
PEX6	4	3301;5728;12450;50547	AGGGACTGGAGATTCACTAG;ACTAGCAGTGTCCTTCTACG;TGGGACCTCTCTGATAGACT;AGCATTTCCTCATGAGCTCG	2	1.55053	1.18778	0.500593	0.761878	0.761878	0.300515	0.632762
EEF1E1-BLOC1S5	8	5180;6022;7260;9662;13367;16119;27281;34729	AAGATAAAGTCTACCTTACA;CCAGTTCTTCAGACAAACAA;GTTTCTCACTAGCTACTAAG;AGTCTGTAGACTCCAACAGA;AAAAAGCAATCGTTCAGCAG;GAAACAGCATATGCTCCAGT;CCAAATGTAGAGACACAATG;ACAGGGTCACTCAAGTAGAT	3	1.54967	1.00465	0.501502	0.762518	0.761985	0.299727	0.631963
CERCAM	4	3267;5735;44954;73999	AGACTCTGCGGCTTCTCATG;AGGCGAGCATGCGTTCCCGA;CCTCGCCCTTGGTCAGAGTG;GTGCCGGTGAAATCCCACCA	2	1.54955	1.18924	0.50164	0.761985	0.761985	0.299608	0.631854
ZNF571	4	4279;5739;52838;59003	GGAGACAATATGGAGTGCAA;GTCATGCCTTATTCAACATG;TATCCGATGAAAAGTAGAAG;GAGATCAGAAGTACGACCAA	2	1.549	1.13931	0.502379	0.762365	0.762365	0.298969	0.631335
TSPOAP1	4	5237;5746;29448;33080	GCTCCCCTAGAATCACGGGT;ACAGCCAGCACATCTACCCT;TTGAGGACCACCAGACGGCG;GCGCACCATGTCGCCCCACG	2	1.54802	1.10354	0.503613	0.763495	0.762452	0.297903	0.630427
PRDM4	4	2837;5748;30629;52167	GGTGGTGTGATACCCATGCA;CCATGTTCGGGACAGTCCGA;GAGGGAAACAGATTCTAGGG;TGTTGGCAGATATACCACAA	2	1.54775	1.21521	0.50397	0.763295	0.762452	0.297595	0.630168
JADE2	4	3539;5752;24524;32977	TCATCACTACCCACCTCGGA;TATATTAGCAGACAACGATG;GACCCCCAAGACCGACGAGG;CACTAGAAGTGGGACCAAGT	2	1.54719	1.17308	0.504571	0.763464	0.762452	0.297078	0.62965
MT2A	5	1510;4514;28715;37454;71352	CACACTTGGCACAGCCCACA;TGCTGCTCCTGCTGCCCTGT;ACCGGCGGCGCAGGAGCAGT;GGTGACTCCTGCACCTGCGC;GCATTTGCAGGAGCCGGCGC	2	1.54707	1.29615	0.504596	0.762761	0.762452	0.297057	0.629535
IFNA7	7	2417;3160;30350;47979;51585;68553;71351	TTACCAGCAACTGAATGACC;TAGGAGGGCCTTGATACTCC;CCACAGCCTGCGTAATAGGA;TTCTTTACTGATGGTCGTGC;ACATGAATTCAGATTCCCAG;AGATTCTTCCCATTTGTGCC;TACAAATCCATCTGCTCTCT	2	1.54681	1.14502	0.50488	0.762452	0.762452	0.296812	0.6293
IL17RE	4	1789;5766;58905;60929	CACAGCTCGAGAGTCAGATG;TTCTCAGACAGGTGACGACG;TGGCTGACAGTGTACACGGG;CCAGTGAAACTGTCATCCTG	2	1.54525	1.305	0.506682	0.764434	0.764434	0.295264	0.627838
ANXA7	4	3101;5778;11267;12933	CTCCAGGCATCGTAATACGT;AGGAACAAAATACCTGACTA;TACCCACAAGTGCCAAGTAG;ATTTAAGACCTCCTATGGCA	2	1.54359	1.19612	0.508631	0.766632	0.766051	0.293597	0.626287
SERPINA7	4	1156;5779;20832;60125	GCAGGAGATTAACAGTCATG;TCTGTACCGGAGGTTCACTG;GGAACAATACTATCACCTAG;ATAGTTCACTAAGACCATGA	2	1.54345	1.3935	0.508736	0.766051	0.766051	0.293507	0.626158
RAB11FIP2	4	1810;5785;26735;40049	ACATACACTATAATTCAGCT;AAAATTTATCCAGACCCACC;TTTAGATTAGAATCCAAACA;TGAAGAAAGCAGCGAAACAT	2	1.54262	1.30133	0.509638	0.766668	0.766668	0.292738	0.625383
ATN1	4	5431;5790;30870;41123	GAGAAGGCTGAGTATACTTG;TCCAAGCTATCCAGATCGGA;GCAGGTTCGGTGTCACATGG;GAGGTTCCTCGATAGCCCGG	2	1.54193	1.09435	0.510304	0.76693	0.76693	0.292171	0.624738
TAF6L	4	4278;5796;12900;31411	GCAGACGAACTCCAAGATTG;AGATCCTGGCAGATCCTGTG;TCATGAAGCACACCAAACGC;CACCCCTTACCCGATCCTTG	2	1.5411	1.13541	0.511253	0.767618	0.767489	0.291364	0.623964
MTA1	4	924;5799;9128;48839	TGTGGAGAGTATCCATGGCG;TGGGGGCTACCTGATGTGCG;ACAGACGGCCAATGGGAACG;TCCTTCAGGGGAAATAGAAG	2	1.54069	1.43878	0.511659	0.767489	0.767489	0.291019	0.623577
SEMA3E	4	3243;5804;35397;65273	TGTGCCAGCAAAGTAAATGG;TGCTCACGCAATTTACACCA;TGCTGGATGAATATCAAGAG;TTGGACTCTTTAACACTACC	2	1.54	1.18585	0.512285	0.767689	0.767689	0.290489	0.622933
OR11H2	7	1926;3190;19696;26432;43476;47911;48154	CCAATGCAAATAGTGGCCCT;TCTGAGAGATGAGAACAATG;ATGATATTAGGATAGAGCAA;GATAGCAAGGTACTGATCAA;ACATGGGAGTGTGAAGTCGC;TGGGCATCTCTATGCCAAAC;TCCAAGGTTTCTCTTGTGAG	2	1.53948	1.18216	0.512829	0.767766	0.767766	0.290028	0.622447
PPM1G	4	4651;5823;18486;49162	TGACAGTGGTACAACAGCGG;TACGGGCAGAACTGTCACAA;AACTTGGACTTAGCAACTCG;TTTCCTCCAACTCGGAACGT	2	1.53739	1.11873	0.514956	0.770212	0.769807	0.28823	0.620488
FANCF	4	155;5829;8350;9444	GGTAACGAGCTGCATCCCCG;GCACAACCAGTGGAGGCAAG;CACTACCTACGTCAGCACCT;TCCACAAATCACCTGGAGAG	2	1.53657	1.81788	0.515833	0.770785	0.769807	0.287491	0.619716
NLRC5	4	3883;5830;32417;67481	ACAGGCGACTTGGCACAGTG;TTTGCACTTCAGATCCAACG;TTCAACACCAGGGTTAACAA;GGGACAAACCGTTCTCACTG	2	1.53644	1.1506	0.51593	0.770193	0.769807	0.287409	0.619588
DLG1	4	1814;5832;9293;9790	CATCCTACCCACCATACCAC;TATGCTAACAGACTTACAGT;GGAGGTGCAGCACATAAGGA;TTGAGTCATCTCCAATGTGT	2	1.53616	1.29766	0.516166	0.769807	0.769807	0.287211	0.619331
MMP17	4	2034;5841;62427;74482	TCCAAGGCCGACCATAACGA;TGAAGAAGAAAGCTTCACCC;CGCACCGTGTCGTGCCCCAG;CATGGCTTAACCCAATGGCG	2	1.53493	1.27408	0.517733	0.771407	0.771033	0.285894	0.618175
KIFC2	4	2486;5843;28479;36297	AGCAGAGCCTGAGTCTCATG;AGTCTAGGCGGAATCGACGA;TGGTCACTGTCAACAGTGAG;TAAAGGTGCTGACCAAACCT	2	1.53466	1.23429	0.517976	0.771033	0.771033	0.28569	0.617918
IFNA21	10	1236;3160;5801;17600;35733;43363;61812;68553;69479;71993	TTTGTAGCTGAGCACCAGCA;TAGGAGGGCCTTGATACTCC;CCACAGCCTGGGTAATAGGA;TTACCCAGGCTGTGGGTCTG;TGACTTTGGATTCCCCCAGG;CAGCTGCTGGTTAAGTTCAG;CTTCAATCTCTTCAGCACAA;AGATTCTTCCCATTTGTGCC;TCTGCCTCAGACCCACAGCC;CCCAACCTCCTGTATCACGC	3	1.53393	1.22129	0.518658	0.771313	0.771313	0.285119	0.617233
PHEX	4	5392;5857;12499;36224	ACATGAAAACCGAACCAGCG;CTTTCCAACAACATAAGGGA;GAAGCCAGAATGCATCGAAG;TAGATTCAAGCACGGGCCAG	2	1.53275	1.09097	0.520112	0.772737	0.772737	0.283903	0.616123
SIX5	4	5589;5861;55810;60400	TGATGGGAATCCCACGACTG;GCAGGTGGCGTGCGTCTGCG;CCTGCGCGCGCGCTACCATG;CTGGGGCAGGTTCAATAGTG	2	1.53221	1.08469	0.520769	0.772978	0.772906	0.283355	0.61561
FAM199X	4	1372;5864;51654;65775	CAGGCAGTGACATTGCCAGT;CAGGTGCCCACCCCGCGAGG;GAAGTCCTGATCATCTAACA;AATATATTGAGTATCTGAGT	2	1.5318	1.35232	0.521216	0.772906	0.772906	0.282982	0.615226
BTRC	4	4992;5875;42491;69484	TGCGATGCCTGTATAACCCA;AGAGGCCTGGCAGAACGAAG;ACGAGTTTATGTGCCCATGT;AGTGCAGAACTGCTTCACAA	2	1.5303	1.10288	0.52288	0.774638	0.774638	0.281598	0.613818
PRKCQ	4	5625;5883;10007;21969	TACTGTACCAGACAAACTCG;CGATGATGTTGAGTGCACGA;CAGCGAGTAGAGCTCCACGG;GCTCCATCAAAAATGAAGCA	2	1.52922	1.08213	0.524301	0.776006	0.775556	0.280419	0.612795
MBD3L3	14	1083;3827;6237;7320;12429;15009;15814;18612;26152;34074;35390;41542;54375;71531	CCGTACTCACCAGAACAGGT;GGCCGGTGAATCTCTGGACA;CAGAAAAGGGGACGAGCACC;CGTTTCTTCTGTAAAGCCCA;CTGCGCCTACCGGAGACTGC;TCTTAAGTATCCTTGCACCG;GGAGGCCGGTGACAAGGATC;GGGGACGGCCGGTGAATCTC;CGTCTTAAGTATCCTTGCAC;GAAGAAACGAGAAATCCACA;TCAAAAGAAACATGATGCCC;GATGCAGCTGGTGAGTCTCA;TGCAGCTGGTGAGTCTCATG;ATGCAGCTGGTGAGTCTCAT	4	1.52863	1.08892	0.524902	0.776159	0.775556	0.279922	0.612243
ZFAND5	4	5740;5888;31637;64136	AGAAATGAGCATTTCAAGAG;ACTAGCTTAAACAACTGTGA;GTACTGGGCTGAGAAACTGA;CTCAAATAGAAATGTGCCTG	2	1.52854	1.07844	0.524991	0.775556	0.775556	0.279848	0.612155
GNAT1	4	3308;5897;13293;43053	AGATGATGGCGATAAACTCG;GCACATGGCAGACACTATCG;CTCCACTAGCACCATGTCGT;TCCGTACTGGATGTTGAGTG	2	1.52732	1.17577	0.526437	0.776955	0.776955	0.278654	0.611006
VPS36	4	2461;5904;7883;42095	CCAGTTACCAGAGAAACCTA;TAGGAATTGTAGGTATTGAA;TCAGTCGGTGTGTACTAAGA;GGAAATGACACAAAGAAGAT	2	1.52638	1.23213	0.52759	0.777921	0.777433	0.277704	0.610113
LIMCH1	4	5556;5906;48554;73415	TAAATGGTAACTAATACCTG;CATGCTGGTATCCAGAACAC;TAGGCTATACTTACTCGCAG;GCACCAGCATGTTTGACATG	2	1.52611	1.08263	0.527906	0.777652	0.777433	0.277443	0.609858
TIA1	4	2110;5908;47788;51351	CTCATATGTACTCTTTGGAG;GAAAACGCCATTCAACAGAT;AGCAACTGTACTGTATACTG;CATTAGCTGCTATGAATGGA	2	1.52584	1.26223	0.528255	0.777433	0.777433	0.277156	0.609602
DNAJB5	4	4377;5920;20569;42650	CTAAGTGACCCCAAGAAACG;TGGGCGAACTGTGCGCACCG;CTTTCACTACACCTTTCATG;GAATAAAGAACCCAACGCTG	2	1.52422	1.12288	0.529936	0.779171	0.779171	0.275776	0.608073
SMN2	8	851;4450;7441;8571;11642;20920;48780;67550	GATTCCGTGCTGTTCCGGCG;TGTGCCGCGCCGGAACAGCA;TCCAGTGTAAACCACAACAC;TAAGAGAGAAACCTGTGTTG;TCTGCCATTTGGTCAGAAGA;TATAGAACAAAATGCTCAAG;ATTAGCTACTTCACAGATTG;ACAGATTGGGGAAAGTAGAT	3	1.5232	1.267	0.531024	0.779302	0.779302	0.274886	0.607101
SMN1	8	851;4450;7441;8571;11642;20920;48780;67550	GATTCCGTGCTGTTCCGGCG;TGTGCCGCGCCGGAACAGCA;TCCAGTGTAAACCACAACAC;TAAGAGAGAAACCTGTGTTG;TCTGCCATTTGGTCAGAAGA;TATAGAACAAAATGCTCAAG;ATTAGCTACTTCACAGATTG;ACAGATTGGGGAAAGTAGAT	3	1.5232	1.267	0.531024	0.779302	0.779302	0.274886	0.607101
SLC66A2	4	5393;5931;29271;72254	GTCCCGATACTGCGGGACGT;CAGCACCAGGCACACGTAGG;ACAGGGCGGAGTCAATGGAC;GCTGTGCACCGAGGTCCGTG	2	1.52274	1.08594	0.531714	0.779581	0.779581	0.274322	0.606673
CENPJ	4	3670;5940;38376;40341	TACCATAAAACCATCGACTG;GACTAACCAGAGCACTTCCG;TAGTCATTGTAACCGCAGTG;CCTGTGCAGCCAGTATCGCA	2	1.52154	1.15352	0.53303	0.780776	0.780776	0.273249	0.605528
RBM19	4	2239;5954;15901;72224	CTTGTAGGACGACGATCCCA;TACCTCTGTGACATTGAACG;GGGTAGTGGAGCTCAGACAG;TGCAGGTGGGCGCTACATCG	2	1.51966	1.24737	0.535238	0.783275	0.781693	0.271453	0.603749
ZNF629	4	4090;5955;31713;57123	AGCTGCGGTAGAAAGCCCGG;TACCCCATCTGACTGGACCA;GGACTCAACAGAGATGTCCC;AGCACCGGGTGATCCATGAG	2	1.51953	1.1327	0.535376	0.782743	0.781693	0.271341	0.603622
ERAS	4	2112;5956;59787;68068	CTGGAAGGAAGGGCTCCATG;TTGTTGCCCACGAGGACAAG;AGGAGTTGACCCTGGACAGT;GAACCACCAGTGCTTCGTGG	2	1.51939	1.25882	0.535498	0.782188	0.781693	0.271242	0.603495
BCO2	4	3991;5957;58119;67325	GGGAACCCCAGTGTAATACG;ATGGAACAGCATACAATATG;GTCAGCAGCGGTGCAACACA;AAGCAATAGAACATATCACC	2	1.51926	1.13701	0.53566	0.781693	0.781693	0.27111	0.603368
SSX5	4	4295;5967;9469;53887	GGTATTTGAGAACCAACCCT;AGCATTAAAGCTCTACTGTG;GATTCACCAAATGTATTCCA;AACGGGTCGCAGACTTCCAG	2	1.51792	1.12311	0.537187	0.783188	0.783188	0.269875	0.6021
SHOX	4	1932;5976;27298;61525	GGTCCTTGAACAAATGCACC;CAGCCGCACCAACTTCACGC;CCTCGCGCATGAAGGCGTCG;AAAAGCAAGGACGGTAACGG	2	1.51672	1.27527	0.538681	0.784633	0.78409	0.268669	0.600959
CFAP52	4	2891;5977;19191;69658	CCGGACAAGTCACATTCATG;ATGAGGACTGTGCAACCAAG;TTGTACTTGGTATCACTAGG;GCACCTGGAGAAGATCACAT	2	1.51659	1.19601	0.538811	0.78409	0.78409	0.268564	0.600832
LCOR	8	685;2862;17649;22110;40233;43696;47153;47886	GTATCCAACAGTGCAACTGG;ACAGCCAGAAAGAGTACTCG;TCCATCCAATTAGGCGACCT;TCAACATCGTCCTCATCTAG;AAGCTTACAGGATGGAACCA;CTGAGGTTGAACTCGTAATG;TTTCTGACAGTAAGGTCCAG;AAAGAAGTCAAGGAGTTACG	2	1.51557	1.34639	0.539988	0.785071	0.785071	0.267616	0.599861
SERTM1	4	5098;5998;14645;72656	CACACTTCCCGAAAATCCTG;AGATGTAGACGTTTGACAGG;TGGGTCCACTGACGTGGACA;GCAGAAACGCTAAAAGGCTG	2	1.5138	1.09102	0.541888	0.7871	0.786036	0.266091	0.598175
DUS1L	4	2731;6002;10075;65874	CCGCGACGCCAACTACCGGA;AGGAACAGAGAGTTTCTCGT;AGGGCGTCATGAGCGCAGGT;ATGTTCCCGTTAGCAAACAC	2	1.51327	1.20532	0.542408	0.787122	0.786036	0.265674	0.597669
ZNF862	4	4785;6004;33839;67766	GGTTAGTCAGAGGTTACACG;GCGGATGTAAATCCCCACGC;TACAGGCAGTGGACACATCG;TTATACAGGACCATTCAAGG	2	1.513	1.10157	0.542692	0.786802	0.786036	0.265447	0.597417
YTHDF3	4	348;6005;15278;53693	TGCTGGATTATAGTTTGAGG;TGGGTAGCTCCTCGTAACAG;TGGTGTATTTAGTCAACCTG;CAACCGAAACTTAAACCCAA	2	1.51287	1.63204	0.542887	0.786354	0.786036	0.265291	0.59729
SREBF2	4	1780;6007;16632;33420	ACTCGAATGACAGGACACTG;CATGTGTACATCGGAACAGG;AGTGCAACGGTCATTCACCC;GCTGCATTCTGGTATATCAA	2	1.51261	1.2897	0.543171	0.786036	0.786036	0.265064	0.597038
C1orf216	4	3689;6011;45510;64019	GCTGCGCACCCCTTCCTCAG;GAGTGGAACCTATCCTGAGG;GCTACGGCTGTCAATGCTCA;TCGGGCTGACATAATCCAGG	2	1.51208	1.14784	0.543845	0.786281	0.786281	0.264525	0.596532
NFKBIB	4	2335;6015;13115;22594	AATCGGGGTACAAGGCGACA;GCAGATGAATGGTGCGACAG;GTGACGTAGCCGAAGACGAG;GGCCGTTATCCACAAAGATG	2	1.51155	1.23503	0.544543	0.786562	0.786464	0.263968	0.596027
NT5C2	4	4713;6020;54807;62439	CAGCATGGTATCGTCTACTC;GAGTCACATACGGTACCTTG;ATCGTCGAGAAGCCTATCAT;GCAAAGCTGAGCAACTCCTG	2	1.51089	1.10315	0.545387	0.787053	0.786464	0.263295	0.595396
EEF1E1	4	5180;6022;13367;34729	AAGATAAAGTCTACCTTACA;CCAGTTCTTCAGACAAACAA;AAAAAGCAATCGTTCAGCAG;ACAGGGTCACTCAAGTAGAT	2	1.51062	1.0867	0.54572	0.786806	0.786464	0.26303	0.595144
MTMR3	4	5375;6024;25254;31343	ATACCATGCTTGGTGCATGG;TGGGGGAGACCTTTCTGACG;AGGAACGGACATGTTCCGTG;CTTACCTGTAGATGACGGCA	2	1.51036	1.08031	0.545988	0.786465	0.786464	0.262817	0.594892
PLEKHG7	8	2744;7240;7534;21744;22456;36421;56323;72941	GAGGTGCCACCCCAAGACTG;TTATCTCTATCCCAAAGCGG;AGCAGAATGAACAATGCAGA;AGGAGCCTGCCAAAGAACCA;TAGGAATCTCGTGCTTTCTG;TTGAGGAGATTAAGGACCCG;AGAGACTGTTCACAAAACCA;TTCCTGGCAGGCTCTTCGAA	3	1.5099	1.01138	0.546492	0.786464	0.786464	0.262416	0.594452
TUSC2	4	3148;6046;38124;39740	CCGCGGCGCGTGAATACGAA;GGAACCCATGCCCTTACCCG;TCTGGCTCACGAGTTCTATG;GCCAGCGGGTCCAAAGCTCG	2	1.50746	1.1752	0.549585	0.790187	0.790187	0.259965	0.59212
EIF4G2	4	5162;6052;15891;24251	CAACATCTTGATCTTAGCAA;AATGCAAATGAGGCTGTCAA;ATTAGACCATGAACGAGCCA;GAACGATGACGTCCCATGGT	2	1.50667	1.08532	0.550454	0.790707	0.790707	0.259279	0.591365
SERHL2	4	3232;6060;33259;54037	TATTGCTCTTCAGTAACCTG;CCTGCAAAGAGGAACCACGA;AAGAGGGATGAGTCTGTCGA;TCTCACTCACAAAAGTCTGG	2	1.50562	1.1693	0.551688	0.791751	0.791751	0.258306	0.59036
ZW10	4	4500;6073;20911;59365	GACTCACTGATACGGCATGT;TTGATACGTGAAGATCCCGG;AAAGTGCCAGGATGTGATTG;CACTGAACAATCGCACAAAG	2	1.50392	1.10781	0.553872	0.794155	0.793437	0.25659	0.588727
OR2T5	8	3796;4089;7577;8260;10579;11825;15578;41850	GGACACAGCATAGGTACATG;CATCTGCATCCCACACTCAG;GACAGACCCTATGGTTCATG;GGAGCATGAGGACACAGCAT;CAGGACAGGATCGTTACAGC;AGGACAGGATCGTTACAGCA;ATCGTCTGAAGAGTCCCATG;ACATCCAGCTCTACTTAGTG	3	1.50382	1.10402	0.55388	0.793437	0.793437	0.256584	0.588632
TSPAN18	4	3010;6078;17246;67867	CATCGGCATCTGGGTCATGG;GAGCTCACCAAGCACTACCA;GCAGCAGACACTTGTTCTCA;GGAGGATGTAGGCGCCCGTG	2	1.50326	1.18163	0.55457	0.793697	0.793697	0.256043	0.588099
CDHR2	4	5591;6093;20297;54566	TGGCCGTGGATAAAGACATG;TGTGAACATTCTCTGCACCA;GTTGTAGGAGCCGCTAACCA;TCTCACCAGCACCTGAACGG	2	1.50131	1.06918	0.556909	0.796313	0.796118	0.254216	0.586219
CYP2W1	4	5304;6095;15824;32370	GGTGCTGACGGGGTTCGAGG;AAGTGCAGGTTCCCGACGAG;CCTGCTGGGTCTCATCGATG;GAGGCCCCACGTGTGCCCGG	2	1.50105	1.0779	0.557282	0.796118	0.796118	0.253925	0.585968
DPM1	4	3722;6105;15545;50957	TTCTCGCGCTCGTTGTAGGT;TGGAAGCCCAGATGGAACAA;TGGTGAAAAGCTTCTCCGAG;CATGGAATGAAACATGCCAC	2	1.49974	1.14003	0.558768	0.79751	0.796598	0.252768	0.584716
TGM5	4	3323;6107;15532;29948	TGCCTGGCTGGAGACCAATG;TGTGACGGCCTACCAGCTAG;GATGAGTATTATGACAACAC;TGGAGTGAGAATTACACAGA	2	1.49948	1.161	0.559101	0.797256	0.796598	0.25251	0.584466
MAGED4B	8	752;3188;7611;24017;31155;56720;63824;76626	TGAACGAGCAACGTACACCC;TCCCCATCAAGCGCGCAGGT;CCAAGCTTCCGAAGGCTCTG;GCCTTCGCATCTTATCGGTG;CTCTCCTGAGACCTGCGGCG;CAGGCACAGTACGTGCCTTG;GGTGGTCGCTAGCCACCGGG;GGAGGAGAGAGAGACTCCCG	3	1.49904	1.35722	0.559661	0.796598	0.796598	0.252075	0.584043
MAGED4	8	752;3188;7611;24017;31155;56720;63824;76626	TGAACGAGCAACGTACACCC;TCCCCATCAAGCGCGCAGGT;CCAAGCTTCCGAAGGCTCTG;GCCTTCGCATCTTATCGGTG;CTCTCCTGAGACCTGCGGCG;CAGGCACAGTACGTGCCTTG;GGTGGTCGCTAGCCACCGGG;GGAGGAGAGAGAGACTCCCG	3	1.49904	1.35722	0.559661	0.796598	0.796598	0.252075	0.584043
TTN	4	541;6116;47307;51354	GTACCTAACGACGAAAGGTG;AGAACCTGCAACAATCACCG;AGAGGTTCAATAAAGTACGG;GTCCTTGTAGGATAGCAATG	2	1.49831	1.53058	0.560644	0.797269	0.797039	0.251313	0.58334
C14orf39	4	4313;6118;9530;52142	AGAAATTAATTATTTAAACC;TCATTACTGTAAACATAGTG;AAAGTCCATTTAGTAAGTGA;CAATCAGTGGTCGGAAAAAG	2	1.49805	1.11242	0.560993	0.797039	0.797039	0.251043	0.58309
ATP5MC2	4	2031;6124;22271;26099	AGAACCAGCCACCCCAACTG;GCACCACTGCAGATAGCGGA;GATGTCCCTTGAAATGGCGC;ACCGGAGATACTGACAGATG	2	1.49728	1.25555	0.56204	0.797801	0.797801	0.250233	0.58234
KCNJ14	4	5297;6136;17503;54160	CGGCGTGCGCAGCGTCACCG;CTTCAGCGAGAACGCCGTCG;CATGACAGCACCCACGACGA;AACGTGCGTTTCGTAAACCT	2	1.49572	1.07546	0.563859	0.799655	0.799655	0.248829	0.580842
NR2C2	4	3295;6143;21918;42572	TCTTTGTCTGCCACAAACGT;CCAGTCGACACCCATCATTG;CCCCAGTAAACGCTCCACAG;GAACGTCACCTTAGAATCCG	2	1.49482	1.16026	0.565077	0.800654	0.800654	0.247892	0.579969
LIMD2	4	4718;6157;60088;75690	CCAGAAGACCGTGTACCCCA;CCGGGCACTTACATGAGAGG;GTAGAACTCCCCGTGCAGCG;AGCACTGTCACACCAAGCTC	2	1.49301	1.09403	0.567513	0.803376	0.803376	0.246024	0.578224
SFRP4	4	4982;6184;8950;36919	ACATGCCCTGGAACATCACG;CAGGCGAGATGCACACGCCA;TGGCTGCAATGAGGTCACAA;CCCTATCAAGCCGTGCAAGT	2	1.48954	1.08284	0.571581	0.8084	0.8084	0.242923	0.574865
IGFN1	4	4315;6191;27581;64272	GTCACTCGCACCTCACAATG;GGCAGATGGTATATGCCGGG;ATGGAATCTAGGTACGAGGG;GGATGAGGCAGATTATAGGA	2	1.48864	1.10763	0.572669	0.809206	0.809206	0.242097	0.573996
KRT78	4	4316;6197;31070;73086	TCAGATGCTTCAAGAAGTAG;CCCGGTACGAGGAGATCGCC;CACAAAGTCGTTCTCAAGTG;AGGAAGCAAACTGGTTGTTG	2	1.48787	1.10721	0.57357	0.809746	0.809746	0.241414	0.573251
GSX1	4	5697;6216;62025;71136	GGAGGTCTGGTAGAGCGCGG;AGTACTGCGAGCCGAAGGGT;GCACTCTGCTGTGTCGCCCG;GCGGCGGGGGCACAGCGTAG	2	1.48545	1.05813	0.576842	0.813629	0.811994	0.238943	0.570896
NALF2	4	1538;6219;50041;59189	CAGCAAGTCCCAGACCGTGT;ACTGTATCGAGGCGTACCAG;CAGATGGTCAGCGAGCAGCA;AGGCGGAAGAGTACTCAATC	2	1.48506	1.30558	0.577337	0.813592	0.811994	0.23857	0.570524
UNC80	4	5867;6226;18343;68455	CTGACCAGACTGACCCGCGG;GGGAATGAGTAATGCCGGCG;ACTTTGGCGTCATTCAACGT;GTGCCGAGAAGTTAGCACCA	2	1.48417	1.05266	0.578612	0.814652	0.811994	0.237613	0.569658
KRBOX4	4	4509;6227;13663;38108	CCTCACCCACGGACACCAGG;TGAGCAGATAGATCACTACA;CCTATGAATGCAGCTTGCCA;ACCAGGTGAAGAGTCCTGGA	2	1.48404	1.09752	0.578807	0.814192	0.811994	0.237466	0.569534
B3GNT4	4	4331;6229;8094;27808	TGGTCACGTGGAGCGACGTG;CCTCCAGTGGGACTTCACTG;GAAATTTCGGCAGTGACGAT;CCAGGAACTCTAACACGTTG	2	1.48379	1.10455	0.57905	0.813801	0.811994	0.237284	0.569286
NUTM2E	5	3444;4894;13355;57393;66582	GACACACAACACCTCCGCAG;GGAAGGTAGACAGCACCAGA;GGGGGCCTGAGTTAGGACCA;TCCGCAATAAGAAAAGCCAA;TTCTCCGATCGCTGGCCCGG	2	1.48367	1.10782	0.579091	0.812394	0.811994	0.237253	0.569169
NUTM2B	5	3444;4894;13355;57393;66582	GACACACAACACCTCCGCAG;GGAAGGTAGACAGCACCAGA;GGGGGCCTGAGTTAGGACCA;TCCGCAATAAGAAAAGCCAA;TTCTCCGATCGCTGGCCCGG	2	1.48367	1.10782	0.579091	0.812394	0.811994	0.237253	0.569169
TATDN1	4	662;6230;23812;60376	CTTTGGGACAAAACTGCAGT;TAATGAAAAGAAATAGAGAT;TTTCAGTTTATGATTACAGG;TTGACTGACCCTATGTTCAG	2	1.48366	1.48045	0.579326	0.811994	0.811994	0.237077	0.569163
AKT1	4	1169;6247;9247;43589	TGTTGAGGGGAGCCTCACGT;TGTCATGGAGTACGCCAACG;GAAGGTGCGTTCGATGACAG;CCTGCACTCGGAGAAGAACG	2	1.4815	1.36021	0.5819	0.814869	0.812937	0.235151	0.567061
DOHH	4	2274;6248;11663;34001	GCGCGGTATCGCTCGAAGAG;GTCACGCTCCTCAGCCGGCG;GCCTGGTTACCTCGATGACG;CAGAAGCCCCTCCTCACCCT	2	1.48138	1.22516	0.582046	0.814343	0.812937	0.235042	0.566938
ARMCX5	4	1607;6250;29538;57529	TTCAATCAAGGTCTCAACCA;ACAGTACTGACCCTAGACAT;GACACATACAGTGACCTACA;AAAGTATGGGCCTAATCCGA	2	1.48112	1.29467	0.582306	0.813976	0.812937	0.234849	0.566691
POLDIP3	4	5368;6253;15122;27735	TGAAATGCCATACCATGTGG;CACCAGTGTCCGGGACATGT;CTCTCGCAAGCAGCAGACCA;ACATTGATTCTCATTCCGGC	2	1.48074	1.06572	0.582745	0.81386	0.812937	0.234522	0.56632
TXNRD3	4	3429;6255;25594;41932	CCTGGCAAAACATTAGTGGT;GCGCCTACCCGAGTACTATG;CACATCAGCTCTCTAAACTG;TCACAGGTATGAATTTCCGT	2	1.48049	1.14562	0.582964	0.813438	0.812937	0.234358	0.566074
ZAR1L	4	709;6256;25434;38964	AGCCGCAGCCACCATCACGG;ACTGCATTGACCCTTACAAG;GGCACAAACAGCCCGACTGG;GCAGGCGGATCAAGCCCCTG	2	1.48036	1.46431	0.583126	0.812937	0.812937	0.234237	0.56595
HIRA	4	5842;6266;29300;30953	GGGTTGACATGGGACCCTGT;TGTGTGCGGTGGTCAAACAG;ATGTCTGAAACGGCCGCTGG;GAGCCTAGCCATCATGACCG	2	1.4791	1.05082	0.58462	0.814292	0.814292	0.233126	0.564716
ASB6	4	2736;6274;15709;43204	CCGGTCCCTCCGATTAACGT;GTCAATGCCGCTGACAAGCA;CCCATGCCGCAAGAGAACGT;GCCCAGTTATGTCGCCAGCG	2	1.47809	1.18737	0.585854	0.815284	0.815284	0.23221	0.56373
NME7	4	2254;6282;28959;59996	ACTGGTATTAATTGACTATG;GAGATGATGCTATATGTGAA;ACTTGAAAAAGGGTCTTGAC;GGCATAAGAAATGCAGCGCA	2	1.47708	1.22476	0.587064	0.816239	0.816239	0.231314	0.562745
MGME1	4	4142;6288;48096;61443	CGTCGCCCAGACCCCGGGAT;GGAAAGCATACTTTCACCCC;CAGCGGATGATTCTGGAACT;AGGAAGTAGAGAAAGCCACA	2	1.47632	1.10882	0.588047	0.816877	0.816877	0.230588	0.562007
SPIB	4	2849;6294;13809;43001	CCAGCTACCCTGATTCAGAG;AGAGGAGGAAGACTTACCGT;CCGGGTCGAAGGCTTCATAG;GGCTAGCGAAGTTCTCCGTG	2	1.47557	1.17831	0.588964	0.817424	0.817424	0.229911	0.561268
RASSF4	4	1302;6302;31988;67150	GCTGTGATGTTCCCGTTCTG;AACCTACAACTGCTACCATG;AAGGGACTCTGATCATCGAG;CCCAGCGCATCCGGCGACAC	2	1.47456	1.33448	0.590255	0.818487	0.818487	0.22896	0.560285
DPM3	4	4048;6312;25450;64283	GGGCACTGTGGGCTATCGTG;AGGACTTCCTGGCAGGACAA;CCATGACGAAATTAGCGCAG;CTTTGGGGACTAGCGATCCT	2	1.47331	1.11146	0.591968	0.820134	0.819901	0.227702	0.559056
BICRAL	4	4719;6314;37190;46053	ATGGCTTTATGCAACATGTG;TGACAGGTGTAATACAGTTG;GCTGCGAAACAGCTAACGAA;AAGAGATCCCTTGTTGTACG	2	1.47305	1.08402	0.592326	0.819901	0.819901	0.22744	0.558811
MSC	4	2390;6323;10065;28423	CAAGAGGAAGCGGCCCCGTG;CGTAGCTGCGCTCTACGCCG;CTCGCCCAGTGACAACTCGT;CAAGCAGTCGCAGCGGAACG	2	1.47193	1.21064	0.593714	0.821094	0.821094	0.226423	0.557706
AUH	4	1086;6328;19411;30078	ATACCAGCACAGAATATCCC;ACCTGCTACTCGTATATCAC;GAACTACTCATACCTCCACC;AAAATGAGTTCCAGTGAAGT	2	1.4713	1.37039	0.594558	0.821533	0.821423	0.225805	0.557093
FLAD1	4	2271;6331;18235;22098	TAGGCCAAGCATTCCTCCAG;CCGGACACTGCGCTCCCTAG;GCCAAGCCTACGTCCAAAGT;ACGTTTCGGACGGAGACCAG	2	1.47093	1.2202	0.595005	0.821423	0.821423	0.225479	0.556725
AUTS2	4	5704;6336;22485;52540	AAACGAGAAGCACTTACCAA;CCACCACCAACAGAAAGTCA;TAGAGGTACTCACTAACGGA;TCTCTAGACCCGATATCTTG	2	1.4703	1.05036	0.595955	0.822007	0.821762	0.224787	0.556112
PCP2	4	6231;6338;9063;41274	TCACACGTTGGTCATCCATG;CCATCCGGTCGCCCTGCACG;CATGAGGCTGTCCATCTCGG;CAGCGCTGTTCACTGCAAGC	2	1.47005	1.03585	0.596304	0.821762	0.821762	0.224532	0.555867
FSHR	4	5363;6369;47095;66672	TCTAGGTTAATATCCAACAC;GTTGAATGCATCTGGCTTAG;TTGAAAGAAATTCTTTCGTG;GATTATATGACTCAGGCTAG	2	1.46619	1.0586	0.601371	0.828012	0.828012	0.220858	0.552075
HOOK2	4	5818;6377;14125;22310	GGTGATGGAAGCCATCCAAG;AGGATGAGATGGATGAACTA;GGAGGATGAGCTACGCCGAG;AGACCCCTCCTGGTTCAACG	2	1.4652	1.04455	0.602588	0.828958	0.828958	0.219979	0.551098
SLC35D1	4	311;6381;29004;29938	GCCAAGTCCAACACATAGTG;TGGTTCCCAAAATATAGTAG;GCTCACGCCGTAAAAGCCGG;GAAATACGCAATGGCCAGGG	2	1.4647	1.63205	0.603165	0.82902	0.82902	0.219564	0.55061
CCNYL1	4	4791;6392;17587;27042	GGACACCGCCTCGTAGATGT;TCAGCGAGAAAAAGTTCCAG;AGCGACCGCGAGATGCCCGA;GCCCTCTCCGAAATCCAACT	2	1.46334	1.07652	0.604911	0.830687	0.830106	0.218309	0.549268
SLF1	4	3555;6393;14310;49660	GCTTATCAGTTCTAACAAGG;GCATGAAGAACGCATACAGG;CATGGCTATTAAGACAGATG;AGAGACCATGTATAGAACCC	2	1.46322	1.13026	0.605073	0.830179	0.830106	0.218192	0.549146
HAO1	4	2625;6396;16204;61943	GCTGCAACTGTATATCTACA;GGTCAGCATGCCAATATGTG;AATAGACCCATCTATCAGCT;CAAGGCCATATTTGTGACAG	2	1.46285	1.18778	0.605552	0.830106	0.830106	0.217849	0.54878
MUTYH	4	2978;6403;34288;47417	CTGAAGTCACAGCCTTCCGA;CAGCACCAATGGCTCGGACA;GCTACTATTCTCGTGGCCGG;TGATCAACTACTATACCGGA	2	1.46198	1.16303	0.606632	0.830857	0.830857	0.217075	0.547928
RASGRF2	4	1894;6407;66466;72061	TAGGTTCAGAGCTTCATGCG;GGAGTGTGATGATATATCTG;AGAATTTGCGACACAGACGT;AGTCTGTCAGTCGTTCCAAG	2	1.46149	1.25164	0.607395	0.831172	0.831172	0.216529	0.547441
CALU	4	2174;6413;33031;57429	TGATGGTTAGAGATGAGCGG;CCTACCTAAAACGTAGCCGT;ACGAGGATGTAGAGCGACAG;TGAACCTTGTCACTGAGCTG	2	1.46075	1.22375	0.608467	0.831909	0.831772	0.215763	0.54671
ARHGEF34P	10	5141;5936;6225;10234;11474;42449;45598;51009;57586;73126	TGGGGAACGGGACCATACTG;ACAGAAAGGTCTGCATCATG;CAAGGATAAAAGGACTCCAG;CAGGGTGAAGACGTAGAACA;GATGTCCTATGATCTGTACG;ATGATGGCCAAATATCGGAG;CTTGTTGTATCTCCACCTGG;AGACTCTGTTGATCTAGCTG;AAGTAACACAAGATGAATCA;CTGCATCATGCGGCCCGCAA	3	1.46007	0.920434	0.609311	0.832334	0.831772	0.215161	0.546035
PAIP1	4	873;6419;13405;18040	AGAACTTTATCTTAACCTGG;TGAACATATTCTGATAGAGT;AGAGAAATTTGGGATAGATG;GCGGTTTCCCGAACGGAGCG	2	1.46001	1.41034	0.609433	0.831772	0.831772	0.215074	0.54598
ZNF239	4	3753;6425;64730;69302	TGAGAGAAAAGTGATAAAGG;TCATGGATGGAAATCACAGG;GTTGCCTCACCATTTAACAA;AGTGTGATGACTCTTCAAAG	2	1.45927	1.11826	0.610472	0.832462	0.832462	0.214334	0.545251
MFSD10	4	2656;6438;13633;29778	GGCCCAGACTGCATATGAGG;CGAGCCCAGGTCAGCAACGA;TACAACAGTGTCCTGTTCGG;TGAGCAGATCAGCCGCATCA	2	1.45768	1.18291	0.612551	0.834567	0.834567	0.212858	0.543671
DUS3L	4	3092;6445;27254;42963	GACTTTGTGGACATCAACGT;GGCTAAGCGGATCCGACTGG;TTCGGGGCGGATGTGACATG;GCACTTGCCTGGATTAGGGA	2	1.45682	1.15329	0.613623	0.835298	0.835298	0.212099	0.542822
POLR1H	4	853;6452;22366;28180	GGGGACAGCCATGCCTATGT;ACGGTCACCTGTATTCGCTG;AGCTGGAGCAAGTATTGGCG;GGCTTCAACATCAACGTTCG	2	1.45596	1.41318	0.614768	0.836127	0.836127	0.211289	0.541972
LRRC40	4	1871;6462;32070;54527	TTTATTCTCCAGACACACTG;ATAGTCTTCCCTATTCATTG;TATCTACGAAGCAAGATCAA;ACATCAAGAACAGTCAGTGC	2	1.45474	1.25072	0.616302	0.837484	0.836362	0.210206	0.54076
ARHGAP45	4	2030;6470;17572;30132	GAGCGACCAAACCATCAAGT;GGGACTTTAAGAAGTTCGAG;GTACCCGCTGCTGAACACCG;CGACAAGGCTCGCTTCCTCG	2	1.45376	1.23389	0.617626	0.838552	0.836362	0.209275	0.539791
ABCF2-H2BK1	4	2035;6471;12795;29724	AACCAATGAGGCCATAACGA;ATGATCAGTACGTGAAGACG;GGGTCGTGAGCGATAAGGTG;CAGTCCATGCAAGATCCGCG	2	1.45364	1.23334	0.617804	0.837337	0.836362	0.209149	0.53967
ABCF2	4	2035;6471;12795;29724	AACCAATGAGGCCATAACGA;ATGATCAGTACGTGAAGACG;GGGTCGTGAGCGATAAGGTG;CAGTCCATGCAAGATCCGCG	2	1.45364	1.23334	0.617804	0.837337	0.836362	0.209149	0.53967
VNN1	4	1435;6476;40812;42882	GGTGGGAATCCAGTTGCGAG;TTATGGCTGGAACTTCAACA;AACACCAGTGTCTCGTGAGG;AATTCAACAGCTGACAAATG	2	1.45303	1.30373	0.618681	0.837797	0.836362	0.208533	0.539065
SLC13A3	4	3523;6480;21818;27107	AGGGCAAGATGCCCATGAAG;GATGGTGACAATAGCCACGC;TTAAAGCAAAGACCACCCTG;AAATTCACCACGTCACACTG	2	1.45254	1.1266	0.61929	0.837895	0.836362	0.208106	0.538581
LOC645202	5	2126;5095;17891;25025;66060	CAGACAGAGCAAATTGGCCG;ACTTCCATGAATCATGCAGG;ACATCATAGGATGGGTAGGG;TCTGCAGCTCCTTACCCAGG;CGCTACACAGAAGAAGAAGG	2	1.45232	1.18156	0.619428	0.83663	0.836362	0.208009	0.538362
LOC100132202	5	2126;5095;17891;25025;66060	CAGACAGAGCAAATTGGCCG;ACTTCCATGAATCATGCAGG;ACATCATAGGATGGGTAGGG;TCTGCAGCTCCTTACCCAGG;CGCTACACAGAAGAAGAAGG	2	1.45232	1.18156	0.619428	0.83663	0.836362	0.208009	0.538362
NUP62	4	3965;6486;63820;70289	ACAGCGACTCTTGCTTCGGG;GAGCCAATGTTGAAACCGGA;TAAATTCAAGGCAAAGCCGG;CAGTTGCTATTGACGCAAAG	2	1.45181	1.10448	0.620224	0.83698	0.836362	0.207452	0.537855
MSS51	4	4403;6488;16316;20975	GAAATCCAAAGCCTGATACG;TGTGGTTGGTGCTTCCCATG;TGGAGTCTGAAAGCCCACTA;TCCTACACTGGCCCATAAGG	2	1.45157	1.0855	0.6205	0.836629	0.836362	0.207258	0.537614
ADNP	4	1721;6491;17335;56333	TCAGATTGTATGTAGTTACC;TTGCACATCACTTACGAGAG;GTTGGTCAGTCAATGAGACT;TGGAGACTGATTAAGCCGAG	2	1.4512	1.26581	0.621117	0.836738	0.836362	0.206827	0.537251
DUSP12	4	2253;6494;32506;50772	CCAGGCAATGGGATACGAAG;ACCGGTCCAGATGGCTGAGT;CATCACGGCCGTGCTAACAG;GACCCAACTACCGTTTCACA	2	1.45084	1.21173	0.621604	0.836672	0.836362	0.206486	0.536888
UMODL1	4	5685;6505;16618;21550	ACACGAGTGTGACACTGTCG;CAGCCATAGGAACACTATCG;TCCTCCAGTCAGTGACTACG;ACTCACGCAAGACACAGTAG	2	1.4495	1.04051	0.623512	0.838516	0.836362	0.205155	0.53556
CMC4	4	5314;6506;28537;36688	GAGATACAGAAATGTTTACA;TGTTGTGCTCAGTATCCCAA;CTTTGATTCCATGTAGCTGT;CTACATGGAATCAAAGTGTC	2	1.44938	1.05175	0.623731	0.838089	0.836362	0.205002	0.535439
SLC25A24	4	4607;6508;28552;47672	GGTATCCGCTCGCTTTGGAG;AAAAAAAATCCGGACAATGG;CCAGGCACTGGACCGCAATG;CCGTCTGAAAATCATGATGC	2	1.44914	1.07627	0.624056	0.837803	0.836362	0.204776	0.535198
POU4F2	4	6370;6511;14058;24063	GAATACCATCCCGTGCACGT;AGCAGCTCGAGCAACGCTGG;TTGCAGAGCAATATATTCGG;TTGGTGCATGGGGTTCATGG	2	1.44878	1.02169	0.624478	0.837649	0.836362	0.204483	0.534836
BROX	4	808;6515;28067;54986	GCCAGTGCAGCAATTAGTCC;TTATTGGCTAGTGATAAATG;TACCAAATATGCTTCAAGAC;AAGTGACTTGAGGTCATCCA	2	1.44829	1.42073	0.625242	0.837953	0.836362	0.203952	0.534353
MREG	4	328;6517;53240;76737	CGGCGCACCCACCTGACGAG;ATACCCTGCGGCAGGTTCGA;TCAGTGATTCTAAAAACACA;AATGACTATCAAATTGTACA	2	1.44805	1.61231	0.625558	0.837657	0.836362	0.203732	0.534112
PSME3IP1	4	5821;6519;46579;70106	TAGATGAACGGCGCAAAAGG;AACTCACAATAACCTCAAGA;CAGGAGCTGTGAAGCATAAG;CGAAAACCTGAAGATCCAGA	2	1.44781	1.03577	0.625924	0.837428	0.836362	0.203479	0.533871
ASS1	4	923;6524;44135;58384	ACATCCTACCTTTATCTGGG;ACACCTCGTGCATCCTCGTG;TGACCTGATGGAGTACGCAA;TGGAATCCTGGAGAACCCCA	2	1.4472	1.39227	0.626752	0.837817	0.836362	0.202904	0.533268
FAIM	4	2706;6527;51937;72073	AAGTCTCAAGAAGTATATGG;ACTTGGGTATTACACATGGA;ACAAGATCGAATTTGAACAT;ATAAATATAGACGCTATCAG	2	1.44684	1.17388	0.627141	0.83762	0.836362	0.202634	0.532907
COIL	4	1868;6528;33832;56816	GAAACCCGCAGCACACTCCG;GGCAGTCGTTGTCTCTCACA;ATCACAAGATTCAGACTCCG;AGGCGTTCTGGCTCAAATGG	2	1.44672	1.24703	0.627271	0.837077	0.836362	0.202545	0.532786
RARG	4	2670;6529;26600;53381	GGGCTCAGCATCTCGAAAGG;AAGCATGGCTTGTAGACCCG;GCTACAGAAGTGCTTCGAAG;TGGGCAAGTATACCACGGTG	2	1.4466	1.17636	0.627474	0.836633	0.836362	0.202404	0.532666
C1QTNF8	4	4038;6531;18410;23494	TCTATAGTGGGCCGTACTCG;AGGCTGAGGAAGTAGACGCC;ACCCGGGCATAGGGTCCAGG;AGAAGGCGGCGTAGGCACGT	2	1.44636	1.09844	0.627807	0.836362	0.836362	0.202174	0.532425
TLX2	4	2369;6541;19302;60626	GCCGGCGGGACCGTAGCCCG;GGCATCGATCAGATCCTGAG;ATGCGGCGCGTCCCAGAGAA;AAAACCGGACCCCTCCGAAG	2	1.44515	1.19899	0.629358	0.837712	0.83716	0.201102	0.531221
DCST1	4	5925;6542;50199;74664	GTGCCGCAATCGCATCCCAG;GGACTACGTGTACCGCCAGG;GTTCTTCGTAGATGTTCATG;GCTTGCGGTCAAACCAACGA	2	1.44503	1.03148	0.62948	0.83716	0.83716	0.201018	0.531101
WDR11	4	1729;6548;18670;21457	CACATACGAATAGCAAACTG;CAATATAGTGCTTACCAGCG;CTTGAGGTGAATCAGACGGT;CCTGCCATCACTCACTACGA	2	1.44431	1.26142	0.630503	0.837806	0.837582	0.200313	0.530379
COL6A2	4	4079;6557;20623;65283	GGTGTCCTGGTCGATCTCGG;CTTTCAAGCCAAAGTCGCCT;GGGCCCCGACGGTTACCCGG;GTGACGTCATGACCTACGTG	2	1.44323	1.09504	0.631916	0.838969	0.837582	0.199341	0.529297
C19orf53	4	5814;6558;19165;50195	GAAGAAGATCGAACATGACG;GGGAGCGATAACACGACCTG;TCGTGTTATCGCTCCCAAGA;GCAGCCTCTGAAAAGAATCG	2	1.44311	1.03361	0.632094	0.838492	0.837582	0.199218	0.529177
CCDC93	4	1101;6562;12234;18053	TGGCGTTTGTATTTCCGACG;TTTCCGGCGATGTAGCTGGG;AGGTAGTAGGAGGAATGACT;TAGAATCCAAAGCTGATCCA	2	1.44262	1.3532	0.63276	0.838663	0.837582	0.198761	0.528696
TMEM217	4	4935;6563;11280;56516	GGGCATACACTGAGTACAGG;GGTGAAGACCCCTGACAACA;AAGAGGTCAGAATCATGCGC;GAGATCACACCAAAGTACAG	2	1.4425	1.06096	0.633036	0.838316	0.837582	0.198571	0.528576
PSG7	5	860;5161;19971;43364;65041	CATCAATAACTTAAACCCCA;AGCCACCAAAAGTTTCCGAG;TGTGACACCAAATAGGTAGA;TGAATGAAGGGTAAATTCTG;TCAATGCGTCGCTTTACCCT	2	1.44233	1.35862	0.633239	0.837874	0.837582	0.198432	0.528404
ACP2	4	5835;6566;58037;67477	ACATGGTGGCCAACGAGACA;TTCTGCAGCTGCTCATAACG;ACCAGTGAAGACATATCCCA;CACCTCTTATCACCGGCAAG	2	1.44214	1.03254	0.633556	0.837582	0.837582	0.198215	0.528216
PEX11G	4	2217;6571;22671;76422	TCGGCGCTGGAGTCGTACAG;ACCGAGAAGAGTCCACGTGG;GGACGCTGAGTACAACCCTG;TTGCTTAGTGTAGACAAACA	2	1.44154	1.21027	0.634376	0.837956	0.837956	0.197653	0.527616
ZRANB2	4	1441;6577;20838;31566	ATCTGATGGTGAATATGATG;ACACTTGCAGAAAAGAGCCG;TTCTAAATATAAGTTAGATG;CCGACCACATCGATTACAGC	2	1.44083	1.29677	0.635504	0.838737	0.838174	0.196881	0.526896
EAF1	4	1796;6579;49896;68155	GGAGCTCTGAATGGCATAGG;CTTATTATTAATCATGACAC;ACCGCGAGGAACATTGCCTG;CTGACTTACAACGAATAGTG	2	1.44059	1.25188	0.635821	0.838445	0.838174	0.196665	0.526656
MID1	4	4833;6585;8248;34517	CCTTGTGTAAACTGGTTGGG;GAGATACTCACTAACGACGT;GAATTGGCTCAATCAGACGA;GTGTGATACTAGGATGCGGT	2	1.43987	1.06326	0.636828	0.839064	0.838174	0.195978	0.525936
PCNP	4	3816;6587;13280;73736	ACCTATGGCAAATCCAAACT;GGGGTTGTGTTCACCTCCGG;TCAGCCATATCCATCAAACT;TGTAGGCTTTGTTGGGAGGT	2	1.43963	1.10538	0.637088	0.838698	0.838174	0.195801	0.525697
PRSS2	4	1662;6589;59059;65876	GGACACGCGGGAATTGATGA;TCTGGCTACCACTTCTGCGG;GAATGAACAGTTCATCAATG;CGTTGGGGGCTACATCTGTG	2	1.43939	1.26697	0.637494	0.838525	0.838174	0.195524	0.525457
PICALM	4	1078;6592;27375;45095	TGATATACCAGACCTTTCAC;ACATGTCTACATTTATTAGG;AACTACTAATAGTAGTTGGG;TGGTCTATCTCTGACCAAAG	2	1.43903	1.35579	0.638062	0.838565	0.838174	0.195137	0.525097
TNFAIP3	4	5887;6596;20220;20687	TATGCCATGAGTGCTCAGAG;CTTGTGGCGCTGAAAACGAA;CCACTTGTTAACAGAGACCG;TGAGAGACTCCAGTTGCCAG	2	1.43855	1.02929	0.638655	0.838638	0.838174	0.194734	0.524618
USP17L21	52	2131;2197;2966;3324;4344;5152;6306;6386;9450;11129;11502;16544;18226;18358;18772;19517;19721;20149;20481;20652;21111;22545;23408;24457;26550;26976;27476;27975;28251;29285;30465;31175;32268;32657;33244;33693;34728;36222;37036;37203;40483;43061;44867;66840;68089;70728;72167;73173;73635;75624;75727;75779	TTGGCGCAGAAGACACAGAC;AACTTTACTCACCTCTGCCA;CACTCTACTTGGGAGGTGAG;TGATCCACCTGCTTGTGCCC;ACACGGGTCTCACATGAGAG;TAGACGAGAGGTCCTGTGTT;GGTGAGTAAAGTTAACATCT;CCCTTACCTGGACATCGCCC;TCTGAGCTGCCTGGATATCC;GCCAGCAGCCAATGCCTGTG;GATGCTAGAGGCGGTGACCT;CCACGTCATCCAGCCCTCAC;CAAACGTGTCATCGTCACAA;CGTGGACCAGCACAGCATAG;TTGTGGTGTTTGTCTCCAGA;CCCTCACAGGCATTGGCTGC;ACACGTTTGAGAGTGCTCCC;TGCCAACTACATGCTGTCCC;GCAGGTGGATCATCACTCTA;…	8	1.43797	0.936374	0.639475	0.838303	0.838174	0.194177	0.524029
USP17L12	52	2131;2197;2966;3324;4344;5152;6306;6386;9450;11129;11502;16544;18226;18358;18772;19517;19721;20149;20481;20652;21111;22545;23408;24457;26550;26976;27476;27975;28251;29285;30465;31175;32268;32657;33244;33693;34728;36222;37036;37203;40483;43061;44867;66840;68089;70728;72167;73173;73635;75624;75727;75779	TTGGCGCAGAAGACACAGAC;AACTTTACTCACCTCTGCCA;CACTCTACTTGGGAGGTGAG;TGATCCACCTGCTTGTGCCC;ACACGGGTCTCACATGAGAG;TAGACGAGAGGTCCTGTGTT;GGTGAGTAAAGTTAACATCT;CCCTTACCTGGACATCGCCC;TCTGAGCTGCCTGGATATCC;GCCAGCAGCCAATGCCTGTG;GATGCTAGAGGCGGTGACCT;CCACGTCATCCAGCCCTCAC;CAAACGTGTCATCGTCACAA;CGTGGACCAGCACAGCATAG;TTGTGGTGTTTGTCTCCAGA;CCCTCACAGGCATTGGCTGC;ACACGTTTGAGAGTGCTCCC;TGCCAACTACATGCTGTCCC;GCAGGTGGATCATCACTCTA;…	8	1.43797	0.936374	0.639475	0.838303	0.838174	0.194177	0.524029
TRAF2	4	4141;6603;9907;10099	GATTGAAGCCCTGAGTAGCA;GGGGACCCTGAAAGAATACG;ATATATGCCCTCGTGAACAC;ACTTGCCACAAGTCTTGACG	2	1.43772	1.08956	0.639913	0.838174	0.838174	0.193879	0.52378
FUBP1	4	2180;6606;9573;11667	GAGAAGTTCGGAATGAGTAT;TGATTGTAACAGGAACGGGC;CAAAAATTGGAGGTGATGCA;ATGATGGGACAACACCCGAA	2	1.43736	1.21151	0.640482	0.838214	0.838214	0.193493	0.523421
PIAS4	4	2450;6617;40137;69403	GATGAGGGACACCCGCACAC;GAAGCACGAGCTCGTCACCA;TCATCCAGCATATTAAAGAA;GCACGGGGTAGTCAATATTG	2	1.43605	1.18784	0.642292	0.839879	0.839879	0.192267	0.522105
TCP10L3	5	537;5208;20446;35709;69650	CGAAGTCCGCAAAACTCCGG;AGCAGCCGAGGTCCCCAGGG;GAGTGGCACTCTGACTCTTG;TGATTCTCGCCCCGCGTGTG;ACTCCCGGTGCAGAAAGACG	2	1.43531	1.45371	0.643323	0.840523	0.840523	0.191571	0.521358
ANKRD46	4	2613;6631;25916;33988	AAAATTGGATAGTATCCACA;TCAATACAGGCTTGCAGCAA;GGGACTTTAATTATTCCAAG;GCGCTTTGCCAGAACTAAAG	2	1.43439	1.17444	0.644728	0.841653	0.841653	0.190623	0.520433
PRKCH	4	4438;6635;12081;44955	CAACAAACCCACGTACAACG;AGATCGACCCTAAGACGACA;GCTACTCACCCAACCCTCGA;TATTCGATGTCAAGCGAACG	2	1.43391	1.07526	0.645337	0.841744	0.841744	0.190213	0.519955
THOC6	4	3589;6639;13744;30295	AGAGGAAAGTAAGAAGCCGG;CAAGGAGGTCCAGACGATCG;ACTAAGCAGATGTCGATCGG;GCCGCCAGAAACTTCCCACA	2	1.43344	1.1136	0.646027	0.84194	0.84194	0.189749	0.519478
AKT1S1	4	4369;6649;21646;49794	CTGGGCATTAGTGATAATGG;GGGCCAGTGCGATGTCGTGG;TCAGACCCCGAGAGTACAGA;CCTGGCCAGAGAGGACAACG	2	1.43225	1.07722	0.647627	0.84332	0.842955	0.188675	0.518285
EIF4A2	4	2657;6651;61404;65148	GGAGACCCAAGCACTAGTAT;CGTAAGCATAGATGCCACGA;ATATTGTTGTTGGTACACCC;AGATTTGATCCTTAAAACCA	2	1.43201	1.17001	0.647887	0.842955	0.842955	0.188501	0.518046
HCAR3	4	1337;6663;59473;60891	GCATCTGCCATACCTTCCGG;CAACAGTGATGCCCCACAGA;CAGCATCATATTCCTCACGG;TCGTGATGGACTACTATGTG	2	1.4306	1.30703	0.649933	0.844912	0.844912	0.187132	0.516617
MYO1F	4	6426;6669;13916;66572	CGTACTTCCGGACAGCCACG;CCAATCGGACACCTACCAGG;CAGGTCTCCTACGACGTCAG;GAAACAAGCCAACGACCTGG	2	1.42989	1.01086	0.651069	0.845685	0.845685	0.186373	0.515902
PIPOX	4	3404;6685;43051;69510	GGGCTCTTGGACAATTCCGG;GATGCAATTCGACAGCTAGG;ACAAAGCCGGATAATCCGAA;TGGGACACACCATAGCTCCC	2	1.428	1.12075	0.653789	0.848512	0.848039	0.184562	0.513999
EGR4	4	303;6688;13435;35698	CGGGTTCGGAAAACTCGCTA;GGGAAAACGAGCCTCCGGGG;TCCGGGGAGTAAAGGTCCGG;GGCCTAAGATGCCCGACATG	2	1.42765	1.61911	0.654366	0.848554	0.848039	0.184179	0.513643
COX6A2	4	1347;6691;43213;49202	TTCAACTCCTATCTCCACTC;CCTCTGAGGCCCCTGACCCG;AAGGTGCAGAGGGCCACGCT;TGGTGCGGATGCGGAGGTGT	2	1.4273	1.30385	0.654869	0.848502	0.848039	0.183845	0.513286
SLC17A9	4	3946;6692;36489;71886	GCAGTTACCGATCCCCGAGG;GGCCAGGACTTACCCAAACT;GGAGACCTTCCCCGACGCCA;CACGTACCACACCCAAAGCA	2	1.42718	1.09304	0.655056	0.848039	0.848039	0.183722	0.513167
ATP13A3	4	5250;6706;24454;68681	TTTGGGAGGACGAACCACTG;ATAGTGCAGGACTGACAAAG;CCATAGTTGTTAGAACAGGT;AGATGCAATTGAGAACAACA	2	1.42554	1.04188	0.6575	0.850497	0.850165	0.182104	0.511505
ILDR1	4	6041;6711;22066;55765	GACAGGTCTCTGATCAGTGG;AAGTTCGCATAGTGGCCCAG;TGATAAATGAAGTGATGTGG;AATCAGCCTCCCATCGCCAA	2	1.42495	1.01829	0.658328	0.850863	0.850165	0.181558	0.510912
LOC100652758	4	6123;6712;34005;70859	CTGCGGGAGTGGAGCCCTGG;CGGGCTAGCCCCGCGCAGGG;TGGGGCTCCACTGACGCCGA;GTCTCGCTCATCTCGGACCC	2	1.42483	1.01605	0.658507	0.850389	0.850165	0.18144	0.510793
RPS6KB1	4	6159;6716;12431;22932	CTCTTAGCCCCCATTCACTG;AGCAGAACGGAATATTCTGG;AATGAAAGCATGGACCATGG;CTTCGGGTACTTGGTAAAGG	2	1.42437	1.01487	0.659181	0.850556	0.850165	0.180996	0.510319
KCTD13	4	6212;6719;25470;76594	TGGGTGCTGATTGACCGGAG;GGAGAGTACGAGAGAACTGG;GCATGGTGTCCTGTCCCGTG;GGTCAGCGGCTTGAGACCGT	2	1.42401	1.01332	0.659652	0.85046	0.850165	0.180685	0.509964
SLCO5A1	4	3402;6721;42969;75811	GGAAGCAACGGGAATCCGTG;TCCCAGGGTATAAATAGGTG;GATCCAAGAGTTGAACGCCT;TGTGAAAGCATTAATCTAGG	2	1.42378	1.11874	0.659968	0.850165	0.850165	0.180477	0.509727
KDM2B	4	1612;6736;37159;50427	GGGGGACGTTTGAAGCGATG;TGTCCGAAGTGTAACCACGC;CTTGGTCAAGCGTCCGACTG;GCTGCGGATCTACGAGATCG	2	1.42203	1.26449	0.662558	0.852798	0.852356	0.178776	0.50795
UBE3A	4	1706;6737;36301;72367	TGAGCTATCACCTATCCTTG;CTAGCTAGAGATGATCGCTA;AAACAAGAAAGGTCCTCGAG;ATTAATCTTATAAAGCTCGA	2	1.42191	1.25293	0.662761	0.852356	0.852356	0.178643	0.507832
OAS3	4	2714;6745;56181;57598	CAAATCCCCAGGTCTACTCG;TACTCTACCCTCCTCAACAG;GACGGTCAACTATAGCACTG;ACTCACTTTACTGACTCTTG	2	1.42098	1.16038	0.664052	0.853313	0.853149	0.177798	0.506885
H2BC10	5	4391;5308;9900;33586;48961	CTCGAAAATGTCGTTGACGA;GCATCTCGTCCAAGGCTATG;GCTTGTTATAATGCGCCAGG;ACACGGAATAGCTCTCCTTG;GAAGAAGGGCTCCAAGAAGG	2	1.42059	1.03472	0.664474	0.853152	0.853149	0.177522	0.506491
XCR1	4	4290;6751;12872;65507	GACCATCCACCGCTACCTGT;TGGATCTCCCCATACCACTG;GATTATCCTGTTCTGCTACG;GTGATTATTCCGAACTCACG	2	1.42028	1.07449	0.665018	0.853149	0.853149	0.177166	0.506176
NR1H4	4	4220;6758;11578;16139	TAGGATGACGAGGAAATCTG;AATGGCAACCAATCATGTAC;TGCATTATAGTGGTATCCAG;TGTGTACAAGTGTAAAAACG	2	1.41947	1.07704	0.666261	0.85404	0.85404	0.176356	0.505349
MOK	4	5445;6765;17775;69750	GATCTCGTAGAACACACAGC;TACGAGAGATCCAAGCACTG;AATATTTATGAGCTAATACG;CGGAATACATCTCCACCCGC	2	1.41865	1.03228	0.667373	0.854764	0.854764	0.175631	0.504522
MBLAC1	4	6357;6784;47560;58936	GATGTGATCCGAGTGCCCGT;GCAGAACCACCACAGAGTAG;TCCCGCGCGGGGACTCTCGG;CACGACTTCTGCCTTCCCGG	2	1.41645	1.00585	0.670856	0.85852	0.85852	0.173371	0.50228
ENO3	4	3998;6787;9609;30743	TCCCGCACGGCACATCACTG;TCCCAGCGAGATCTGCGATG;CAGAGCCTCATAGATACCCG;CTTCCAGAAACTAAGCGTTG	2	1.4161	1.08512	0.671449	0.858574	0.858574	0.172987	0.501927
ATP1A2	4	6722;6793;8912;18357	CATGAGAAGAGATGATCCGG;CTGAGGCGAGAGTAGCTATG;TCGGGGCTTCAAATTCGACA;GTTCGACAACCAAATCCATG	2	1.41541	0.996563	0.672423	0.859116	0.859116	0.172357	0.50122
SHOC2	4	1187;6813;30404;55392	TAACATTTCTACTTTACCAG;TCATACCTATAGTATCTGGG;GAGCTACATCCAGCGTAATG;TAGTTATACGATTAAAGCGA	2	1.4131	1.32284	0.675955	0.862922	0.861977	0.170082	0.498866
PRKCSH	4	549;6814;36428;60097	GACCTGATCAAATGGGATGG;CCCTCCAACCGGGTCAACGA;AGCTCATTGAGCTACAGGCT;CAGGGACAAGTACCGGTCCG	2	1.41299	1.4848	0.676166	0.862485	0.861977	0.169946	0.498748
STK10	4	5086;6815;9271;55625	ACCACGAGCTCAACCCCATG;GGAGCTTCACAATGTAGGGG;GCGGACACGCAAATTTGTGG;ATTCTGGCATCCATTGACAC	2	1.41287	1.04096	0.676329	0.861988	0.861977	0.169842	0.49863
FAM222B	4	688;6818;18828;74166	AGACACGGTCACATTCGGGG;CGACGAACGTGTTTCCGCTG;TGAGCAGACTGCGACTAATG;GGTCGCTAGGGTAGCCAGTG	2	1.41253	1.43674	0.676873	0.861977	0.861977	0.169493	0.498278
SLC38A5	4	2812;6824;25694;56958	ATTGTGCAGACAGATGACTG;TCCTGTACATGGACCCCGAG;CATGGCCCCAATGGACACGT;CTCACATCCATGAACTGGAC	2	1.41184	1.14896	0.678058	0.862782	0.862782	0.168733	0.497573
VAV1	4	679;6830;13563;30176	TGGCCGGCCCAAGATCGACG;CACAACCCACAGCGACACGG;GCTGGTGAAACACACGCAGG;TTCCTCCTGATCGAGGACCA	2	1.41115	1.43883	0.679154	0.863472	0.863089	0.168032	0.496868
NTS	4	375;6832;54911;73029	TAATTTGAACAGCCCAGCTG;TAGCAGAGTCATCTTCCAAG;GACCAATATGCATACATCAA;AAGAGGAGCTTGTTGCAAGA	2	1.41092	1.56506	0.679406	0.863089	0.863089	0.167871	0.496633
LRRC71	4	2456;6836;8851;9930	CAATAACATCGACGACCGCG;CTGAGCGTGGATGAACAGAG;AACCTGGGTTTCAACCACAT;TCTGCCTTCCAGACGATCCG	2	1.41046	1.17456	0.680145	0.863325	0.863325	0.167399	0.496163
H4C13	4	5311;6846;49846;61905	TGTCGCGCAGAACTTTGCGG;CATCTCAGGCCTTATATACG;ATCCGACGCCTGGCACGGCG;GTTCTGCGCGACAACATTCA	2	1.40931	1.03181	0.681809	0.864734	0.864734	0.166337	0.49499
SKIL	4	2643;6852;16293;37583	AGAATGCATCACAAACGTCT;AGAAGTAAGTGACACATTTG;TCCCAGTTTGAAACACACAT;AAATGGAAAAACGATAAACA	2	1.40862	1.15934	0.682816	0.865307	0.865054	0.165696	0.494286
NFIC	4	868;6855;47283;61849	ACCTCGCTCACGCACGAAGT;CCTGGGTACTTACCCACTGG;CATCGACTGTCTCCGGCAGG;CATCCGGCCCGAGTGCCGCG	2	1.40828	1.38568	0.683344	0.865273	0.865054	0.165361	0.493935
ZC3HAV1	4	798;6857;22625;50947	ACTTCCATCTGCCTTACCGG;ATGTGGAGTCTTGAACACGG;TCTGGTAGAAGTTATATCTG;GCAACTATTCGCAGTCCGAG	2	1.40805	1.40323	0.683725	0.865054	0.865054	0.165118	0.4937
COMMD9	4	4568;6867;7752;58791	TCTGACAACATCTTTCGAGG;CCTCGGCAGAGGACAGGTCA;CTCTCCAGTCCAGATCGACC;TACTTGGAGAACCGAAGCCC	2	1.40691	1.05665	0.685431	0.866509	0.865793	0.164037	0.492529
KLF2	4	2796;6869;10547;12325	CTTCGGTCTCTTCGACGACG;AAACCAGGGCCACCGAAAGG;CCCTCGCGCTTGAGGCCGCG;TCGGGGTAATAGAACGCAGG	2	1.40668	1.14748	0.685739	0.866197	0.865793	0.163841	0.492295
C3AR1	4	1833;6870;11308;21201	TGGAGGGGATGAGCTTGCAT;ACAGACAACCATAATAGATG;AAAGCATCAGAGTTATCCAG;TACGAGTCTGAGCTACCACA	2	1.40657	1.23076	0.685975	0.865793	0.865793	0.163692	0.492178
RACGAP1	4	4326;6883;36684;76149	GCACGCCACAGAGTAATGGA;AGAGGACTGACCATGAGCTG;GAAGTGTCGAGACTGTCGTG;ATAGTGGACACAGCTTCGAT	2	1.40508	1.0654	0.688126	0.867807	0.867807	0.162332	0.490657
ANKRD49	4	3772;6891;8534;49725	GTAGGCTGCTCGATGAAGAG;GGTACTCAAAGTCTTTGGGT;TTCAGGAGCTCATTGCACAG;AGAAAGGAGTCTCCGCACTG	2	1.40417	1.08979	0.689507	0.868845	0.868845	0.161462	0.489722
CDHR3	4	4918;6896;9449;16277	TGGCAGTTTCCATCTCATCG;CCTCCAGCCAGAACCCGAGT;AGTGACTGGTACAATCCAAG;ATAGTAGAAAGAGCAAACCC	2	1.40361	1.04211	0.690383	0.869248	0.869037	0.16091	0.489138
PPP4R2	4	6228;6898;37463;48286	CAGGCCACTTAATCGACCAA;TGAGGAAACTTCTGATTCAG;ACTTCAGCTCCTGAGCCAAG;TTTGTTATTGCAGAATGTGA	2	1.40338	1.00259	0.690773	0.869037	0.869037	0.160665	0.488904
CALHM3	4	2444;6901;10795;62666	AGGCAGTGTCTCGCTACCTG;CATCACCACAGACTGCCGGT;CGAAGCACTTCCCGTCAAGG;CAGATACTGGAGCAACTACG	2	1.40304	1.17181	0.691463	0.869204	0.869204	0.160231	0.488554
[truncated: 319 more rows]

## Sheet: P3HR-1 Raw LogNorm
	Construct IDs	R1_Input_Brunello_Replicate1	R1_GP350+_Brunello_Replicate1	R1_GP350_Top_Brunello_Replicate1	R1_GP350_Bottom_Brunello_Replicate1	R2_Input_Brunello_Replicate2	R2_GP350+_Brunello_Replicate2	R2_GP350_Top_Brunello_Replicate2	R2_GP350_Bottom_Brunello_Replicate2	R3_Input_Brunello_Replicate3	R3_GP350+_Brunello_Replicate3	R3_GP350_Top_Brunello_Replicate3	R3_GP350_Bottom_Brunello_Replicate3
[truncated: 77,441 more rows]

[truncated: 1 more sheets: Unique P3HR-1 STARS Analysis]
