# Supplementary material for: CRISPR Screens Reveal Epstein-Barr Virus-activated JunB as a Key Lymphoblastoid B cell Dependency Factor that Represses Cyclin Dependent Kinase Inhibitor P18INK4c
Source: bioRxiv. 2026 Apr 1:2026.03.31.715635. Preprint. [Version 1] doi: 10.64898/2026.03.31.715635 (PMC13060307; doi:10.64898/2026.03.31.715635)
Supplement: Supplement 2 [file media-2.xlsx]

## Sheet: Unfiltered_results
Gene_id	baseMean	log2FoldChange	pvalue	padj	logpadj	color	SYMBOL	genome	JUNB_peak_overlap
ENSG00000103740	27.1517	-4.75267	0.00239017	0.242733	0.614871	grey	ACSBG1	hg38	Yes
ENSG00000308822	23.3004	-4.74709	0.00269396	0.256271	0.591301	grey		hg38	Yes
ENSG00000205086	27.4673	-4.49418	0.00373325	0.300441	0.52224	grey	C2orf91	hg38	No
ENSG00000287645	24.9478	-4.40694	0.00506997	0.356948	0.447395	grey		hg38	Yes
ENSG00000189152	19.3206	-3.93379	0.016482			grey	GRAPL	hg38	No
ENSG00000108342	15.0637	-3.9288	0.01589			grey	CSF3	hg38	No
ENSG00000255306	19.3689	-3.91278	0.014118			grey	RP5-901A4.1	hg38	No
ENSG00000297814	13.7931	-3.89408	0.0190218			grey		hg38	Yes
ENSG00000248712	16.4653	-3.83484	0.0167945			grey	CCDC153	hg38	No
ENSG00000282418	15.5776	-3.73058	0.0207895			grey		hg38	Yes
ENSG00000287975	15.7051	-3.70847	0.0241075			grey		hg38	Yes
ENSG00000289317	11.737	-3.61819	0.0413361			grey		hg38	Yes
ENSG00000301851	13.1349	-3.61644	0.0294396			grey		hg38	Yes
ENSG00000271698	13.58	-3.61168	0.0276774			grey	TMEM249	hg38	No
ENSG00000223390	13.5805	-3.58287	0.0333061			grey	RP11-91A18.4	hg38	No
ENSG00000099954	11.4142	-3.55123	0.0369786			grey	CECR2	hg38	Yes
ENSG00000307889	12.2893	-3.54112	0.0355444			grey		hg38	Yes
ENSG00000290644	10.7347	-3.48016	0.0402199			grey		hg38	Yes
ENSG00000271543	9.6945	-3.4701	0.0438705			grey	RP11-692M12.5	hg38	No
ENSG00000233360	16.5018	-3.45479	0.0393943			grey	Z83844.1	hg38	No
ENSG00000104205	12.2029	-3.42558	0.0416839			grey	SGK3	hg38	No
ENSG00000228971	8.98733	-3.39904	0.0507432			grey	RP11-286B14.1	hg38	No
ENSG00000175065	9.78527	-3.35989	0.049029			grey	DSG4	hg38	No
ENSG00000154240	10.7019	-3.35444	0.0520473			grey	CEP112	hg38	Yes
ENSG00000293005	10.2969	-3.35042	0.0496468			grey		hg38	Yes
ENSG00000310502	13.7927	-3.33789	0.0436184			grey		hg38	Yes
ENSG00000300791	11.8288	-3.31839	0.0468043			grey		hg38	Yes
ENSG00000309154	8.98896	-3.31363	0.0661339			grey		hg38	Yes
ENSG00000257042	8.49126	-3.30859	0.0558821			grey	RP11-993B23.3	hg38	No
ENSG00000224132	9.49722	-3.29793	0.0579928			grey	AC112715.2	hg38	No
ENSG00000227256	14.7294	-3.29529	0.0456686			grey	MIS18A-AS1	hg38	No
ENSG00000150893	10.9841	-3.29182	0.0526799			grey	FREM2	hg38	Yes
ENSG00000261819	12.5373	-3.27641	0.0670353			grey	RP11-680G24.4	hg38	No
ENSG00000274227	9.53191	-3.27476	0.0643849			grey	RP1-267L14.6	hg38	No
ENSG00000163631	7.63995	-3.27158	0.0817051			grey	ALB	hg38	Yes
ENSG00000285810	11.3799	-3.26979	0.051936			grey		hg38	Yes
ENSG00000251205	8.77528	-3.2633	0.0728589			grey	CTD-2050E21.2	hg38	No
ENSG00000137869	9.53906	-3.25705	0.0571157			grey	CYP19A1	hg38	Yes
ENSG00000147586	13.1474	-3.25272	0.0573365			grey	MRPS28	hg38	Yes
ENSG00000188306	10.34	-3.2391	0.0659436			grey	LRRIQ4	hg38	Yes
ENSG00000011677	11.2204	-3.2388	0.0611271			grey	GABRA3	hg38	No
ENSG00000306083	9.12802	-3.22371	0.0660401			grey		hg38	Yes
ENSG00000304404	11.616	-3.22145	0.0616242			grey		hg38	Yes
ENSG00000135678	8.92794	-3.21658	0.0673103			grey	CPM	hg38	Yes
ENSG00000272279	10.436	-3.21537	0.0583542			grey	RP11-157J24.2	hg38	No
ENSG00000249193	11.0697	-3.20178	0.0576036			grey	HSPD1P5	hg38	No
ENSG00000227542	9.77967	-3.20044	0.0604046			grey	AC092614.2	hg38	No
ENSG00000287707	14.3761	-3.19857	0.0538845			grey		hg38	Yes
ENSG00000156395	7.78702	-3.19765	0.0914128			grey	SORCS3	hg38	Yes
ENSG00000233452	13.8011	-3.19605	0.0537212			grey	STXBP5-AS1	hg38	No
ENSG00000215512	8.91421	-3.19322	0.0705761			grey	AP005901.1	hg38	No
ENSG00000284697	10.5785	-3.19148	0.0619802			grey		hg38	Yes
ENSG00000219061	7.91239	-3.19096	0.0718927			grey	TRIM51FP	hg38	No
ENSG00000233242	8.33002	-3.19032	0.0723709			grey	RP11-220I1.2	hg38	No
ENSG00000270123	9.67553	-3.18449	0.065485			grey	VTRNA2-1	hg38	No
ENSG00000303836	8.88541	-3.18111	0.0698896			grey		hg38	Yes
ENSG00000306268	9.76279	-3.16592	0.0640697			grey		hg38	Yes
ENSG00000243910	9.83643	-3.16267	0.0619835			grey	TUBA4B	hg38	No
ENSG00000226167	11.4032	-3.15768	0.0596424			grey	AP4B1-AS1	hg38	Yes
ENSG00000289931	9.69203	-3.15657	0.0665475			grey		hg38	Yes
ENSG00000308424	8.14467	-3.15515	0.0694626			grey		hg38	Yes
ENSG00000295200	10.6838	-3.14194	0.0629816			grey		hg38	Yes
ENSG00000268744	10.1373	-3.13499	0.0716754			grey	CTD-3105H18.14	hg38	No
ENSG00000273068	8.86387	-3.12749	0.0825348			grey	CTA-714B7.7	hg38	No
ENSG00000169126	7.98597	-3.12574	0.12074			grey	ARMC4	hg38	No
ENSG00000237897	7.22032	-3.11587	0.0861597			grey	RP11-90H3.2	hg38	No
ENSG00000117215	25.2475	-3.1139	0.00231588	0.238455	0.622594	grey	PLA2G2D	hg38	No
ENSG00000258424	9.47907	-3.11012	0.112782			grey	RP11-471B22.2	hg38	No
ENSG00000129682	9.93079	-3.10525	0.0667303			grey	FGF13	hg38	Yes
ENSG00000267024	8.89675	-3.10367	0.0711671			grey	CTD-2588C8.8	hg38	No
ENSG00000183248	8.84091	-3.0981	0.083394			grey	PRR36	hg38	No
ENSG00000250274	8.74192	-3.09682	0.0894363			grey	CTB-114C7.4	hg38	No
ENSG00000211964	8.13905	-3.09207	0.0812032			grey	IGHV3-48	hg38	Yes
ENSG00000120664	11.6233	-3.08323	0.0664807			grey	SPG20-AS1	hg38	No
ENSG00000105610	9.93963	-3.08219	0.0691377			grey	KLF1	hg38	No
ENSG00000306165	10.6393	-3.07947	0.0720906			grey		hg38	Yes
ENSG00000188037	7.01373	-3.07479	0.087773			grey	CLCN1	hg38	No
ENSG00000259020	7.28098	-3.07396	0.0940411			grey	RP11-529H20.3	hg38	No
ENSG00000250874	7.81295	-3.07197	0.0793361			grey	CTC-480C2.1	hg38	No
ENSG00000308829	9.02768	-3.071	0.0970496			grey		hg38	Yes
ENSG00000289480	12.4441	-3.06944	0.0648365			grey		hg38	Yes
ENSG00000305014	25.8949	-3.06388	0.00317631	0.281356	0.550745	grey		hg38	Yes
ENSG00000159339	10.8486	-3.06287	0.0700485			grey	PADI4	hg38	No
ENSG00000306684	9.86427	-3.05999	0.0758366			grey		hg38	Yes
ENSG00000228285	8.31835	-3.04842	0.087659			grey	LYPLA2P1	hg38	No
ENSG00000065717	10.0998	-3.04776	0.0792164			grey	TLE2	hg38	No
ENSG00000222047	9.14172	-3.04645	0.0754438			grey	C10orf55	hg38	Yes
ENSG00000271860	9.2712	-3.04355	0.0778495			grey	RP11-436D23.1	hg38	No
ENSG00000272892	9.53454	-3.03198	0.0809853			grey	RP11-57G10.8	hg38	No
ENSG00000174776	9.38393	-3.03186	0.0784734			grey	WDR49	hg38	No
ENSG00000197099	10.6093	-3.02835	0.0781071			grey	RP11-573D15.8	hg38	No
ENSG00000041515	8.11073	-3.02589	0.0872768			grey	MYO16	hg38	Yes
ENSG00000121446	7.96603	-3.02342	0.102497			grey	RGSL1	hg38	Yes
ENSG00000304594	7.43478	-3.01819	0.0915053			grey		hg38	Yes
ENSG00000278099	7.51899	-3.01727	0.0894457			grey	U1	hg38	No
ENSG00000286577	7.84422	-3.01684	0.084466			grey		hg38	Yes
ENSG00000227857	8.53478	-3.00695	0.099107			grey	RP4-533D7.5	hg38	No
ENSG00000289115	9.40041	-3.00538	0.0822871			grey		hg38	Yes
ENSG00000255537	10.0701	-3.00535	0.0776338			grey	AP000708.1	hg38	No
ENSG00000289341	13.3935	-3.00511	0.0673082			grey		hg38	Yes
ENSG00000285591	11.4065	-2.99699	0.0744189			grey		hg38	Yes
ENSG00000188459	10.5125	-2.99657	0.0765323			grey	WASF4P	hg38	No
ENSG00000286625	7.56543	-2.98794	0.137518			grey		hg38	Yes
ENSG00000225680	11.6443	-2.98791	0.0737155			grey	AL163953.2	hg38	No
ENSG00000211959	7.89073	-2.98326	0.0943108			grey	IGHV4-39	hg38	No
ENSG00000306073	11.4938	-2.98237	0.0802479			grey		hg38	Yes
ENSG00000302984	7.13356	-2.97118	0.107683			grey		hg38	Yes
ENSG00000286360	11.9526	-2.96945	0.085961			grey		hg38	Yes
ENSG00000265688	7.43814	-2.96416	0.0948071			grey	MAFG-AS1	hg38	No
ENSG00000155974	8.72586	-2.95491	0.10076			grey	GRIP1	hg38	Yes
ENSG00000132613	8.92734	-2.9511	0.0905672			grey	MTSS1L	hg38	No
ENSG00000293738	10.2173	-2.95071	0.0820431			grey		hg38	Yes
ENSG00000307979	10.8886	-2.94599	0.0796717			grey		hg38	Yes
ENSG00000272263	9.31178	-2.94328	0.0870586			grey	RP11-767C1.2	hg38	No
ENSG00000255946	10.2531	-2.93532	0.090435			grey	RP11-173P15.7	hg38	No
ENSG00000235066	7.38158	-2.93486	0.0972769			grey	AC009303.1	hg38	No
ENSG00000082684	13.1414	-2.92579	0.0780197			grey	SEMA5B	hg38	No
ENSG00000273082	9.05517	-2.92545	0.0888101			grey	LL22NC03-32F9.1	hg38	No
ENSG00000231050	9.69321	-2.92024	0.0906084			grey	RP1-140A9.1	hg38	No
ENSG00000047662	8.26056	-2.91874	0.0993977			grey	FAM184B	hg38	No
ENSG00000306716	8.88813	-2.91596	0.0957745			grey		hg38	Yes
ENSG00000308413	9.55906	-2.91131	0.0928047			grey		hg38	Yes
ENSG00000301506	8.41112	-2.90722	0.118068			grey		hg38	Yes
ENSG00000276166	7.22031	-2.9054	0.124728			grey	CTD-2600O9.2	hg38	No
ENSG00000248515	6.86653	-2.90081	0.106507			grey	RP11-608O21.1	hg38	No
ENSG00000111775	8.26473	-2.90052	0.109638			grey	COX6A1	hg38	No
ENSG00000236305	7.39924	-2.89403	0.105588			grey	RP11-126L15.4	hg38	No
ENSG00000289067	8.03009	-2.89295	0.11408			grey		hg38	Yes
ENSG00000249635	8.86384	-2.8881	0.0944678			grey	RP11-710F7.3	hg38	No
ENSG00000196754	7.35396	-2.88395	0.128422			grey	S100A2	hg38	No
ENSG00000229327	7.962	-2.88067	0.112294			grey	RP11-135A24.2	hg38	No
ENSG00000233229	8.17219	-2.86871	0.116627			grey	CNOT7P1	hg38	No
ENSG00000307622	6.24179	-2.86433	0.117688			grey		hg38	Yes
ENSG00000123427	8.3284	-2.86079	0.113148			grey	METTL21B	hg38	No
ENSG00000304206	7.92008	-2.85798	0.109475			grey		hg38	Yes
ENSG00000277007	10.0549	-2.85766	0.11125			grey	RP11-392O17.2	hg38	No
ENSG00000295376	10.0147	-2.85005	0.101899			grey		hg38	Yes
ENSG00000130377	6.43501	-2.84869	0.136981			grey	ACSBG2	hg38	No
ENSG00000213886	7.9907	-2.84672	0.105204			grey	UBD	hg38	No
ENSG00000305547	8.93299	-2.84538	0.105608			grey		hg38	Yes
ENSG00000249061	9.02776	-2.84269	0.104008			grey	RP11-72L22.1	hg38	No
ENSG00000248663	9.81642	-2.83775	0.103168			grey	LINC00992	hg38	No
ENSG00000228636	7.21247	-2.83766	0.116487			grey	RP5-1051H14.2	hg38	No
ENSG00000287105	7.23951	-2.834	0.125992			grey		hg38	Yes
ENSG00000106483	8.1739	-2.83235	0.111522			grey	SFRP4	hg38	Yes
ENSG00000153707	7.42616	-2.82788	0.111024			grey	PTPRD	hg38	No
ENSG00000211934	6.8512	-2.82788	0.115578			grey	IGHV1-2	hg38	No
ENSG00000205045	7.52093	-2.82757	0.110598			grey	SLFN12L	hg38	Yes
ENSG00000305146	7.14982	-2.82631	0.11867			grey		hg38	Yes
ENSG00000176402	7.07689	-2.82383	0.121629			grey	GJC3	hg38	No
ENSG00000108684	6.46938	-2.82094	0.164632			grey	ASIC2	hg38	No
ENSG00000224373	9.87331	-2.8193	0.10079			grey	IGHV4-59	hg38	No
ENSG00000256670	7.29219	-2.81714	0.13983			grey	RP11-338E21.1	hg38	No
ENSG00000248180	5.49051	-2.81045	0.16809			grey	GAPDHP60	hg38	No
ENSG00000176387	9.28476	-2.80705	0.116701			grey	HSD11B2	hg38	No
ENSG00000309609	6.56661	-2.80488	0.134124			grey		hg38	Yes
ENSG00000300051	7.83679	-2.80386	0.111172			grey		hg38	Yes
ENSG00000259178	6.42657	-2.80001	0.129669			grey	CTD-2184D3.3	hg38	No
ENSG00000225559	6.92168	-2.79853	0.115681			grey	AC083867.4	hg38	No
ENSG00000293982	6.89592	-2.79313	0.153126			grey		hg38	Yes
ENSG00000170703	7.23014	-2.79287	0.116142			grey	TTLL6	hg38	Yes
ENSG00000005108	8.62847	-2.78981	0.111956			grey	THSD7A	hg38	Yes
ENSG00000290706	8.13006	-2.78971	0.147669			grey		hg38	Yes
ENSG00000164418	6.8748	-2.7868	0.153979			grey	GRIK2	hg38	Yes
ENSG00000164621	10.5186	-2.7833	0.0999125			grey	SMAD5-AS1	hg38	No
ENSG00000303098	6.73026	-2.76707	0.162183			grey		hg38	Yes
ENSG00000295361	6.99083	-2.76137	0.139517			grey		hg38	Yes
ENSG00000242686	6.96047	-2.76115	0.126178			grey	RP11-1191J2.2	hg38	No
ENSG00000142920	7.44688	-2.75991	0.122329			grey	AZIN2	hg38	No
ENSG00000258101	8.24609	-2.75582	0.117527			grey	RP11-977B10.2	hg38	No
ENSG00000108958	7.84103	-2.74629	0.147029			grey	AC016292.3	hg38	No
ENSG00000301743	25.7861	-2.74335	0.0144476	0.54927	0.260214	grey		hg38	Yes
ENSG00000135525	8.88633	-2.74257	0.117302			grey	MAP7	hg38	No
ENSG00000171962	10.4677	-2.73838	0.124278			grey	LRRC48	hg38	No
ENSG00000115457	7.28254	-2.73185	0.123456			grey	IGFBP2	hg38	No
ENSG00000278196	6.03104	-2.73181	0.134507			grey	IGLV2-8	hg38	No
ENSG00000306982	6.40491	-2.72982	0.137983			grey		hg38	Yes
ENSG00000259132	8.00057	-2.72384	0.131268			grey	RP11-298I3.5	hg38	No
ENSG00000276136	6.88371	-2.72071	0.137325			grey	RP11-50I19.2	hg38	No
ENSG00000295206	7.79412	-2.71729	0.127092			grey		hg38	Yes
ENSG00000303361	6.18512	-2.71644	0.149667			grey		hg38	Yes
ENSG00000285664	9.34729	-2.71643	0.120448			grey		hg38	Yes
ENSG00000257342	6.71498	-2.70786	0.138539			grey	RP11-571M6.7	hg38	No
ENSG00000227712	7.034	-2.70727	0.132374			grey	RP11-418J17.3	hg38	No
ENSG00000300440	7.2251	-2.70504	0.159169			grey		hg38	Yes
ENSG00000183128	9.4389	-2.70247	0.118799			grey	CALHM3	hg38	Yes
ENSG00000226320	25.1084	-2.70247	0.00808575	0.443701	0.35291	grey	AC018359.1	hg38	No
ENSG00000162892	6.22422	-2.70196	0.139299			grey	IL24	hg38	No
ENSG00000263934	26.0331	-2.70131	0.288689	0.999648	0.000152837	grey	SNORD3A	hg38	No
ENSG00000310458	6.58851	-2.69931	0.138827			grey		hg38	Yes
ENSG00000275106	9.37355	-2.69824	0.119273			grey	RP11-309L24.10	hg38	No
ENSG00000273345	7.78728	-2.69523	0.126325			grey	CTD-2410N18.4	hg38	No
ENSG00000160282	5.55448	-2.69517	0.151756			grey	FTCD	hg38	Yes
ENSG00000289399	6.43355	-2.69514	0.143404			grey		hg38	Yes
ENSG00000139344	7.04903	-2.687	0.13205			grey	AMDHD1	hg38	No
ENSG00000129204	7.31698	-2.68315	0.133133			grey	USP6	hg38	No
ENSG00000144130	7.08518	-2.68094	0.148173			grey	NT5DC4	hg38	Yes
ENSG00000095777	5.59643	-2.67861	0.158793			grey	MYO3A	hg38	Yes
ENSG00000276255	6.08256	-2.66757	0.167286			grey	RP5-881P19.7	hg38	No
ENSG00000289567	5.71538	-2.66578	0.154996			grey		hg38	Yes
ENSG00000287362	7.68391	-2.66295	0.130829			grey		hg38	Yes
ENSG00000186960	6.09748	-2.65376	0.161602			grey	LINC01551	hg38	No
ENSG00000269903	6.5522	-2.65126	0.154068			grey	RP11-571M6.18	hg38	No
ENSG00000248587	7.19024	-2.64488	0.155356			grey	GDNF-AS1	hg38	No
ENSG00000170959	7.25664	-2.64383	0.149244			grey	DCDC1	hg38	Yes
ENSG00000251333	8.16088	-2.6369	0.137238			grey	RTN3P1	hg38	No
ENSG00000258878	7.89127	-2.62857	0.146653			grey	CTD-2509G16.3	hg38	No
ENSG00000276241	5.91534	-2.62807	0.155652			grey	CTB-91J4.1	hg38	No
ENSG00000308497	7.7664	-2.62482	0.138729			grey		hg38	Yes
ENSG00000276408	8.10814	-2.62153	0.137978			grey	RP11-490B18.5	hg38	No
ENSG00000214748	17.9695	-2.61635	0.0201863			grey	RP11-332E4.1	hg38	No
ENSG00000072422	5.85817	-2.61585	0.166489			grey	RHOBTB1	hg38	No
ENSG00000278344	5.18832	-2.61361	0.181399			grey	RP11-18C24.8	hg38	No
ENSG00000213853	26.2335	-2.61213	0.0122413	0.52359	0.281009	grey	EMP2	hg38	Yes
ENSG00000169169	6.11991	-2.61015	0.153573			grey	CPT1C	hg38	No
ENSG00000305839	6.82964	-2.61008	0.145975			grey		hg38	Yes
ENSG00000307530	8.95512	-2.59636	0.145221			grey		hg38	Yes
ENSG00000242512	7.42309	-2.59621	0.151997			grey	LINC01206	hg38	Yes
ENSG00000233846	8.12635	-2.59613	0.14103			grey	RP11-307L3.2	hg38	No
ENSG00000267322	20.3372	-2.59294	0.0129264	0.530914	0.274976	grey	SNHG22	hg38	No
ENSG00000179676	20.0692	-2.59204	0.0137086			grey	LINC00305	hg38	Yes
ENSG00000296260	4.92631	-2.58899	0.179647			grey		hg38	Yes
ENSG00000110881	20.7178	-2.58743	0.0206904	0.642892	0.191862	grey	ASIC1	hg38	No
ENSG00000169760	5.42298	-2.58527	0.184804			grey	NLGN1	hg38	Yes
ENSG00000151150	8.11313	-2.58301	0.142406			grey	ANK3	hg38	Yes
ENSG00000300590	7.22919	-2.58297	0.153913			grey		hg38	Yes
ENSG00000169992	21.2869	-2.58206	0.0139514	0.54748	0.261632	grey	NLGN2	hg38	No
ENSG00000225416	5.95651	-2.57852	0.168843			grey	AC104843.3	hg38	No
ENSG00000120328	6.33809	-2.57805	0.172568			grey	PCDHB12	hg38	No
ENSG00000146411	6.63149	-2.57794	0.213975			grey	SLC2A12	hg38	No
ENSG00000303602	5.12943	-2.57715	0.172489			grey		hg38	Yes
ENSG00000115041	6.63599	-2.57196	0.17765			grey	KCNIP3	hg38	No
ENSG00000271826	19.9561	-2.56804	0.0178178			grey	PLS3-AS1	hg38	No
ENSG00000301867	6.32132	-2.56588	0.168678			grey		hg38	Yes
ENSG00000143850	7.60073	-2.56443	0.149543			grey	PLEKHA6	hg38	No
ENSG00000198691	7.70171	-2.56061	0.162237			grey	ABCA4	hg38	Yes
ENSG00000180481	9.87631	-2.55916	0.134689			grey	GLIPR1L2	hg38	No
ENSG00000290925	6.93693	-2.55026	0.190165			grey		hg38	Yes
ENSG00000186197	6.25508	-2.55005	0.162222			grey	EDARADD	hg38	No
ENSG00000228293	8.6407	-2.5475	0.186374			grey	RP4-686C3.7	hg38	No
ENSG00000293385	6.56882	-2.54673	0.157416			grey		hg38	Yes
ENSG00000306056	5.54006	-2.54407	0.173581			grey		hg38	Yes
ENSG00000248898	7.87132	-2.54354	0.15284			grey	CTD-2288O8.1	hg38	No
ENSG00000276210	6.02699	-2.5407	0.172161			grey	LINC00226	hg38	No
ENSG00000260368	5.59879	-2.54051	0.187517			grey	RP11-521I2.3	hg38	No
ENSG00000225313	5.57478	-2.53883	0.182702			grey	RP11-415J8.3	hg38	No
ENSG00000249858	16.5318	-2.5383	0.0301412			grey	SNX5P1	hg38	No
ENSG00000224066	8.70378	-2.53733	0.188894			grey	RP4-622L5.7	hg38	No
ENSG00000117245	7.72548	-2.53693	0.154892			grey	KIF17	hg38	Yes
ENSG00000170439	6.66871	-2.52895	0.216473			grey	METTL7B	hg38	No
ENSG00000260174	6.08018	-2.5095	0.179748			grey	CTD-2022H16.3	hg38	No
ENSG00000258334	6.21876	-2.50913	0.199022			grey	RP11-161H23.9	hg38	No
ENSG00000286371	5.6785	-2.50554	0.20346			grey		hg38	Yes
ENSG00000183638	6.54546	-2.50372	0.175811			grey	RP1L1	hg38	No
ENSG00000236120	5.73568	-2.50143	0.180201			grey	RP11-733O18.1	hg38	No
ENSG00000169439	14.496	-2.50078	0.0312175			grey	SDC2	hg38	Yes
ENSG00000232878	5.63034	-2.50041	0.189464			grey	DPYD-AS1	hg38	Yes
ENSG00000296795	6.09997	-2.50038	0.189374			grey		hg38	Yes
ENSG00000259856	9.01736	-2.49849	0.162203			grey	RAB43P1	hg38	No
ENSG00000298029	5.59998	-2.49797	0.194522			grey		hg38	Yes
ENSG00000144962	4.68051	-2.49796	0.194357			grey	SPATA16	hg38	No
ENSG00000299317	5.72511	-2.49697	0.177895			grey		hg38	Yes
ENSG00000233198	4.99954	-2.49414	0.194053			grey	RNF224	hg38	No
ENSG00000251586	6.07885	-2.49321	0.190501			grey	TET2-AS1	hg38	No
ENSG00000289497	5.92151	-2.49309	0.193695			grey		hg38	Yes
ENSG00000230623	6.59176	-2.49008	0.187154			grey	RP11-469A15.2	hg38	No
ENSG00000301510	7.03289	-2.48911	0.166444			grey		hg38	Yes
ENSG00000303695	5.22379	-2.48887	0.188316			grey		hg38	Yes
ENSG00000273137	6.76066	-2.4887	0.175485			grey	RP3-402G11.28	hg38	No
ENSG00000286541	5.55337	-2.48825	0.186102			grey		hg38	Yes
ENSG00000168619	6.82223	-2.48269	0.169123			grey	ADAM18	hg38	No
ENSG00000260345	4.5901	-2.4825	0.213179			grey	AC009052.12	hg38	No
ENSG00000234884	7.33095	-2.47478	0.178038			grey	CTA-407F11.8	hg38	No
ENSG00000240373	9.48307	-2.47404	0.166078			grey	SEC62-AS1	hg38	No
ENSG00000213199	5.31104	-2.46701	0.207254			grey	ASIC3	hg38	No
ENSG00000135083	8.25514	-2.4638	0.181219			grey	CCNJL	hg38	No
ENSG00000201098	5.56078	-2.46335	0.184975			grey	RNY1	hg38	No
ENSG00000307812	18.7475	-2.46219	0.021653			grey		hg38	Yes
ENSG00000303991	7.63036	-2.46097	0.166511			grey		hg38	Yes
ENSG00000243349	4.76156	-2.45989	0.204799			grey	RP11-445N18.7	hg38	No
ENSG00000154783	6.0799	-2.45968	0.206087			grey	FGD5	hg38	Yes
ENSG00000188211	7.65299	-2.45953	0.172051			grey	NCR3LG1	hg38	No
ENSG00000295151	6.10405	-2.45798	0.17858			grey		hg38	Yes
ENSG00000279024	5.15289	-2.45781	0.231919			grey	RP11-1193F23.1	hg38	No
ENSG00000251015	5.30048	-2.45763	0.201218			grey	SLC25A30-AS1	hg38	Yes
ENSG00000105088	5.69315	-2.45381	0.21271			grey	OLFM2	hg38	No
ENSG00000284670	4.99788	-2.45339	0.202049			grey		hg38	Yes
ENSG00000254762	5.4194	-2.45197	0.204893			grey	RP11-867G23.2	hg38	No
ENSG00000304293	5.46217	-2.45015	0.191049			grey		hg38	Yes
ENSG00000263809	5.87068	-2.44958	0.208425			grey	RP11-849F2.7	hg38	No
ENSG00000285638	8.61428	-2.44793	0.178795			grey		hg38	Yes
ENSG00000154654	30.2192	-2.44582	0.00495568	0.354966	0.449813	grey	NCAM2	hg38	No
ENSG00000275263	6.28462	-2.44501	0.181258			grey	RP11-1072A3.4	hg38	No
ENSG00000293778	6.17123	-2.44478	0.196979			grey		hg38	Yes
ENSG00000285630	8.22902	-2.44475	0.174464			grey		hg38	Yes
ENSG00000110318	5.59838	-2.44422	0.201119			grey	KIAA1377	hg38	No
ENSG00000189051	5.78805	-2.44077	0.215144			grey	RNF222	hg38	No
ENSG00000308204	8.46844	-2.43916	0.169264			grey		hg38	Yes
ENSG00000112541	6.16278	-2.43735	0.1941			grey	PDE10A	hg38	Yes
ENSG00000231638	4.50866	-2.43715	0.245484			grey	AC011738.4	hg38	No
ENSG00000297132	6.83252	-2.43616	0.188852			grey		hg38	Yes
ENSG00000290955	6.71662	-2.43418	0.19543			grey		hg38	Yes
ENSG00000160097	6.80534	-2.43412	0.185453			grey	FNDC5	hg38	No
ENSG00000273437	7.00192	-2.43388	0.196523			grey	RP11-434H6.7	hg38	No
ENSG00000289631	6.5482	-2.43308	0.186262			grey		hg38	Yes
ENSG00000205090	7.20857	-2.4316	0.180416			grey	TMEM240	hg38	No
ENSG00000120729	4.74939	-2.42854	0.234289			grey	MYOT	hg38	Yes
ENSG00000295019	4.95861	-2.42359	0.222601			grey		hg38	Yes
ENSG00000161594	7.37698	-2.41878	0.190317			grey	KLHL10	hg38	No
ENSG00000286117	4.88486	-2.41874	0.252523			grey		hg38	Yes
ENSG00000165105	14.8306	-2.41854	0.0319969			grey	RASEF	hg38	No
ENSG00000144852	6.47191	-2.41782	0.180575			grey	NR1I2	hg38	No
ENSG00000254699	4.71179	-2.4165	0.212498			grey	RP11-12D16.2	hg38	No
ENSG00000231073	5.28054	-2.41463	0.20769			grey	RP11-316M1.3	hg38	No
ENSG00000291041	5.32291	-2.41337	0.215761			grey		hg38	Yes
ENSG00000274825	5.4326	-2.41325	0.195165			grey	RP4-616B8.5	hg38	No
ENSG00000267618	6.24917	-2.41314	0.186629			grey	RAD51L3-RFFL	hg38	No
ENSG00000198930	6.83992	-2.41221	0.190701			grey	CSAG1	hg38	No
ENSG00000298976	4.17287	-2.40884	0.233659			grey		hg38	Yes
ENSG00000142233	5.62993	-2.40747	0.20963			grey	NTN5	hg38	No
ENSG00000258311	5.77519	-2.40588	0.205566			grey	RP11-644F5.10	hg38	No
ENSG00000305574	6.20489	-2.40558	0.194037			grey		hg38	Yes
ENSG00000223203	5.83003	-2.40456	0.191701			grey	RNA5SP221	hg38	No
ENSG00000294763	7.09121	-2.40409	0.220039			grey		hg38	Yes
ENSG00000158258	5.58465	-2.40228	0.195812			grey	CLSTN2	hg38	Yes
ENSG00000267658	4.33918	-2.40068	0.232981			grey	RP11-358B23.1	hg38	No
ENSG00000304668	6.14905	-2.39935	0.189161			grey		hg38	Yes
ENSG00000211842	4.90653	-2.39869	0.219061			grey	TRAJ47	hg38	Yes
ENSG00000109089	7.73542	-2.39624	0.175557			grey	CDR2L	hg38	No
ENSG00000279349	6.8535	-2.39592	0.182241			grey	RP11-147G7.3	hg38	No
ENSG00000290829	6.38749	-2.3957	0.199654			grey		hg38	Yes
ENSG00000236499	6.94827	-2.39527	0.181007			grey	LINC00896	hg38	No
ENSG00000177294	6.68653	-2.39186	0.195656			grey	FBXO39	hg38	No
ENSG00000144290	7.73693	-2.38919	0.17739			grey	SLC4A10	hg38	No
ENSG00000162068	7.65634	-2.38835	0.183329			grey	NTN3	hg38	No
ENSG00000243238	5.33241	-2.38408	0.203155			grey	IGKV2-30	hg38	No
ENSG00000211844	5.87713	-2.38269	0.242095			grey	TRAJ45	hg38	No
ENSG00000304754	6.92247	-2.37881	0.186749			grey		hg38	Yes
ENSG00000304242	5.45201	-2.37845	0.213837			grey		hg38	Yes
ENSG00000168594	4.92232	-2.3738	0.221949			grey	ADAM29	hg38	No
ENSG00000188508	5.41596	-2.37252	0.225901			grey	KRTDAP	hg38	No
ENSG00000266903	5.10129	-2.37146	0.211228			grey	CTB-171A8.1	hg38	No
ENSG00000138744	7.89426	-2.37026	0.186177			grey	NAAA	hg38	No
ENSG00000186118	5.88995	-2.36999	0.196875			grey	TEX38	hg38	No
ENSG00000185028	5.56036	-2.36937	0.200727			grey	LRRC14B	hg38	No
ENSG00000286099	5.7499	-2.36805	0.20945			grey		hg38	Yes
ENSG00000285245	4.94935	-2.36328	0.237157			grey		hg38	Yes
ENSG00000307133	5.12544	-2.36248	0.223519			grey		hg38	Yes
ENSG00000203805	17.3954	-2.36199	0.0280012			grey	PPAPDC1A	hg38	No
ENSG00000100346	4.35097	-2.36176	0.229412			grey	CACNA1I	hg38	No
ENSG00000289499	4.51048	-2.35972	0.230777			grey		hg38	Yes
ENSG00000304997	4.97483	-2.35963	0.217107			grey		hg38	Yes
ENSG00000232193	4.74002	-2.35896	0.221996			grey	AL157359.4	hg38	No
ENSG00000273679	5.34969	-2.35827	0.227359			grey	RP11-566K19.8	hg38	No
ENSG00000278195	5.14273	-2.35698	0.211711			grey	SSTR3	hg38	No
ENSG00000301617	5.76349	-2.35675	0.211701			grey		hg38	Yes
ENSG00000251209	5.39484	-2.35671	0.219883			grey	LINC00923	hg38	No
ENSG00000300328	5.23222	-2.35618	0.214863			grey		hg38	Yes
ENSG00000309304	16.1002	-2.35169	0.040443			grey		hg38	Yes
ENSG00000259821	4.58029	-2.35103	0.299216			grey	RP11-169E6.4	hg38	No
ENSG00000299474	7.20513	-2.3478	0.201909			grey		hg38	Yes
ENSG00000088538	6.28883	-2.34672	0.211364			grey	DOCK3	hg38	No
ENSG00000257256	18.4869	-2.34563	0.0322228			grey	RP3-405J10.4	hg38	No
ENSG00000235189	7.16024	-2.3445	0.191273			grey	RP4-537K23.4	hg38	No
ENSG00000293265	6.18349	-2.34136	0.211175			grey		hg38	Yes
ENSG00000092054	5.82526	-2.33966	0.250008			grey	MYH7	hg38	No
ENSG00000286313	6.55835	-2.33871	0.209187			grey		hg38	Yes
ENSG00000236530	5.48511	-2.3382	0.252881			grey	AC097711.1	hg38	No
ENSG00000259002	5.43979	-2.33709	0.220335			grey	RP11-671J11.7	hg38	No
ENSG00000127955	5.12232	-2.33479	0.254424			grey	GNAI1	hg38	Yes
ENSG00000287786	6.93863	-2.33325	0.20981			grey		hg38	Yes
ENSG00000183018	5.40659	-2.33243	0.222811			grey	SPNS2	hg38	No
ENSG00000254023	4.83784	-2.33182	0.238055			grey	PKMP4	hg38	No
ENSG00000290908	5.14485	-2.32974	0.219518			grey		hg38	Yes
ENSG00000291093	5.13429	-2.32616	0.217748			grey		hg38	Yes
ENSG00000223609	4.10025	-2.32389	0.240281			grey	HBD	hg38	No
ENSG00000270823	5.3345	-2.32245	0.246261			grey	RP11-2E11.6	hg38	No
ENSG00000163032	14.7675	-2.32118	0.0537467			grey	VSNL1	hg38	No
ENSG00000087245	4.90091	-2.31821	0.236861			grey	MMP2	hg38	Yes
ENSG00000264577	10.4834	-2.31599	0.1341			grey	AC010761.8	hg38	No
ENSG00000166292	4.17245	-2.31588	0.250522			grey	TMEM100	hg38	Yes
ENSG00000057294	5.28634	-2.31545	0.220465			grey	PKP2	hg38	No
ENSG00000102290	5.52116	-2.31465	0.218854			grey	PCDH11X	hg38	No
ENSG00000259116	6.27139	-2.31257	0.220655			grey	RP11-973N13.4	hg38	No
ENSG00000235028	6.05822	-2.31231	0.22903			grey	HMGN1P30	hg38	No
ENSG00000288703	5.27578	-2.31073	0.219888			grey		hg38	Yes
ENSG00000204764	5.87021	-2.3101	0.214378			grey	RANBP17	hg38	No
ENSG00000237471	4.67968	-2.30959	0.249508			grey	AC073115.6	hg38	No
ENSG00000268873	3.92707	-2.30875	0.259196			grey	RP11-138H11.1	hg38	No
ENSG00000265352	7.74406	-2.30848	0.200647			grey	RP11-723G8.2	hg38	No
ENSG00000235319	14.9047	-2.30807	0.0546075			grey	AC012360.4	hg38	No
ENSG00000254231	6.7731	-2.3073	0.221971			grey	CTD-2284J15.1	hg38	No
ENSG00000307855	27.1827	-2.3069	0.00742009	0.426425	0.370157	grey		hg38	Yes
ENSG00000272636	6.01916	-2.30411	0.215668			grey	DOC2B	hg38	No
ENSG00000242009	7.44918	-2.30178	0.197479			grey	RP11-359D24.1	hg38	No
ENSG00000251634	18.569	-2.30153	0.0353232			grey	RP11-1280N14.3	hg38	No
ENSG00000287548	7.03206	-2.29462	0.21467			grey		hg38	Yes
ENSG00000304625	18.5606	-2.29393	0.0419623			grey		hg38	Yes
ENSG00000130433	6.04549	-2.29193	0.209896			grey	CACNG6	hg38	No
ENSG00000229214	8.72527	-2.28722	0.202402			grey	LINC00242	hg38	No
ENSG00000270361	14.3491	-2.28695	0.0758449			grey	RP11-307C12.13	hg38	No
ENSG00000181903	15.4023	-2.28481	0.0495885			grey	OR4C6	hg38	Yes
ENSG00000301801	5.83702	-2.28338	0.219906			grey		hg38	Yes
ENSG00000144366	9.02333	-2.2831	0.18833			grey	GULP1	hg38	No
ENSG00000286861	4.80298	-2.28215	0.235231			grey		hg38	Yes
ENSG00000259720	4.70821	-2.28132	0.2469			grey	RP11-348B17.1	hg38	No
ENSG00000306369	5.00175	-2.28111	0.25779			grey		hg38	Yes
ENSG00000244036	4.00376	-2.28078	0.255405			grey	RP11-306G20.1	hg38	No
ENSG00000306522	5.35682	-2.27926	0.222699			grey		hg38	Yes
ENSG00000239941	6.9447	-2.27753	0.202857			grey	RP11-246A10.1	hg38	No
ENSG00000214559	6.84992	-2.27716	0.205891			grey	RP11-323J4.1	hg38	No
ENSG00000042781	5.01667	-2.27475	0.22939			grey	USH2A	hg38	Yes
ENSG00000171747	4.52156	-2.27384	0.255772			grey	LGALS4	hg38	No
ENSG00000185306	4.9714	-2.27316	0.249082			grey	C12orf56	hg38	Yes
ENSG00000236876	4.77584	-2.27292	0.25751			grey	TMSB4XP1	hg38	No
ENSG00000296058	4.5952	-2.27153	0.264374			grey		hg38	Yes
ENSG00000307845	4.92479	-2.27124	0.264056			grey		hg38	Yes
ENSG00000223711	5.19565	-2.27039	0.234079			grey	AC091633.3	hg38	No
ENSG00000239917	4.51099	-2.26942	0.256669			grey	RPS10P16	hg38	No
ENSG00000285542	6.45394	-2.26869	0.213258			grey		hg38	Yes
ENSG00000305107	18.7176	-2.26752	0.0349442			grey		hg38	Yes
ENSG00000309656	5.56616	-2.26743	0.24504			grey		hg38	Yes
ENSG00000091409	4.83002	-2.2626	0.255254			grey	ITGA6	hg38	No
ENSG00000290579	5.92175	-2.26217	0.240002			grey		hg38	Yes
ENSG00000289640	4.65539	-2.26048	0.256861			grey		hg38	Yes
ENSG00000293190	4.65539	-2.26048	0.256861			grey		hg38	Yes
ENSG00000248830	5.06483	-2.25841	0.2514			grey	ZNF807	hg38	No
ENSG00000306274	4.99699	-2.25745	0.251187			grey		hg38	Yes
ENSG00000259669	15.2802	-2.25606	0.0466785			grey	RP11-643A5.2	hg38	No
ENSG00000149972	5.79041	-2.25583	0.240277			grey	CNTN5	hg38	Yes
ENSG00000162104	5.29965	-2.25583	0.24916			grey	ADCY9	hg38	Yes
ENSG00000251503	6.43758	-2.25433	0.21927			grey	APITD1-CORT	hg38	No
ENSG00000177803	7.22162	-2.25125	0.227938			grey	RP11-606P2.1	hg38	No
ENSG00000298732	4.54543	-2.25076	0.293418			grey		hg38	Yes
ENSG00000251438	5.92863	-2.25029	0.243043			grey	RP11-431M7.2	hg38	No
ENSG00000307204	5.62924	-2.2495	0.24399			grey		hg38	Yes
ENSG00000308960	7.16941	-2.24927	0.214887			grey		hg38	Yes
ENSG00000279605	4.39729	-2.24908	0.258902			grey	RP11-661A12.8	hg38	No
ENSG00000276850	4.65077	-2.24851	0.287331			grey	CH17-360D5.2	hg38	No
ENSG00000166803	6.74565	-2.2475	0.228504			grey	KIAA0101	hg38	No
ENSG00000277491	6.2764	-2.24738	0.223055			grey	RP11-676J12.9	hg38	No
ENSG00000287227	4.556	-2.24616	0.285692			grey		hg38	Yes
ENSG00000114646	5.56735	-2.24256	0.23743			grey	CSPG5	hg38	No
ENSG00000008516	5.0452	-2.24168	0.271458			grey	MMP25	hg38	No
ENSG00000106366	17.4515	-2.23968	0.0390367			grey	SERPINE1	hg38	Yes
ENSG00000271931	5.46055	-2.23936	0.27731			grey	RP11-63L7.5	hg38	No
ENSG00000273387	27.9048	-2.23888	0.0100969	0.488903	0.310777	grey	RP3-412A9.16	hg38	No
ENSG00000129244	4.9788	-2.23859	0.260798			grey	ATP1B2	hg38	No
ENSG00000132688	7.37313	-2.23628	0.230131			grey	NES	hg38	No
ENSG00000225539	4.37835	-2.23516	0.272598			grey	AC018799.1	hg38	No
ENSG00000253796	6.75804	-2.23404	0.233292			grey	RP11-1084E5.1	hg38	No
ENSG00000288753	4.57708	-2.233	0.274515			grey		hg38	Yes
ENSG00000132259	5.38837	-2.23242	0.266621			grey	CNGA4	hg38	No
ENSG00000259051	16.5712	-2.22999	0.047171			grey	HNRNPUP1	hg38	No
ENSG00000251538	4.21429	-2.22961	0.273569			grey	RP11-166A12.1	hg38	No
ENSG00000225246	4.61752	-2.2286	0.258488			grey	RPS2P1	hg38	No
ENSG00000269807	6.0932	-2.22748	0.241311			grey	AC007292.4	hg38	No
ENSG00000161180	5.35655	-2.22703	0.264935			grey	CCDC116	hg38	No
ENSG00000237073	6.03842	-2.22662	0.223234			grey	RP11-168K11.2	hg38	No
ENSG00000290574	4.50783	-2.22574	0.262169			grey		hg38	Yes
ENSG00000229204	23.0175	-2.225	0.0139212	0.54748	0.261632	grey	PTGES3P3	hg38	No
ENSG00000206585	6.26796	-2.22479	0.221251			grey	RNVU1-7	hg38	Yes
ENSG00000235009	4.97125	-2.22292	0.255071			grey	AC093822.1	hg38	No
ENSG00000297724	6.4917	-2.22283	0.247375			grey		hg38	Yes
ENSG00000074660	15.3912	-2.22215	0.0684821			grey	SCARF1	hg38	Yes
ENSG00000261242	5.07224	-2.21846	0.248259			grey	CTD-2302E22.4	hg38	No
ENSG00000305812	17.003	-2.21828	0.0509462			grey		hg38	Yes
ENSG00000294581	5.30705	-2.2174	0.246438			grey		hg38	Yes
ENSG00000300253	4.51145	-2.21704	0.264211			grey		hg38	Yes
ENSG00000307369	26.5905	-2.21525	0.0156234	0.566033	0.247158	grey		hg38	Yes
ENSG00000295460	4.3361	-2.21425	0.268681			grey		hg38	Yes
ENSG00000301753	5.1255	-2.21326	0.244808			grey		hg38	Yes
ENSG00000226869	5.35034	-2.21314	0.27707			grey	LHFPL3-AS1	hg38	No
ENSG00000240521	5.65458	-2.21229	0.262061			grey	RP11-680B3.2	hg38	No
ENSG00000145700	33.0556	-2.21141	0.00889481	0.459999	0.337243	grey	ANKRD31	hg38	No
ENSG00000174938	4.57091	-2.20918	0.258131			grey	SEZ6L2	hg38	No
ENSG00000300008	6.69542	-2.20501	0.228269			grey		hg38	Yes
ENSG00000184697	5.47547	-2.20468	0.241757			grey	CLDN6	hg38	No
ENSG00000233975	5.13532	-2.20396	0.248613			grey	RP11-288L9.1	hg38	No
ENSG00000130958	5.74499	-2.20267	0.246448			grey	SLC35D2	hg38	No
ENSG00000207507	5.37013	-2.2016	0.244705			grey	RNU6-9	hg38	No
ENSG00000102575	14.8701	-2.20022	0.0488899			grey	ACP5	hg38	No
ENSG00000293312	6.25356	-2.19542	0.24276			grey		hg38	Yes
ENSG00000293922	5.77932	-2.19342	0.242272			grey		hg38	Yes
ENSG00000219932	5.83358	-2.19115	0.271899			grey	RPL12P8	hg38	No
ENSG00000288721	5.52036	-2.1886	0.266602			grey		hg38	Yes
ENSG00000307329	14.9343	-2.18842	0.0515563			grey		hg38	Yes
ENSG00000122694	5.68297	-2.18687	0.268239			grey	GLIPR2	hg38	No
ENSG00000298803	4.88242	-2.18351	0.287675			grey		hg38	Yes
ENSG00000141519	4.35406	-2.18253	0.270125			grey	CCDC40	hg38	No
ENSG00000005981	16.0706	-2.17994	0.0510029			grey	ASB4	hg38	Yes
ENSG00000204993	4.95318	-2.1782	0.270132			grey	AC139712.2	hg38	No
ENSG00000296964	3.7791	-2.178	0.281804			grey		hg38	Yes
ENSG00000303041	5.28328	-2.17608	0.25785			grey		hg38	Yes
ENSG00000287507	5.54159	-2.17514	0.280358			grey		hg38	Yes
ENSG00000280109	5.13215	-2.17445	0.247714			grey	PLAC4	hg38	No
ENSG00000307136	5.20218	-2.17444	0.248045			grey		hg38	Yes
ENSG00000244381	5.22692	-2.17442	0.248967			grey	RP11-3K16.1	hg38	No
ENSG00000271746	4.89734	-2.17432	0.252463			grey	RP1-202O8.3	hg38	No
ENSG00000283692	4.7454	-2.17379	0.30101			grey		hg38	Yes
ENSG00000303973	3.76853	-2.17366	0.280325			grey		hg38	Yes
ENSG00000182600	39.5715	-2.17208	0.00287592	0.266508	0.574289	grey	C2orf82	hg38	No
ENSG00000291122	7.28443	-2.17125	0.222057			grey		hg38	Yes
ENSG00000303644	5.87553	-2.17029	0.245692			grey		hg38	Yes
ENSG00000170627	4.63704	-2.16999	0.281068			grey	GTSF1	hg38	No
ENSG00000116996	4.792	-2.16995	0.256007			grey	ZP4	hg38	No
ENSG00000167554	4.48716	-2.16976	0.262606			grey	ZNF610	hg38	No
ENSG00000306611	3.99278	-2.16942	0.275087			grey		hg38	Yes
ENSG00000254277	4.60535	-2.1688	0.295945			grey	RP11-1144P22.1	hg38	No
ENSG00000189410	16.5498	-2.16626	0.0560354			grey	SH2D5	hg38	No
ENSG00000256440	3.98222	-2.16496	0.27856			grey	RP11-443N24.3	hg38	No
ENSG00000088882	3.7474	-2.16479	0.284797			grey	CPXM1	hg38	No
ENSG00000143278	4.10708	-2.16382	0.328537			grey	F13B	hg38	No
ENSG00000227473	4.10708	-2.16382	0.328537			grey	TSSK5P	hg38	No
ENSG00000259434	4.10708	-2.16382	0.328537			grey	RP11-720L8.1	hg38	No
ENSG00000258377	17.5781	-2.16372	0.0616739			grey	RP11-649E7.5	hg38	No
ENSG00000289866	7.4281	-2.16271	0.229799			grey		hg38	Yes
ENSG00000125695	5.08404	-2.16246	0.275249			grey	RP11-51F16.8	hg38	No
ENSG00000289103	6.60413	-2.16214	0.240254			grey		hg38	Yes
ENSG00000180287	5.10667	-2.1619	0.274841			grey	PLD5	hg38	Yes
ENSG00000307620	4.62648	-2.16148	0.279164			grey		hg38	Yes
ENSG00000299324	5.24051	-2.16119	0.261526			grey		hg38	Yes
ENSG00000188124	16.6808	-2.16064	0.0525913			grey	OR2AG2	hg38	No
ENSG00000296013	4.67611	-2.16053	0.280103			grey		hg38	Yes
ENSG00000307192	4.46914	-2.15815	0.269473			grey		hg38	Yes
ENSG00000225968	13.6231	-2.15738	0.0583974			grey	ELFN1	hg38	No
ENSG00000211858	5.06299	-2.15716	0.293361			grey	TRAJ31	hg38	No
ENSG00000179542	4.86129	-2.15629	0.275302			grey	SLITRK4	hg38	Yes
ENSG00000181260	4.71504	-2.15565	0.295481			grey	MTHFD2P7	hg38	No
ENSG00000228668	14.5023	-2.15526	0.0529023			grey	TRGV5P	hg38	No
ENSG00000286122	5.27509	-2.15471	0.278687			grey		hg38	Yes
ENSG00000269043	4.16655	-2.15464	0.297383			grey	CTC-513N18.6	hg38	No
ENSG00000286072	4.75569	-2.15398	0.326166			grey		hg38	Yes
ENSG00000287963	4.33133	-2.15321	0.325632			grey		hg38	Yes
ENSG00000280634	5.52047	-2.14653	0.268749			grey	THRIL	hg38	No
ENSG00000132669	12.8524	-2.14405	0.0751398			grey	RIN2	hg38	Yes
ENSG00000251199	8.57749	-2.14359	0.153716			grey	RP11-400D2.2	hg38	No
ENSG00000265735	5.44801	-2.14296	0.260211			grey	RN7SL5P	hg38	No
ENSG00000285080	5.6617	-2.13787	0.25586			grey		hg38	Yes
ENSG00000249815	4.88361	-2.13769	0.27098			grey	RP11-269F21.3	hg38	No
ENSG00000186453	4.30429	-2.13739	0.311563			grey	FAM228A	hg38	No
ENSG00000138315	4.89573	-2.13686	0.315332			grey	OIT3	hg38	No
ENSG00000243725	20.8638	-2.13649	0.0259994	0.687375	0.162807	grey	TTC4	hg38	Yes
ENSG00000186523	6.91947	-2.1363	0.237058			grey	FAM86B1	hg38	No
ENSG00000299038	15.6309	-2.13616	0.0511488			grey		hg38	Yes
ENSG00000307635	5.9901	-2.13527	0.26218			grey		hg38	Yes
ENSG00000278156	5.88596	-2.13436	0.255568			grey	TSC22D1-AS1	hg38	Yes
ENSG00000260809	5.01309	-2.13275	0.273362			grey	CTD-2144E22.10	hg38	No
ENSG00000104324	5.41632	-2.13048	0.26274			grey	CPQ	hg38	Yes
ENSG00000214753	4.68125	-2.13047	0.271828			grey	HNRNPUL2	hg38	No
ENSG00000255073	18.946	-2.12865	0.058353			grey	ZFP91-CNTF	hg38	No
ENSG00000306433	4.96347	-2.12862	0.294024			grey		hg38	Yes
ENSG00000215319	4.00019	-2.12823	0.303131			grey	EIF5P1	hg38	No
ENSG00000285992	4.48327	-2.12644	0.299865			grey		hg38	Yes
ENSG00000162482	5.29523	-2.12551	0.264489			grey	AKR7A3	hg38	No
ENSG00000243181	10.7904	-2.12504	0.0919704			grey	RP11-734J24.1	hg38	No
ENSG00000183625	4.94669	-2.1244	0.274833			grey	CCR3	hg38	Yes
ENSG00000189269	4.44869	-2.12309	0.29564			grey	DRICH1	hg38	No
ENSG00000233359	5.17094	-2.12146	0.273028			grey	RP11-202K23.1	hg38	No
ENSG00000153820	3.50943	-2.11756	0.310151			grey	SPHKAP	hg38	Yes
ENSG00000275613	3.65092	-2.11672	0.29609			grey	CTD-3194G12.2	hg38	No
ENSG00000254033	6.75302	-2.11656	0.242594			grey	RP11-431M3.2	hg38	No
ENSG00000270788	4.28317	-2.11634	0.291266			grey	PDLIM1P1	hg38	No
ENSG00000255967	14.7997	-2.11502	0.0854094			grey	RP11-438L7.3	hg38	No
ENSG00000285016	3.49886	-2.11308	0.311248			grey		hg38	Yes
ENSG00000279464	4.03779	-2.11153	0.292239			grey	RP11-17P16.1	hg38	No
ENSG00000070019	16.6151	-2.11152	0.0540909			grey	GUCY2C	hg38	No
ENSG00000269425	13.7387	-2.1094	0.0646165			grey	AC007292.7	hg38	No
ENSG00000244706	4.78117	-2.10826	0.295917			grey	RP11-298O21.3	hg38	No
ENSG00000306450	13.3187	-2.10799	0.0749536			grey		hg38	Yes
ENSG00000307815	3.86461	-2.10755	0.298846			grey		hg38	Yes
ENSG00000228753	4.84757	-2.10703	0.276876			grey	EIF4BP2	hg38	No
ENSG00000225361	4.30183	-2.10601	0.322415			grey	PPP1R26-AS1	hg38	No
ENSG00000290888	5.17767	-2.10535	0.283975			grey		hg38	Yes
ENSG00000242272	4.02941	-2.10202	0.308743			grey	AK2P2	hg38	No
ENSG00000230309	4.58541	-2.09939	0.304654			grey	RP3-390M24.1	hg38	No
ENSG00000172554	5.26136	-2.09688	0.270716			grey	SNTG2	hg38	No
ENSG00000165887	5.55926	-2.09645	0.29423			grey	ANKRD2	hg38	Yes
ENSG00000257225	5.06126	-2.09602	0.276886			grey	RP11-328C8.4	hg38	No
ENSG00000159495	6.65335	-2.09435	0.282341			grey	TGM7	hg38	No
ENSG00000294670	5.92053	-2.09402	0.267202			grey		hg38	Yes
ENSG00000286021	11.5697	-2.09227	0.0961282			grey		hg38	Yes
ENSG00000233502	5.58038	-2.09195	0.271534			grey	AC104794.4	hg38	No
ENSG00000233849	16.9072	-2.08968	0.0648164			grey	AC022201.5	hg38	No
ENSG00000289853	3.85853	-2.08852	0.33575			grey		hg38	Yes
ENSG00000305727	5.21768	-2.08527	0.272458			grey		hg38	Yes
ENSG00000226530	22.1192	-2.08249	0.023823	0.67627	0.16988	grey	RP11-348F1.2	hg38	No
ENSG00000301730	3.58612	-2.08221	0.340367			grey		hg38	Yes
ENSG00000304121	6.60024	-2.08205	0.254359			grey		hg38	Yes
ENSG00000301402	13.2354	-2.08126	0.0728939			grey		hg38	Yes
ENSG00000265190	4.7978	-2.07883	0.326786			grey	ANXA8	hg38	No
ENSG00000136918	4.43641	-2.07663	0.293615			grey	WDR38	hg38	No
ENSG00000258892	4.04519	-2.07653	0.314561			grey	RP11-193F5.1	hg38	No
ENSG00000180071	4.46954	-2.07603	0.302191			grey	ANKRD18A	hg38	No
ENSG00000070778	5.17399	-2.07527	0.28613			grey	PTPN21	hg38	No
ENSG00000301463	12.8323	-2.07497	0.078039			grey		hg38	Yes
ENSG00000236830	4.42294	-2.07457	0.323191			grey	CBR3-AS1	hg38	Yes
ENSG00000113578	3.84797	-2.07211	0.326623			grey	FGF1	hg38	No
ENSG00000099957	4.12939	-2.07114	0.298634			grey	P2RX6	hg38	No
ENSG00000235979	5.16343	-2.07019	0.278009			grey	AC004448.5	hg38	No
ENSG00000308085	5.8226	-2.06967	0.268669			grey		hg38	Yes
ENSG00000293512	4.17756	-2.06858	0.323711			grey		hg38	Yes
ENSG00000295083	7.42104	-2.06848	0.250652			grey		hg38	Yes
ENSG00000173482	8.22342	-2.06787	0.242291			grey	PTPRM	hg38	Yes
ENSG00000176842	21.7273	-2.06679	0.0224044	0.66074	0.179969	grey	IRX5	hg38	No
ENSG00000104879	3.78924	-2.06667	0.30568			grey	CKM	hg38	No
ENSG00000307495	4.02406	-2.06658	0.303125			grey		hg38	Yes
ENSG00000197928	4.29648	-2.06614	0.332818			grey	ZNF677	hg38	No
ENSG00000285705	4.35365	-2.06603	0.289145			grey		hg38	Yes
ENSG00000289768	9.06623	-2.06565	0.1382			grey		hg38	Yes
ENSG00000300310	5.78729	-2.06492	0.265844			grey		hg38	Yes
ENSG00000284292	5.83468	-2.06482	0.264123			grey		hg38	Yes
ENSG00000293276	31.7284	-2.06404	0.00612977	0.38675	0.41257	grey		hg38	Yes
ENSG00000253613	5.74128	-2.06351	0.314758			grey	CTC-551A13.2	hg38	No
ENSG00000243802	5.15338	-2.0629	0.293004			grey	RP11-390K5.1	hg38	No
ENSG00000308588	3.88241	-2.0628	0.37076			grey		hg38	Yes
ENSG00000289603	3.88241	-2.0628	0.37076			grey		hg38	Yes
ENSG00000254487	3.88241	-2.0628	0.37076			grey	RP11-707M1.7	hg38	No
ENSG00000297347	3.88241	-2.0628	0.37076			grey		hg38	Yes
ENSG00000308702	3.54386	-2.06211	0.312005			grey		hg38	Yes
ENSG00000224820	4.71794	-2.06166	0.298497			grey	BTF3P4	hg38	No
ENSG00000225521	4.07222	-2.06135	0.323292			grey	AC005237.4	hg38	No
ENSG00000310414	4.76744	-2.06127	0.287586			grey		hg38	Yes
ENSG00000124731	50.1741	-2.06105	0.00145146	0.180847	0.742688	grey	TREM1	hg38	Yes
ENSG00000186583	4.90749	-2.06085	0.277243			grey	SPATC1	hg38	No
ENSG00000299860	5.99102	-2.06062	0.272138			grey		hg38	Yes
ENSG00000294488	6.3206	-2.06056	0.27079			grey		hg38	Yes
ENSG00000115363	5.61193	-2.06047	0.26884			grey	EVA1A	hg38	Yes
ENSG00000100101	6.79024	-2.05991	0.257539			grey	RP1-37E16.12	hg38	No
ENSG00000286385	4.30704	-2.05921	0.321641			grey		hg38	Yes
ENSG00000106258	4.21199	-2.05854	0.367803			grey	CYP3A5	hg38	No
ENSG00000204179	4.21199	-2.05854	0.367803			grey	PTPN20A	hg38	No
ENSG00000006638	4.21199	-2.05854	0.367803			grey	TBXA2R	hg38	No
ENSG00000244490	4.47257	-2.05703	0.302231			grey	RWDD4P1	hg38	No
ENSG00000267688	4.0977	-2.05688	0.297138			grey	AC005262.2	hg38	No
ENSG00000290794	4.11722	-2.05671	0.366572			grey		hg38	Yes
ENSG00000249917	4.33252	-2.05669	0.291217			grey	LINC00536	hg38	No
ENSG00000303502	4.41237	-2.05649	0.314689			grey		hg38	Yes
ENSG00000286266	4.80215	-2.05648	0.284959			grey		hg38	Yes
ENSG00000233539	5.03697	-2.0564	0.282922			grey	AC011294.3	hg38	No
ENSG00000295446	5.88568	-2.05588	0.269065			grey		hg38	Yes
ENSG00000293920	6.91972	-2.05523	0.253854			grey		hg38	Yes
ENSG00000227740	7.05976	-2.05512	0.251682			grey	RP11-318C24.2	hg38	No
ENSG00000211751	27.911	-2.05473	0.0167149	0.590077	0.229091	grey	TRBV25-1	hg38	No
ENSG00000258133	4.35204	-2.05407	0.364844			grey	RP11-340M11.1	hg38	No
ENSG00000265100	14.1655	-2.05195	0.0696784			grey	RP11-147L13.2	hg38	No
ENSG00000258183	5.68558	-2.05142	0.273036			grey	RP11-753N8.1	hg38	No
ENSG00000155511	5.15589	-2.04775	0.313573			grey	GRIA1	hg38	Yes
ENSG00000257449	9.51011	-2.04771	0.169806			grey	RP11-603J24.4	hg38	No
ENSG00000131355	8.53914	-2.04565	0.249113			grey	EMR3	hg38	No
ENSG00000303906	7.56516	-2.04437	0.256489			grey		hg38	Yes
ENSG00000006747	14.2569	-2.04257	0.0778699			grey	SCIN	hg38	Yes
ENSG00000077063	13.1041	-2.04206	0.0860992			grey	CTTNBP2	hg38	Yes
ENSG00000198521	5.0468	-2.04184	0.305466			grey	ZNF43	hg38	No
ENSG00000296325	5.39057	-2.04168	0.309703			grey		hg38	Yes
ENSG00000167363	5.89308	-2.03759	0.281978			grey	FN3K	hg38	No
ENSG00000240382	4.86307	-2.03501	0.319065			grey	IGKV1-17	hg38	No
ENSG00000186862	6.19098	-2.02803	0.277892			grey	PDZD7	hg38	No
ENSG00000230097	3.60999	-2.02529	0.350673			grey	ME2P1	hg38	No
ENSG00000256814	4.65894	-2.02513	0.29972			grey	RP11-158L12.5	hg38	No
ENSG00000299562	22.7222	-2.0245	0.0262448	0.687375	0.162807	grey		hg38	Yes
ENSG00000297015	15.4429	-2.02329	0.0690735			grey		hg38	Yes
ENSG00000287792	4.8832	-2.02327	0.29497			grey		hg38	Yes
ENSG00000286035	5.17807	-2.02223	0.306278			grey		hg38	Yes
ENSG00000288773	3.88085	-2.02185	0.328677			grey		hg38	Yes
ENSG00000205155	4.97269	-2.02166	0.294104			grey	PSENEN	hg38	No
ENSG00000249167	4.87263	-2.01817	0.297167			grey	CTB-118N6.2	hg38	No
ENSG00000157349	6.43517	-2.01692	0.293157			grey	DDX19B	hg38	No
ENSG00000187701	5.19166	-2.01527	0.294827			grey	OR2T27	hg38	No
ENSG00000304830	16.1142	-2.01526	0.0690972			grey		hg38	Yes
ENSG00000298966	3.96506	-2.01485	0.336167			grey		hg38	Yes
ENSG00000211652	4.50398	-2.01414	0.33166			grey	IGLV7-43	hg38	No
ENSG00000224533	22.0776	-2.01365	0.0380268	0.7877	0.103639	grey	TMLHE-AS1	hg38	No
ENSG00000265790	4.95684	-2.01266	0.300223			grey	RNASEH1P1	hg38	No
ENSG00000261272	3.76495	-2.01238	0.330971			grey	MUC22	hg38	No
ENSG00000224208	3.84916	-2.01175	0.321409			grey	AL590762.6	hg38	No
ENSG00000182985	3.59943	-2.01171	0.337201			grey	CADM1	hg38	Yes
ENSG00000272072	5.23693	-2.01037	0.305104			grey	CTA-363E19.2	hg38	No
ENSG00000306750	4.15182	-2.00962	0.318944			grey		hg38	Yes
ENSG00000147408	3.92902	-2.0093	0.333397			grey	CSGALNACT1	hg38	Yes
ENSG00000296830	4.16818	-2.00902	0.317703			grey		hg38	Yes
ENSG00000154274	4.2586	-2.00845	0.332121			grey	C4orf19	hg38	Yes
ENSG00000300864	24.1903	-2.0082	0.020971	0.642892	0.191862	grey		hg38	Yes
ENSG00000188523	3.83425	-2.00812	0.331603			grey	C9orf171	hg38	No
ENSG00000104237	5.23535	-2.00756	0.293183			grey	RP1	hg38	Yes
ENSG00000288857	4.84194	-2.00697	0.3069			grey		hg38	Yes
ENSG00000284669	3.90862	-2.00691	0.322865			grey		hg38	Yes
ENSG00000305114	3.8386	-2.0066	0.323657			grey		hg38	Yes
ENSG00000196793	4.08772	-2.00597	0.365609			grey	ZNF239	hg38	No
ENSG00000269889	5.08632	-2.00583	0.306016			grey	RP11-816J6.3	hg38	No
ENSG00000116014	3.28476	-2.00374	0.342922			grey	KISS1R	hg38	Yes
ENSG00000255487	4.99617	-2.00346	0.309417			grey	RP11-513D5.5	hg38	No
ENSG00000277738	4.44821	-2.0034	0.302131			grey	RP11-693J15.6	hg38	No
ENSG00000309296	43.7655	-2.00244	0.00257009	0.252362	0.597976	grey		hg38	Yes
ENSG00000224750	4.16383	-2.00178	0.322586			grey	RP11-94M14.2	hg38	No
ENSG00000242428	3.75366	-2.00137	0.330535			grey	C3orf67-AS1	hg38	No
ENSG00000152049	4.87414	-2.00134	0.315971			grey	KCNE4	hg38	No
ENSG00000271755	4.75674	-2.00077	0.317274			grey	RP1-153G14.4	hg38	No
ENSG00000133055	3.60378	-2.00071	0.339093			grey	MYBPH	hg38	Yes
ENSG00000255173	3.55717	-1.99945	0.357156			grey	AP003068.12	hg38	No
ENSG00000296380	8.66311	-1.999	0.150655			grey		hg38	Yes
ENSG00000297987	3.5783	-1.99797	0.334457			grey		hg38	Yes
ENSG00000297062	3.5783	-1.99797	0.334457			grey		hg38	Yes
ENSG00000109255	3.56774	-1.99618	0.341046			grey	NMU	hg38	No
ENSG00000165309	3.56774	-1.99618	0.341046			grey	ARMC3	hg38	Yes
ENSG00000294943	3.56774	-1.99618	0.341046			grey		hg38	Yes
ENSG00000135577	5.07576	-1.99617	0.318198			grey	NMBR	hg38	No
ENSG00000287349	3.92281	-1.99567	0.340898			grey		hg38	Yes
ENSG00000305520	3.92281	-1.99567	0.340898			grey		hg38	Yes
ENSG00000258231	4.63346	-1.99556	0.314679			grey	RP11-362K2.2	hg38	No
ENSG00000151655	3.49845	-1.99546	0.341462			grey	ITIH2	hg38	No
ENSG00000102230	4.96449	-1.99537	0.330539			grey	PCYT1B	hg38	No
ENSG00000250954	25.9006	-1.99535	0.0197852	0.632231	0.199124	grey	RP11-79E3.3	hg38	No
ENSG00000258655	4.84094	-1.99458	0.321853			grey	ARHGAP5-AS1	hg38	No
ENSG00000273088	4.14488	-1.99444	0.31595			grey	RP11-201K10.3	hg38	No
ENSG00000253978	4.72823	-1.99363	0.312383			grey	CTB-178M22.2	hg38	No
ENSG00000178184	3.80255	-1.99254	0.335382			grey	PARD6G	hg38	Yes
ENSG00000296974	3.48788	-1.98843	0.348759			grey		hg38	Yes
ENSG00000136931	13.2213	-1.98675	0.0882392			grey	NR5A1	hg38	No
ENSG00000167261	5.29264	-1.9863	0.304336			grey	DPEP2	hg38	No
ENSG00000298508	3.25307	-1.98561	0.356875			grey		hg38	Yes
ENSG00000310436	4.85772	-1.98404	0.308656			grey		hg38	Yes
ENSG00000101098	4.71767	-1.98391	0.308515			grey	RIMS4	hg38	No
ENSG00000114107	4.37752	-1.98335	0.31498			grey	CEP70	hg38	Yes
ENSG00000158714	4.80188	-1.98244	0.313927			grey	SLAMF8	hg38	No
ENSG00000272103	4.36696	-1.98236	0.321355			grey	CTD-2653M23.3	hg38	No
ENSG00000141086	4.95249	-1.98006	0.304477			grey	CTRL	hg38	No
ENSG00000149043	3.57209	-1.97937	0.362063			grey	SYT8	hg38	No
ENSG00000287448	4.70711	-1.97867	0.309702			grey		hg38	Yes
ENSG00000301820	31.4026	-1.97777	0.010123	0.488903	0.310777	grey		hg38	Yes
ENSG00000119698	40.3406	-1.97738	0.00329986	0.287806	0.5409	grey	PPP4R4	hg38	No
ENSG00000007350	4.94192	-1.97482	0.305651			grey	TKTL1	hg38	Yes
ENSG00000286856	5.95483	-1.96941	0.31346			grey		hg38	Yes
ENSG00000301341	3.63387	-1.96896	0.372526			grey		hg38	Yes
ENSG00000297289	14.5455	-1.96853	0.0892236			grey		hg38	Yes
ENSG00000285600	4.24871	-1.96786	0.342			grey		hg38	Yes
ENSG00000279232	5.62592	-1.96754	0.310511			grey	DKFZp434P228	hg38	No
ENSG00000283906	4.07572	-1.96725	0.341455			grey		hg38	Yes
ENSG00000288683	12.6051	-1.965	0.0936372			grey		hg38	Yes
ENSG00000276846	3.75127	-1.965	0.369384			grey	CTD-3220F14.3	hg38	No
ENSG00000267114	23.7682	-1.96282	0.0251023	0.685697	0.163868	grey	CTB-129P6.11	hg38	No
ENSG00000174448	22.2329	-1.96098	0.0295049	0.717374	0.144254	grey	STARD6	hg38	No
ENSG00000297785	3.61274	-1.95782	0.375352			grey		hg38	Yes
ENSG00000234043	13.3127	-1.95626	0.0933985			grey	RP11-56M3.1	hg38	No
ENSG00000303889	4.24488	-1.9552	0.334056			grey		hg38	Yes
ENSG00000128165	3.6233	-1.95428	0.366935			grey	ADM2	hg38	No
ENSG00000226564	20.0896	-1.9535	0.0443154	0.827255	0.0823606	grey	FTH1P20	hg38	No
ENSG00000298505	3.94233	-1.95344	0.371927			grey		hg38	Yes
ENSG00000248697	5.0441	-1.95298	0.315982			grey	TOX4P1	hg38	No
ENSG00000289196	6.45721	-1.95228	0.310942			grey		hg38	Yes
ENSG00000159110	3.84756	-1.95164	0.370565			grey	IFNAR2	hg38	Yes
ENSG00000179299	3.66991	-1.95109	0.34495			grey	NSUN7	hg38	Yes
ENSG00000130176	4.5639	-1.94879	0.323985			grey	CNN1	hg38	No
ENSG00000143891	4.79872	-1.94764	0.314822			grey	GALM	hg38	Yes
ENSG00000110448	5.1283	-1.94723	0.311828			grey	CD5	hg38	No
ENSG00000130876	3.56458	-1.94539	0.340693			grey	SLC7A10	hg38	No
ENSG00000171570	3.79939	-1.94509	0.337745			grey	RAB4B-EGLN2	hg38	No
ENSG00000259240	4.03421	-1.94487	0.33573			grey	RP11-108K3.1	hg38	No
ENSG00000229582	5.44311	-1.94392	0.327059			grey	RP11-423C15.3	hg38	No
ENSG00000290933	4.10113	-1.94387	0.346443			grey		hg38	Yes
ENSG00000288674	4.55334	-1.94329	0.32162			grey		hg38	Yes
ENSG00000260802	4.78815	-1.94212	0.312337			grey	LINC00890	hg38	No
ENSG00000291221	6.53086	-1.94206	0.311921			grey		hg38	Yes
ENSG00000266563	4.17714	-1.94066	0.362887			grey	EIF1P5	hg38	No
ENSG00000231064	3.39668	-1.94049	0.355594			grey	RP11-263K19.4	hg38	No
ENSG00000139144	3.64878	-1.94043	0.343976			grey	PIK3C2G	hg38	No
ENSG00000257987	3.64878	-1.94043	0.343976			grey	LINC00935	hg38	No
ENSG00000293352	5.91696	-1.93958	0.294746			grey		hg38	Yes
ENSG00000130208	4.09578	-1.93924	0.332193			grey	APOC1	hg38	No
ENSG00000287234	4.11842	-1.9384	0.324502			grey		hg38	Yes
ENSG00000065609	4.35323	-1.93795	0.32059			grey	SNAP91	hg38	Yes
ENSG00000303136	11.9742	-1.93764	0.109495			grey		hg38	Yes
ENSG00000198780	30.9316	-1.93746	0.0114036	0.506231	0.295651	grey	FAM169A	hg38	No
ENSG00000249295	4.82286	-1.93733	0.315487			grey	RP11-241G9.3	hg38	No
ENSG00000272646	4.77759	-1.93709	0.313492			grey	RP11-188P17.2	hg38	No
ENSG00000253865	4.77759	-1.93709	0.313492			grey	RP11-394O4.3	hg38	No
ENSG00000290711	5.2925	-1.93689	0.31198			grey		hg38	Yes
ENSG00000306782	4.91763	-1.93647	0.308709			grey		hg38	Yes
ENSG00000166394	5.0124	-1.9363	0.307373			grey	CYB5R2	hg38	Yes
ENSG00000103742	5.76635	-1.93616	0.306385			grey	IGDCC4	hg38	No
ENSG00000301008	4.92747	-1.93525	0.349984			grey		hg38	Yes
ENSG00000036672	4.01308	-1.93493	0.341815			grey	USP2	hg38	Yes
ENSG00000259485	3.87304	-1.93433	0.335618			grey	CTD-2147F2.1	hg38	No
ENSG00000235677	6.06908	-1.93432	0.293566			grey	NPM1P26	hg38	No
ENSG00000278997	4.20262	-1.93383	0.330696			grey	RP11-131M11.2	hg38	No
ENSG00000287310	3.79027	-1.9329	0.355137			grey		hg38	Yes
ENSG00000310158	5.09661	-1.93211	0.31528			grey		hg38	Yes
ENSG00000259459	3.29807	-1.93147	0.363591			grey	RP11-321G12.1	hg38	No
ENSG00000233220	5.47147	-1.93074	0.304329			grey	LINC00167	hg38	No
ENSG00000110852	3.7677	-1.93065	0.353495			grey	CLEC2B	hg38	No
ENSG00000142627	8.44515	-1.93004	0.286365			grey	EPHA2	hg38	No
ENSG00000269982	4.09729	-1.92938	0.339125			grey	RP11-1020A11.2	hg38	No
ENSG00000223715	5.27137	-1.92808	0.325925			grey	LINC01208	hg38	No
ENSG00000257831	5.08605	-1.92795	0.32469			grey	RP11-596D21.1	hg38	No
ENSG00000147606	7.3995	-1.92756	0.282628			grey	SLC26A7	hg38	No
ENSG00000227115	6.21063	-1.92746	0.320185			grey	RP11-267C16.1	hg38	No
ENSG00000229503	7.46847	-1.9265	0.285754			grey	AC092155.1	hg38	No
ENSG00000253363	4.98071	-1.92421	0.340577			grey	RP11-962G15.1	hg38	No
ENSG00000050327	12.6216	-1.924	0.108359			grey	ARHGEF5	hg38	No
ENSG00000253939	11.2593	-1.92247	0.150311			grey	RP11-44K6.3	hg38	No
ENSG00000250273	4.75211	-1.92089	0.346965			grey	PSMC1P5	hg38	No
ENSG00000221818	5.56189	-1.91946	0.342137			grey	EBF2	hg38	No
ENSG00000301798	6.30979	-1.91901	0.336104			grey		hg38	Yes
ENSG00000304501	35.2644	-1.91883	0.0105335	0.501295	0.299906	grey		hg38	Yes
ENSG00000300706	5.72426	-1.91851	0.316657			grey		hg38	Yes
ENSG00000308759	12.0359	-1.91801	0.103651			grey		hg38	Yes
ENSG00000296453	13.9648	-1.91154	0.109316			grey		hg38	Yes
ENSG00000073598	4.4554	-1.90862	0.339718			grey	FNDC8	hg38	No
ENSG00000306346	13.8488	-1.90807	0.0915695			grey		hg38	Yes
ENSG00000166250	5.54076	-1.9076	0.344934			grey	CLMP	hg38	No
ENSG00000287601	5.09345	-1.90759	0.321699			grey		hg38	Yes
ENSG00000305263	4.90391	-1.90631	0.324473			grey		hg38	Yes
ENSG00000198336	5.3177	-1.90579	0.316538			grey	MYL4	hg38	Yes
ENSG00000251138	4.53961	-1.90575	0.335803			grey	RP11-81H3.2	hg38	No
ENSG00000250514	4.64495	-1.90545	0.34786			grey	RP11-96P7.1	hg38	No
ENSG00000161664	5.29355	-1.9048	0.338085			grey	ASB16	hg38	No
ENSG00000244383	9.98293	-1.90441	0.1541			grey	RP11-475O23.3	hg38	No
ENSG00000177197	4.21002	-1.90344	0.341448			grey	PCNPP5	hg38	No
ENSG00000278703	3.93839	-1.9033	0.353618			grey	RP11-706P11.2	hg38	No
ENSG00000297327	4.63438	-1.90261	0.343504			grey		hg38	Yes
ENSG00000279686	5.682	-1.90246	0.314758			grey	ECSCR	hg38	No
ENSG00000124143	5.40191	-1.89838	0.322986			grey	ARHGAP40	hg38	No
ENSG00000172551	4.72493	-1.89813	0.355136			grey	MUCL1	hg38	No
ENSG00000160191	4.10469	-1.89809	0.343543			grey	PDE9A	hg38	No
ENSG00000296925	5.23712	-1.89751	0.324811			grey		hg38	Yes
ENSG00000183087	7.35528	-1.8975	0.344988			grey	GAS6	hg38	No
ENSG00000140600	3.64562	-1.89717	0.357762			grey	SH3GL3	hg38	Yes
ENSG00000298434	5.82627	-1.89674	0.326434			grey		hg38	Yes
ENSG00000152953	3.71491	-1.89613	0.382791			grey	STK32B	hg38	Yes
ENSG00000230552	26.2259	-1.89612	0.031312	0.731124	0.136009	grey	AC092162.1	hg38	No
ENSG00000295670	3.53347	-1.89534	0.415991			grey		hg38	Yes
ENSG00000304964	4.32894	-1.8947	0.340879			grey		hg38	Yes
ENSG00000238198	6.27742	-1.89462	0.318681			grey	RP11-31F15.2	hg38	No
ENSG00000227199	19.9744	-1.89361	0.0500781			grey	ST7-AS1	hg38	No
ENSG00000267439	3.85496	-1.8934	0.379036			grey	AC002398.11	hg38	No
ENSG00000259579	3.56814	-1.89297	0.370036			grey	RP11-66B24.5	hg38	No
ENSG00000237525	4.83751	-1.89274	0.335157			grey	AC012668.2	hg38	No
ENSG00000181908	5.04817	-1.8922	0.358683			grey	AP003774.4	hg38	No
ENSG00000111537	3.85931	-1.89097	0.349965			grey	IFNG	hg38	Yes
ENSG00000159197	3.95408	-1.89048	0.351197			grey	KCNE2	hg38	No
ENSG00000249849	3.54029	-1.8894	0.366382			grey	RP11-1101H11.1	hg38	No
ENSG00000298223	4.55941	-1.88928	0.373676			grey		hg38	Yes
ENSG00000173699	16.0162	-1.88786	0.10297			grey	SPATA3	hg38	No
ENSG00000297925	3.40024	-1.88729	0.372431			grey		hg38	Yes
ENSG00000257636	4.08356	-1.8869	0.348788			grey	RP11-1103G16.1	hg38	No
ENSG00000294988	3.99936	-1.88631	0.362032			grey		hg38	Yes
ENSG00000305262	4.6374	-1.88573	0.340957			grey		hg38	Yes
ENSG00000289020	3.76454	-1.88534	0.364683			grey		hg38	Yes
ENSG00000091262	3.84875	-1.88481	0.353961			grey	ABCC6	hg38	No
ENSG00000304892	3.37476	-1.88414	0.375811			grey		hg38	Yes
ENSG00000184304	4.92806	-1.88366	0.356855			grey	PRKD1	hg38	Yes
ENSG00000227311	3.95268	-1.88357	0.386546			grey	RP1-228H13.1	hg38	No
ENSG00000289881	3.71926	-1.88324	0.370506			grey		hg38	Yes
ENSG00000139880	12.3847	-1.88274	0.119675			grey	CDH24	hg38	No
ENSG00000266368	13.3404	-1.88264	0.0965786			grey	RP11-1096G20.5	hg38	No
ENSG00000296822	3.38968	-1.88208	0.373817			grey		hg38	Yes
ENSG00000288177	3.38968	-1.88208	0.373817			grey		hg38	Yes
ENSG00000307884	4.16777	-1.88086	0.352422			grey		hg38	Yes
ENSG00000283227	3.70435	-1.88077	0.371646			grey		hg38	Yes
ENSG00000295437	3.70435	-1.88077	0.371646			grey		hg38	Yes
ENSG00000296945	3.06009	-1.87971	0.380774			grey		hg38	Yes
ENSG00000255572	3.60958	-1.87945	0.370075			grey	RP11-273B20.3	hg38	No
ENSG00000198844	4.073	-1.87942	0.355974			grey	ARHGEF15	hg38	No
ENSG00000164318	4.03393	-1.87934	0.369952			grey	EGFLAM	hg38	No
ENSG00000236513	4.51413	-1.87869	0.361356			grey	RP11-707P20.1	hg38	No
ENSG00000271945	4.03829	-1.8782	0.371396			grey	RP11-354K4.2	hg38	No
ENSG00000211958	6.87731	-1.87761	0.216014			grey	IGHV3-38	hg38	No
ENSG00000197308	3.93295	-1.87696	0.362193			grey	GATA3-AS1	hg38	No
ENSG00000229983	3.28434	-1.87665	0.375786			grey	RP11-15I11.2	hg38	No
ENSG00000308631	3.37911	-1.87599	0.377681			grey		hg38	Yes
ENSG00000145721	3.3642	-1.87587	0.374084			grey	LIX1	hg38	No
ENSG00000296818	4.74895	-1.87463	0.35713			grey		hg38	Yes
ENSG00000272817	4.34095	-1.87401	0.336377			grey	RP11-402D21.2	hg38	No
ENSG00000204970	3.67266	-1.87348	0.38882			grey	PCDHA1	hg38	No
ENSG00000176463	3.35363	-1.87277	0.378792			grey	SLCO3A1	hg38	Yes
ENSG00000254905	5.00012	-1.87269	0.328939			grey	RP11-712L6.7	hg38	No
ENSG00000299471	3.57789	-1.87242	0.387343			grey		hg38	Yes
ENSG00000125966	3.57789	-1.87242	0.387343			grey	MMP24	hg38	No
ENSG00000229689	3.67121	-1.87237	0.362269			grey	AC009237.8	hg38	No
ENSG00000260331	3.69378	-1.87237	0.369938			grey	RP11-111J6.2	hg38	No
ENSG00000247675	12.0808	-1.87213	0.113989			grey	LRP4-AS1	hg38	No
ENSG00000253833	7.71212	-1.87138	0.309357			grey	RP11-367E12.4	hg38	No
ENSG00000142765	3.59901	-1.87098	0.368351			grey	SYTL1	hg38	No
ENSG00000242107	3.59901	-1.87098	0.368351			grey	LINC01100	hg38	No
ENSG00000289280	3.59901	-1.87098	0.368351			grey		hg38	Yes
ENSG00000214249	3.59901	-1.87098	0.368351			grey	CTAGE11P	hg38	No
ENSG00000160396	3.59901	-1.87098	0.368351			grey	HIPK4	hg38	No
ENSG00000169851	3.5086	-1.87093	0.378506			grey	PCDH7	hg38	No
ENSG00000178125	5.07853	-1.87018	0.352783			grey	PPP1R42	hg38	No
ENSG00000188158	3.69814	-1.87007	0.380975			grey	NHS	hg38	No
ENSG00000309605	4.25198	-1.86966	0.369071			grey		hg38	Yes
ENSG00000140873	3.27378	-1.86949	0.382655			grey	ADAMTS18	hg38	Yes
ENSG00000274002	27.3625	-1.86918	0.0432187	0.822597	0.0848126	grey	RP11-66N24.6	hg38	No
ENSG00000231873	3.83383	-1.86882	0.36596			grey	RP11-761N21.1	hg38	No
ENSG00000253557	3.83383	-1.86882	0.36596			grey	RP11-1080G15.1	hg38	No
ENSG00000308143	25.6351	-1.8681	0.0202084	0.640234	0.193662	grey		hg38	Yes
ENSG00000270975	3.58845	-1.86803	0.373018			grey	MAGOH3P	hg38	No
ENSG00000287409	4.01281	-1.86788	0.372847			grey		hg38	Yes
ENSG00000168542	4.06865	-1.86727	0.364284			grey	COL3A1	hg38	No
ENSG00000065534	3.82327	-1.86592	0.370578			grey	MYLK	hg38	Yes
ENSG00000295662	18.2594	-1.86574	0.05242			grey		hg38	Yes
ENSG00000224286	3.5928	-1.86554	0.380284			grey	LINC01142	hg38	No
ENSG00000290083	6.51977	-1.86466	0.237176			grey		hg38	Yes
ENSG00000251445	3.9286	-1.86248	0.359334			grey	RP11-483A20.3	hg38	No
ENSG00000258646	3.49803	-1.86227	0.389683			grey	RP11-950C14.3	hg38	No
ENSG00000164512	6.63894	-1.86108	0.373105			grey	ANKRD55	hg38	Yes
ENSG00000246640	4.14229	-1.86081	0.372767			grey	RP11-1094H24.4	hg38	No
ENSG00000278341	4.50357	-1.86071	0.350793			grey	RP5-1142A6.10	hg38	No
ENSG00000290790	3.91804	-1.8598	0.363913			grey		hg38	Yes
ENSG00000287329	14.4869	-1.85716	0.110799			grey		hg38	Yes
ENSG00000197776	14.1439	-1.85698	0.114326			grey	KLHDC1	hg38	No
ENSG00000125430	4.24762	-1.85588	0.359949			grey	HS3ST3B1	hg38	No
ENSG00000226499	18.008	-1.85541	0.0460998			grey	RP5-882O7.1	hg38	No
ENSG00000306183	5.16274	-1.85396	0.345026			grey		hg38	Yes
ENSG00000288062	4.19192	-1.85357	0.401211			grey		hg38	Yes
ENSG00000300048	3.79442	-1.85346	0.401547			grey		hg38	Yes
ENSG00000297569	13.5131	-1.85319	0.115646			grey		hg38	Yes
ENSG00000303324	10.7349	-1.849	0.143779			grey		hg38	Yes
ENSG00000050555	4.55246	-1.84766	0.352321			grey	LAMC3	hg38	No
ENSG00000274808	12.7726	-1.84756	0.132063			grey	TBC1D3B	hg38	No
ENSG00000270953	5.03628	-1.8471	0.358498			grey	RP11-2E11.9	hg38	No
ENSG00000265566	4.72782	-1.84665	0.34521			grey	RN7SL605P	hg38	No
ENSG00000103942	31.3208	-1.84597	0.0153352	0.564517	0.248323	grey	HOMER2	hg38	Yes
ENSG00000305209	4.71726	-1.84448	0.349599			grey		hg38	Yes
ENSG00000291210	36.8558	-1.84311	0.0111074	0.503639	0.29788	grey		hg38	Yes
ENSG00000242814	4.75686	-1.84227	0.349657			grey	RP11-436H11.1	hg38	No
ENSG00000240175	3.4092	-1.84041	0.415954			grey	MAGI1-AS1	hg38	No
ENSG00000187870	4.3793	-1.83981	0.355781			grey	RNFT1P3	hg38	No
ENSG00000254870	5.15798	-1.83943	0.335881			grey	ATP6V1G2-DDX39B	hg38	No
ENSG00000280311	4.09241	-1.83605	0.359143			grey	RP13-554M15.5	hg38	No
ENSG00000296700	3.52661	-1.8357	0.412928			grey		hg38	Yes
ENSG00000254366	3.98405	-1.83539	0.403351			grey	RP11-38H17.1	hg38	No
ENSG00000055118	5.28166	-1.83518	0.342282			grey	KCNH2	hg38	No
ENSG00000296253	3.73879	-1.83488	0.412418			grey		hg38	Yes
ENSG00000181074	3.60642	-1.8333	0.399837			grey	OR52N4	hg38	No
ENSG00000227306	3.64402	-1.83307	0.411309			grey	AP006285.6	hg38	No
ENSG00000259113	3.64402	-1.83307	0.411309			grey	RP11-406H23.2	hg38	No
ENSG00000296178	3.92325	-1.8324	0.377197			grey		hg38	Yes
ENSG00000290729	7.18095	-1.8322	0.244885			grey		hg38	Yes
ENSG00000234785	14.872	-1.83208	0.107692			grey	EEF1GP5	hg38	No
ENSG00000279923	12.3469	-1.8302	0.123964			grey	CTD-2008E3.1	hg38	No
ENSG00000110436	10.1567	-1.82802	0.148707			grey	SLC1A2	hg38	Yes
ENSG00000120251	3.12622	-1.82666	0.395314			grey	GRIA2	hg38	No
ENSG00000137270	3.12622	-1.82666	0.395314			grey	GCM1	hg38	No
ENSG00000257335	3.12622	-1.82666	0.395314			grey	MGAM	hg38	No
ENSG00000180116	5.91352	-1.8262	0.362324			grey	C12orf40	hg38	No
ENSG00000300314	6.28098	-1.82613	0.330925			grey		hg38	Yes
ENSG00000244086	3.36104	-1.82542	0.388053			grey	RPS20P35	hg38	No
ENSG00000129988	3.59585	-1.82482	0.384747			grey	LBP	hg38	No
ENSG00000167157	3.66277	-1.82469	0.38288			grey	PRRX2	hg38	No
ENSG00000278463	21.8073	-1.82457	0.0413852	0.81274	0.0900484	grey	HIST1H2AB	hg38	No
ENSG00000215915	18.0194	-1.82443	0.0658688			grey	ATAD3C	hg38	No
ENSG00000152766	10.2891	-1.82441	0.156374			grey	ANKRD22	hg38	Yes
ENSG00000278727	4.77415	-1.82405	0.380562			grey	AC000403.4	hg38	No
ENSG00000173838	4.3003	-1.82361	0.37826			grey	MARCH10	hg38	No
ENSG00000215102	6.32626	-1.82156	0.328239			grey	TERF1P4	hg38	No
ENSG00000272719	3.28791	-1.82141	0.392381			grey	CTB-161C1.1	hg38	No
ENSG00000301128	4.16025	-1.82119	0.366256			grey		hg38	Yes
ENSG00000185100	5.00897	-1.82043	0.362812			grey	ADSSL1	hg38	No
ENSG00000225535	17.7133	-1.81919	0.0539976			grey	LINC01393	hg38	Yes
ENSG00000234513	4.10442	-1.81795	0.379577			grey	AC073072.7	hg38	No
ENSG00000249210	11.1998	-1.81742	0.175005			grey	GAPDHP38	hg38	No
ENSG00000233045	3.8201	-1.81742	0.376767			grey	AC097523.1	hg38	No
ENSG00000301365	3.8201	-1.81742	0.376767			grey		hg38	Yes
ENSG00000307060	11.0996	-1.8158	0.127234			grey		hg38	Yes
ENSG00000301908	3.93124	-1.81497	0.38962			grey		hg38	Yes
ENSG00000292256	3.91488	-1.81493	0.364575			grey		hg38	Yes
ENSG00000234145	3.91488	-1.81493	0.364575			grey	NAP1L4P3	hg38	No
ENSG00000310430	8.42267	-1.8147	0.204503			grey		hg38	Yes
ENSG00000235636	9.40022	-1.81468	0.143592			grey	NUS1P1	hg38	No
ENSG00000185942	13.0502	-1.81373	0.115428			grey	NKAIN3	hg38	No
ENSG00000202354	3.43468	-1.81277	0.383616			grey	RNY3	hg38	No
ENSG00000211650	3.43468	-1.81277	0.383616			grey	IGLV5-45	hg38	No
ENSG00000250602	4.61932	-1.81276	0.354948			grey	RP11-517I3.1	hg38	No
ENSG00000146122	3.33991	-1.81245	0.381866			grey	DAAM2	hg38	No
ENSG00000174939	4.09385	-1.81193	0.379038			grey	ASPHD1	hg38	No
ENSG00000115112	26.7094	-1.81192	0.0361355	0.773197	0.11171	grey	TFCP2L1	hg38	No
ENSG00000223646	4.94891	-1.81038	0.345354			grey	AC002463.3	hg38	No
ENSG00000257727	2.94248	-1.81007	0.404014			grey	CNPY2	hg38	No
ENSG00000302918	5.03998	-1.80998	0.383215			grey		hg38	Yes
ENSG00000186994	7.83098	-1.80942	0.322649			grey	KANK3	hg38	No
ENSG00000308336	3.99908	-1.80912	0.364982			grey		hg38	Yes
ENSG00000287032	5.65336	-1.80867	0.339009			grey		hg38	Yes
ENSG00000101000	34.0685	-1.80852	0.0127437	0.530634	0.275205	grey	PROCR	hg38	No
ENSG00000283566	4.32867	-1.80839	0.361592			grey		hg38	Yes
ENSG00000280279	4.98784	-1.80733	0.356869			grey	RP11-1228E12.1	hg38	No
ENSG00000103310	18.3397	-1.80675	0.0766487			grey	ZP2	hg38	No
ENSG00000293881	4.60876	-1.80671	0.354206			grey		hg38	Yes
ENSG00000168263	4.19785	-1.80619	0.401804			grey	KCNV2	hg38	No
ENSG00000305676	3.79898	-1.80611	0.379707			grey		hg38	Yes
ENSG00000145002	4.5161	-1.80599	0.351202			grey	FAM86B2	hg38	No
ENSG00000227517	4.89307	-1.80548	0.349107			grey	LINC01483	hg38	Yes
ENSG00000203963	3.65893	-1.80501	0.373851			grey	C1orf141	hg38	No
ENSG00000303233	3.89375	-1.80373	0.367452			grey		hg38	Yes
ENSG00000173486	3.97653	-1.80357	0.394976			grey	FKBP2	hg38	No
ENSG00000305009	3.24876	-1.80326	0.397806			grey		hg38	Yes
ENSG00000226107	3.41355	-1.80293	0.395797			grey	AC004383.3	hg38	No
ENSG00000198846	4.22333	-1.80222	0.360364			grey	TOX	hg38	No
ENSG00000294812	3.5536	-1.8021	0.390763			grey		hg38	Yes
ENSG00000230364	3.78841	-1.80168	0.388246			grey	RPL4P3	hg38	No
ENSG00000308050	3.90576	-1.80098	0.393738			grey		hg38	Yes
ENSG00000285763	3.0734	-1.80047	0.419886			grey		hg38	Yes
ENSG00000267506	4.96249	-1.79999	0.378762			grey	RP11-13K12.1	hg38	No
ENSG00000233079	4.92778	-1.79936	0.34805			grey	RP11-90C4.3	hg38	No
ENSG00000016402	4.92778	-1.79936	0.34805			grey	IL20RA	hg38	Yes
ENSG00000233656	3.6378	-1.79774	0.400903			grey	RP11-716O23.1	hg38	No
ENSG00000237749	4.0307	-1.7975	0.373521			grey	RP3-423B22.5	hg38	No
ENSG00000211833	3.70112	-1.79569	0.391335			grey	TRAJ58	hg38	No
ENSG00000133116	6.09552	-1.7932	0.346797			grey	KL	hg38	No
ENSG00000233862	5.67116	-1.79304	0.346118			grey	AC016907.3	hg38	No
ENSG00000186226	26.6687	-1.79291	0.0253694	0.686049	0.163645	grey	LCE1E	hg38	No
ENSG00000309338	5.69969	-1.78798	0.35773			grey		hg38	Yes
ENSG00000204588	13.0085	-1.78709	0.156574			grey	LINC01123	hg38	No
ENSG00000273262	4.5687	-1.78648	0.355665			grey	RP11-18I14.11	hg38	No
ENSG00000198881	6.0655	-1.78171	0.341336			grey	ASB12	hg38	No
ENSG00000235151	4.6529	-1.78073	0.359339			grey	AC114730.2	hg38	No
ENSG00000305656	25.9083	-1.77997	0.023777	0.67627	0.16988	grey		hg38	Yes
ENSG00000289016	4.57089	-1.77972	0.378645			grey		hg38	Yes
ENSG00000227278	5.76277	-1.77955	0.345744			grey	RP11-656D10.5	hg38	No
ENSG00000167608	4.92462	-1.77748	0.3603			grey	TMC4	hg38	No
ENSG00000310089	4.6056	-1.77558	0.376648			grey		hg38	Yes
ENSG00000287759	8.11445	-1.77474	0.224476			grey		hg38	Yes
ENSG00000198838	4.45499	-1.77424	0.367938			grey	RYR3	hg38	Yes
ENSG00000077264	25.8121	-1.77386	0.0258123	0.687108	0.162975	grey	PAK3	hg38	No
ENSG00000172058	4.77401	-1.77304	0.35976			grey	SERF1A	hg38	No
ENSG00000296229	4.91406	-1.77295	0.359953			grey		hg38	Yes
ENSG00000253217	10.9041	-1.77203	0.147511			grey	KB-1991G8.1	hg38	No
ENSG00000279070	3.6769	-1.77192	0.400856			grey	RP11-287D1.2	hg38	No
ENSG00000306802	4.6566	-1.7718	0.362561			grey		hg38	Yes
ENSG00000300025	5.84698	-1.77154	0.352973			grey		hg38	Yes
ENSG00000235454	5.23308	-1.77099	0.354125			grey	HAUS6P3	hg38	No
ENSG00000265542	5.18478	-1.77094	0.403843			grey	RP11-60A24.3	hg38	No
ENSG00000298832	3.29158	-1.77039	0.441891			grey		hg38	Yes
ENSG00000264520	3.45264	-1.7694	0.425996			grey	RP4-777O23.2	hg38	No
ENSG00000236427	4.58447	-1.76743	0.372823			grey	RP11-107M16.2	hg38	No
ENSG00000225537	3.54742	-1.7666	0.436162			grey	AC073325.1	hg38	No
ENSG00000268366	3.11249	-1.76518	0.422436			grey	CTC-492K19.4	hg38	No
ENSG00000234948	4.61767	-1.76496	0.391823			grey	LINC01524	hg38	Yes
ENSG00000286875	3.20727	-1.76475	0.423882			grey		hg38	Yes
ENSG00000291038	10.2315	-1.76402	0.146172			grey		hg38	Yes
ENSG00000303020	3.88002	-1.76308	0.383646			grey		hg38	Yes
ENSG00000236257	2.87768	-1.76262	0.431296			grey	EI24P2	hg38	No
ENSG00000309204	2.87768	-1.76262	0.431296			grey		hg38	Yes
ENSG00000306455	4.06956	-1.76245	0.385269			grey		hg38	Yes
ENSG00000197826	26.6337	-1.76172	0.0247901	0.685697	0.163868	grey	C4orf22	hg38	No
ENSG00000235072	5.17724	-1.76088	0.365942			grey	AC012074.2	hg38	No
ENSG00000286869	3.16066	-1.76045	0.429922			grey		hg38	Yes
ENSG00000268307	3.16066	-1.76045	0.429922			grey	CTD-2619J13.13	hg38	No
ENSG00000127472	4.33909	-1.76011	0.378852			grey	PLA2G5	hg38	No
ENSG00000227040	4.84765	-1.75899	0.370176			grey	RP11-533F5.2	hg38	No
ENSG00000307177	3.51572	-1.75878	0.409656			grey		hg38	Yes
ENSG00000289026	3.96423	-1.75845	0.382941			grey		hg38	Yes
ENSG00000231967	3.48041	-1.75829	0.396393			grey	RP11-12D24.6	hg38	No
ENSG00000224592	3.09137	-1.75799	0.41208			grey	RP5-884C9.2	hg38	No
ENSG00000244219	3.09137	-1.75799	0.41208			grey	GS1-259H13.2	hg38	No
ENSG00000167914	4.65811	-1.75766	0.373208			grey	GSDMA	hg38	No
ENSG00000243144	4.059	-1.75635	0.388262			grey	RP11-115N4.1	hg38	No
ENSG00000290088	4.059	-1.75635	0.388262			grey		hg38	Yes
ENSG00000253665	3.49024	-1.7562	0.425308			grey	RP11-359E19.2	hg38	No
ENSG00000162599	4.16433	-1.7559	0.403083			grey	NFIA	hg38	Yes
ENSG00000270050	3.55044	-1.75558	0.403993			grey	RP4-769N13.7	hg38	No
ENSG00000301690	14.3251	-1.75537	0.133699			grey		hg38	Yes
ENSG00000162545	3.39547	-1.75501	0.424067			grey	CAMK2N1	hg38	No
ENSG00000266993	3.39547	-1.75501	0.424067			grey	RP4-657D16.3	hg38	No
ENSG00000296829	2.85655	-1.755	0.421458			grey		hg38	Yes
ENSG00000186367	2.85655	-1.755	0.421458			grey	KIAA1024L	hg38	No
ENSG00000303469	2.85655	-1.755	0.421458			grey		hg38	Yes
ENSG00000309310	3.43303	-1.75499	0.405696			grey		hg38	Yes
ENSG00000211664	3.83574	-1.75286	0.402217			grey	IGLV2-18	hg38	No
ENSG00000305480	3.17557	-1.75222	0.413904			grey		hg38	Yes
ENSG00000158104	3.39983	-1.75174	0.400519			grey	HPD	hg38	No
ENSG00000297739	3.39983	-1.75174	0.400519			grey		hg38	Yes
ENSG00000287046	9.89796	-1.75128	0.169684			grey		hg38	Yes
ENSG00000304739	4.09371	-1.75114	0.388945			grey		hg38	Yes
ENSG00000293746	5.43576	-1.74999	0.360755			grey		hg38	Yes
ENSG00000153157	2.84599	-1.74969	0.421726			grey	SYCP2L	hg38	Yes
ENSG00000231426	2.84599	-1.74969	0.421726			grey	RP5-899B16.1	hg38	No
ENSG00000286171	2.84599	-1.74969	0.421726			grey		hg38	Yes
ENSG00000280326	2.84599	-1.74969	0.421726			grey	RP11-642A1.1	hg38	No
ENSG00000303954	2.84599	-1.74969	0.421726			grey		hg38	Yes
ENSG00000077522	3.30506	-1.74818	0.410589			grey	ACTN2	hg38	No
ENSG00000308492	3.62408	-1.74733	0.398802			grey		hg38	Yes
ENSG00000285901	3.07024	-1.74657	0.415301			grey		hg38	Yes
ENSG00000299646	3.07024	-1.74657	0.415301			grey		hg38	Yes
ENSG00000305365	3.72506	-1.74565	0.414929			grey		hg38	Yes
ENSG00000233254	3.72506	-1.74565	0.414929			grey	RPL21P134	hg38	No
ENSG00000065361	3.65721	-1.74363	0.403219			grey	ERBB3	hg38	No
ENSG00000287078	3.89731	-1.74282	0.387669			grey		hg38	Yes
ENSG00000269307	3.84247	-1.74257	0.412162			grey	CTD-2278I10.6	hg38	No
ENSG00000286043	3.12897	-1.74163	0.435124			grey		hg38	Yes
ENSG00000296203	3.12897	-1.74163	0.435124			grey		hg38	Yes
ENSG00000303225	3.81362	-1.74142	0.415209			grey		hg38	Yes
ENSG00000047617	4.05465	-1.74085	0.41066			grey	ANO2	hg38	No
ENSG00000258171	4.05465	-1.74085	0.41066			grey	RP11-511B23.3	hg38	No
ENSG00000010327	3.95988	-1.7401	0.410019			grey	STAB1	hg38	No
ENSG00000229618	3.05968	-1.73928	0.421547			grey	AC011288.2	hg38	No
ENSG00000233405	3.05968	-1.73928	0.421547			grey	LINC01046	hg38	No
ENSG00000121797	3.13953	-1.73791	0.423011			grey	CCRL2	hg38	No
ENSG00000307771	3.13953	-1.73791	0.423011			grey		hg38	Yes
ENSG00000012817	3.13953	-1.73791	0.423011			grey	KDM5D	hg38	No
ENSG00000130508	3.70829	-1.73783	0.410788			grey	PXDN	hg38	No
ENSG00000119946	3.45855	-1.73727	0.430448			grey	CNNM1	hg38	No
ENSG00000293727	3.80927	-1.73723	0.414775			grey		hg38	Yes
ENSG00000232212	15.3143	-1.73686	0.0943171			grey	RP11-398M15.1	hg38	No
ENSG00000271795	3.69193	-1.73678	0.401082			grey	CTC-251D13.1	hg38	No
ENSG00000305169	3.61973	-1.7352	0.412999			grey		hg38	Yes
ENSG00000067177	4.13885	-1.73517	0.412964			grey	PHKA1	hg38	No
ENSG00000269947	13.8457	-1.73437	0.132801			grey	RP11-849F2.9	hg38	No
ENSG00000309168	3.21391	-1.73341	0.423435			grey		hg38	Yes
ENSG00000298461	2.97163	-1.73339	0.429666			grey		hg38	Yes
ENSG00000283108	3.5986	-1.73335	0.426477			grey		hg38	Yes
ENSG00000297746	3.46912	-1.73319	0.418576			grey		hg38	Yes
ENSG00000265758	3.46912	-1.73319	0.418576			grey	RP11-595B24.1	hg38	No
ENSG00000262429	4.45115	-1.73293	0.375339			grey	RP5-1050D4.3	hg38	No
ENSG00000165914	3.80306	-1.7327	0.425568			grey	TTC7B	hg38	No
ENSG00000254760	12.8903	-1.73202	0.151997			grey	CTD-2616J11.3	hg38	No
ENSG00000298905	3.37435	-1.73178	0.4173			grey		hg38	Yes
ENSG00000286321	3.37435	-1.73178	0.4173			grey		hg38	Yes
ENSG00000308656	4.28252	-1.73165	0.424814			grey		hg38	Yes
ENSG00000230360	3.04911	-1.73051	0.432233			grey	DDX10P2	hg38	No
ENSG00000299468	4.12829	-1.72877	0.414659			grey		hg38	Yes
ENSG00000235192	9.8171	-1.72864	0.166785			grey	AC009495.2	hg38	No
ENSG00000082397	2.8143	-1.72763	0.441367			grey	EPB41L3	hg38	No
ENSG00000308785	2.8143	-1.72763	0.441367			grey		hg38	Yes
ENSG00000289916	4.45788	-1.72672	0.412918			grey		hg38	Yes
ENSG00000294368	3.69337	-1.72657	0.42006			grey		hg38	Yes
ENSG00000297053	3.58652	-1.72596	0.412292			grey		hg38	Yes
ENSG00000272936	25.1382	-1.7255	0.0299396	0.722987	0.140869	grey	RP11-700J17.2	hg38	No
ENSG00000248211	3.69772	-1.72539	0.431678			grey	TRPC7-AS1	hg38	No
ENSG00000277511	35.5955	-1.72334	0.0251327	0.685697	0.163868	grey	CTD-2095E4.5	hg38	No
ENSG00000296893	4.04408	-1.72242	0.402806			grey		hg38	Yes
ENSG00000297834	3.50818	-1.72141	0.444085			grey		hg38	Yes
ENSG00000254964	3.70393	-1.72126	0.408499			grey	RP11-831H9.3	hg38	No
ENSG00000158859	6.78981	-1.71977	0.350114			grey	ADAMTS4	hg38	No
ENSG00000276997	16.1823	-1.71973	0.132646			grey	RP11-378J18.9	hg38	No
ENSG00000288823	41.4087	-1.71806	0.00749681	0.42752	0.369044	grey		hg38	Yes
ENSG00000228824	43.1401	-1.71799	0.00806787	0.443701	0.35291	grey	MIR4500HG	hg38	No
ENSG00000197497	4.00877	-1.71721	0.405414			grey	ZNF665	hg38	No
ENSG00000275120	2.80373	-1.71626	0.46136			grey	RP11-182J1.17	hg38	No
ENSG00000289596	35.6271	-1.7162	0.0146972	0.554493	0.256104	grey		hg38	Yes
ENSG00000180549	8.77927	-1.71576	0.203595			grey	FUT7	hg38	No
ENSG00000135046	43.7054	-1.71568	0.00437424	0.324284	0.489074	grey	ANXA1	hg38	Yes
ENSG00000254288	3.93875	-1.715	0.403797			grey	RP11-6I2.3	hg38	No
ENSG00000259753	179.122	-1.7149	9.16314e-07	0.00123511	2.9083	blue	RP11-290H9.2	hg38	No
ENSG00000306932	19.2563	-1.71432	0.0787542			grey		hg38	Yes
ENSG00000299402	12.5925	-1.71343	0.140843			grey		hg38	Yes
ENSG00000255292	16.9935	-1.7117	0.106421			grey	AP002884.2	hg38	No
ENSG00000274818	19.4161	-1.71081	0.0817329			grey	RP1-292L20.3	hg38	No
ENSG00000295201	5.84263	-1.71072	0.389118			grey		hg38	Yes
ENSG00000261481	4.98764	-1.7107	0.380156			grey	RP11-77H9.6	hg38	No
ENSG00000287910	4.51372	-1.70809	0.39316			grey		hg38	Yes
ENSG00000198601	3.18453	-1.70741	0.469538			grey	OR2M2	hg38	No
ENSG00000286307	3.18453	-1.70741	0.469538			grey		hg38	Yes
ENSG00000300410	3.18453	-1.70741	0.469538			grey		hg38	Yes
ENSG00000144671	3.18453	-1.70741	0.469538			grey	SLC22A14	hg38	No
ENSG00000308460	3.18453	-1.70741	0.469538			grey		hg38	Yes
ENSG00000308215	3.18453	-1.70741	0.469538			grey		hg38	Yes
ENSG00000302464	3.18453	-1.70741	0.469538			grey		hg38	Yes
ENSG00000300165	3.18453	-1.70741	0.469538			grey		hg38	Yes
ENSG00000289861	3.18453	-1.70741	0.469538			grey		hg38	Yes
ENSG00000248690	4.40838	-1.70727	0.398465			grey	HAS2-AS1	hg38	No
ENSG00000070831	10.6335	-1.70596	0.154305			grey	CDC42	hg38	Yes
ENSG00000181359	12.1756	-1.70445	0.146482			grey	HSP90AA6P	hg38	No
ENSG00000172519	5.10287	-1.70321	0.390249			grey	OR10H5	hg38	No
ENSG00000296426	10.0532	-1.70176	0.161328			grey		hg38	Yes
ENSG00000308550	15.07	-1.70051	0.148665			grey		hg38	Yes
ENSG00000235939	3.51412	-1.70046	0.465831			grey	RP11-123B3.2	hg38	No
ENSG00000293415	12.9758	-1.70012	0.162576			grey		hg38	Yes
ENSG00000172260	35.1093	-1.69953	0.0362747	0.773878	0.111328	grey	NEGR1	hg38	No
ENSG00000224687	5.15176	-1.69825	0.39852			grey	RASAL2-AS1	hg38	Yes
ENSG00000258285	11.0498	-1.6971	0.164605			grey	TESC-AS1	hg38	No
ENSG00000151360	4.83274	-1.69524	0.391122			grey	ALLC	hg38	Yes
ENSG00000263620	9.90406	-1.69371	0.190233			grey	RP11-599B13.6	hg38	No
ENSG00000182348	3.00016	-1.69369	0.443908			grey	ZNF804B	hg38	No
ENSG00000304047	3.47433	-1.69289	0.423037			grey		hg38	Yes
ENSG00000255250	4.17329	-1.69217	0.46176			grey	CTD-2005H7.2	hg38	No
ENSG00000300642	13.9454	-1.6921	0.137586			grey		hg38	Yes
ENSG00000171533	2.91212	-1.69196	0.453424			grey	MAP6	hg38	Yes
ENSG00000298455	2.91212	-1.69196	0.453424			grey		hg38	Yes
ENSG00000288894	4.23204	-1.69018	0.399854			grey		hg38	Yes
ENSG00000198785	3.14693	-1.69012	0.446007			grey	GRIN3A	hg38	Yes
ENSG00000270876	3.14693	-1.69012	0.446007			grey	ZNF30-AS1	hg38	No
ENSG00000226054	18.0865	-1.68906	0.079506			grey	MEMO1P1	hg38	No
ENSG00000300293	3.44867	-1.68844	0.426			grey		hg38	Yes
ENSG00000287245	27.6473	-1.6874	0.0254318	0.686049	0.163645	grey		hg38	Yes
ENSG00000296693	10.6221	-1.68729	0.18062			grey		hg38	Yes
ENSG00000256975	3.47652	-1.68703	0.434459			grey	RP11-525E9.1	hg38	No
ENSG00000299092	4.38944	-1.68682	0.39645			grey		hg38	Yes
ENSG00000162039	4.88851	-1.68619	0.409119			grey	MEIOB	hg38	No
ENSG00000262898	4.79064	-1.6852	0.428117			grey	AC139099.4	hg38	No
ENSG00000285773	3.74893	-1.68429	0.458209			grey		hg38	Yes
ENSG00000227579	11.7163	-1.68352	0.194819			grey	RP1-35C21.2	hg38	No
ENSG00000279072	11.5318	-1.68345	0.183201			grey	RP13-580B18.4	hg38	No
ENSG00000267546	12.2942	-1.6833	0.188181			grey	RP11-666A8.8	hg38	No
ENSG00000237773	24.7058	-1.68321	0.0404754	0.804595	0.0944225	grey	AC003075.4	hg38	No
ENSG00000300031	16.4975	-1.68307	0.09924			grey		hg38	Yes
ENSG00000230448	29.1392	-1.68301	0.0291443	0.716351	0.144874	grey	LINC00276	hg38	Yes
ENSG00000236846	4.04092	-1.68299	0.420903			grey	RP11-239E10.2	hg38	No
ENSG00000286098	4.15833	-1.68207	0.418038			grey		hg38	Yes
ENSG00000215045	2.90155	-1.68186	0.440176			grey	GRID2IP	hg38	No
ENSG00000286725	2.90155	-1.68186	0.440176			grey		hg38	Yes
ENSG00000222036	2.90155	-1.68186	0.440176			grey	POTEG	hg38	No
ENSG00000310056	4.88542	-1.68033	0.412821			grey		hg38	Yes
ENSG00000260509	3.23114	-1.68016	0.434039			grey	RP11-271M24.2	hg38	No
ENSG00000249142	3.75184	-1.67946	0.414161			grey	CTD-2290P7.1	hg38	No
ENSG00000237670	3.56073	-1.67926	0.430885			grey	AC080094.1	hg38	No
ENSG00000125848	36.2876	-1.67859	0.0156166	0.566033	0.247158	grey	FLRT3	hg38	No
ENSG00000169282	3.28749	-1.67821	0.424755			grey	KCNAB1	hg38	Yes
ENSG00000286112	4.5405	-1.67792	0.405013			grey		hg38	Yes
ENSG00000302087	3.606	-1.67789	0.426276			grey		hg38	Yes
ENSG00000152932	4.07852	-1.67634	0.454919			grey	RAB3C	hg38	No
ENSG00000291050	3.46596	-1.67628	0.421072			grey		hg38	Yes
ENSG00000233441	2.89099	-1.67411	0.436588			grey	CYP2AB1P	hg38	Yes
ENSG00000305845	2.89099	-1.67411	0.436588			grey		hg38	Yes
ENSG00000174886	3.05578	-1.67298	0.432625			grey	NDUFA11	hg38	No
ENSG00000279851	3.1258	-1.67191	0.428973			grey	CH507-216K13.2	hg38	No
ENSG00000293251	12.4943	-1.67134	0.162282			grey		hg38	Yes
ENSG00000258035	10.9859	-1.6709	0.185641			grey	RP11-74K11.2	hg38	No
ENSG00000224321	3.18744	-1.67088	0.438192			grey	RP11-169K16.6	hg38	No
ENSG00000284668	4.40522	-1.67061	0.404571			grey		hg38	Yes
ENSG00000236193	4.64004	-1.66975	0.402297			grey	RP11-105N14.3	hg38	No
ENSG00000104321	4.21857	-1.66928	0.452233			grey	TRPA1	hg38	Yes
ENSG00000187398	3.83025	-1.66922	0.420266			grey	LUZP2	hg38	Yes
ENSG00000149328	3.83025	-1.66922	0.420266			grey	GLB1L2	hg38	Yes
ENSG00000296741	3.83025	-1.66922	0.420266			grey		hg38	Yes
ENSG00000227197	3.02191	-1.66888	0.458578			grey	AC009518.8	hg38	No
ENSG00000115607	2.88042	-1.66781	0.438401			grey	IL18RAP	hg38	Yes
ENSG00000293852	2.88042	-1.66781	0.438401			grey		hg38	Yes
ENSG00000258608	2.88042	-1.66781	0.438401			grey	DNAJC19P9	hg38	No
ENSG00000286717	2.88042	-1.66781	0.438401			grey		hg38	Yes
ENSG00000148053	42.6472	-1.66643	0.0113341	0.506231	0.295651	grey	NTRK2	hg38	Yes
ENSG00000133863	3.69021	-1.66607	0.410857			grey	TEX15	hg38	No
ENSG00000232710	3.69021	-1.66607	0.410857			grey	RP4-669P10.16	hg38	No
ENSG00000304431	3.69021	-1.66607	0.410857			grey		hg38	Yes
ENSG00000213358	3.21001	-1.66605	0.432179			grey	AC092933.4	hg38	No
ENSG00000224011	3.21001	-1.66605	0.432179			grey	AC111155.1	hg38	No
ENSG00000035862	3.21001	-1.66605	0.432179			grey	TIMP2	hg38	No
ENSG00000279716	3.11524	-1.66563	0.430753			grey	AC006128.2	hg38	No
ENSG00000288956	69.3584	-1.66519	0.00102785	0.147961	0.829853	grey		hg38	Yes
ENSG00000232216	17.1623	-1.66505	0.111341			grey	IGHV3-43	hg38	No
ENSG00000279484	3.35006	-1.66454	0.427076			grey	KLHL30-AS1	hg38	No
ENSG00000254966	3.35006	-1.66454	0.427076			grey	RP11-1081L13.4	hg38	No
ENSG00000304129	5.06439	-1.66437	0.389076			grey		hg38	Yes
ENSG00000158553	3.86918	-1.66435	0.42646			grey	POM121L2	hg38	No
ENSG00000155265	3.86918	-1.66435	0.42646			grey	GOLGA7B	hg38	No
ENSG00000058673	16.9027	-1.66368	0.0783005			grey	ZC3H11A	hg38	Yes
ENSG00000228566	10.8989	-1.66366	0.166308			grey	RP11-170M17.1	hg38	No
ENSG00000101222	4.01979	-1.66349	0.403723			grey	SPEF1	hg38	No
ENSG00000275406	2.86986	-1.66293	0.445629			grey	RP11-125A15.3	hg38	No
ENSG00000303490	4.05451	-1.66228	0.419848			grey		hg38	Yes
ENSG00000231970	3.27258	-1.66222	0.441511			grey	RP11-452K12.7	hg38	No
ENSG00000172421	3.44483	-1.66201	0.419007			grey	EFCAB3	hg38	No
ENSG00000160678	4.25461	-1.66145	0.398427			grey	S100A1	hg38	No
ENSG00000305474	3.19945	-1.66125	0.439371			grey		hg38	Yes
ENSG00000187474	2.8593	-1.66023	0.462538			grey	FPR3	hg38	Yes
ENSG00000168703	2.8593	-1.66023	0.462538			grey	WFDC12	hg38	No
ENSG00000166265	2.8593	-1.66023	0.462538			grey	CYYR1	hg38	No
ENSG00000287836	3.77441	-1.66015	0.413442			grey		hg38	Yes
ENSG00000256209	3.67964	-1.65985	0.412565			grey	RP11-897M7.1	hg38	No
ENSG00000227848	3.67964	-1.65985	0.412565			grey	SUCLA2-AS1	hg38	No
ENSG00000294290	3.57431	-1.65902	0.431495			grey		hg38	Yes
ENSG00000290897	4.104	-1.65885	0.409717			grey		hg38	Yes
ENSG00000273079	4.104	-1.65885	0.409717			grey	GRIN2B	hg38	No
ENSG00000302244	3.18888	-1.65873	0.456153			grey		hg38	Yes
ENSG00000177301	4.72424	-1.65858	0.39143			grey	KCNA2	hg38	Yes
ENSG00000289349	3.40641	-1.65788	0.452677			grey		hg38	Yes
ENSG00000235079	4.04394	-1.65763	0.426835			grey	ZRANB2-AS1	hg38	No
ENSG00000186198	2.70724	-1.65745	0.462947			grey	SLC51B	hg38	No
ENSG00000257883	4.00923	-1.6573	0.4054			grey	RP11-497G19.1	hg38	No
ENSG00000294974	3.55167	-1.65635	0.422691			grey		hg38	Yes
ENSG00000140986	4.38409	-1.65619	0.402451			grey	RPL3L	hg38	No
ENSG00000168658	3.79856	-1.65604	0.445472			grey	VWA3B	hg38	Yes
ENSG00000269604	5.05383	-1.65585	0.385215			grey	AC005523.2	hg38	No
ENSG00000288004	17.6604	-1.65582	0.0865963			grey		hg38	Yes
ENSG00000309445	4.33882	-1.65554	0.400749			grey		hg38	Yes
ENSG00000254846	3.4237	-1.65546	0.443256			grey	RP11-203M5.2	hg38	No
ENSG00000307963	3.4237	-1.65546	0.443256			grey		hg38	Yes
ENSG00000235251	10.0229	-1.65421	0.176061			grey	RP11-384B12.2	hg38	No
ENSG00000168243	4.6684	-1.6542	0.397328			grey	GNG4	hg38	No
ENSG00000308857	5.21017	-1.654	0.396847			grey		hg38	Yes
ENSG00000295303	3.75329	-1.65386	0.437387			grey		hg38	Yes
ENSG00000196872	27.8197	-1.6529	0.0264753	0.689411	0.161522	grey	KIAA1211L	hg38	No
ENSG00000170190	4.75261	-1.65256	0.411252			grey	SLC16A5	hg38	No
ENSG00000265334	3.9881	-1.65158	0.42946			grey	CTD-2349P21.11	hg38	No
ENSG00000294330	12.55	-1.65073	0.157688			grey		hg38	Yes
ENSG00000307240	4.59778	-1.64974	0.423432			grey		hg38	Yes
ENSG00000068615	30.7665	-1.64895	0.0207465	0.642892	0.191862	grey	REEP1	hg38	Yes
ENSG00000160867	4.64728	-1.64883	0.420582			grey	FGFR4	hg38	No
ENSG00000300578	4.95	-1.64865	0.420003			grey		hg38	Yes
ENSG00000130300	5.46762	-1.64794	0.382806			grey	PLVAP	hg38	No
ENSG00000272002	5.37285	-1.6477	0.382282			grey	RP11-557L19.1	hg38	No
ENSG00000297189	5.37285	-1.6477	0.382282			grey		hg38	Yes
ENSG00000253288	5.84821	-1.64688	0.41464			grey	RP11-238K6.1	hg38	No
ENSG00000107819	10.4999	-1.64416	0.200149			grey	SFXN3	hg38	Yes
ENSG00000151067	10.8249	-1.64329	0.242811			grey	CACNA1C	hg38	Yes
ENSG00000304092	19.3597	-1.64035	0.0903637			grey		hg38	Yes
ENSG00000302621	114.708	-1.64033	1.87527e-05	0.0115852	1.9361	blue		hg38	Yes
ENSG00000183914	3.53274	-1.6397	0.428027			grey	DNAH2	hg38	No
ENSG00000251247	5.80084	-1.63647	0.381893			grey	ZNF345	hg38	No
ENSG00000309716	5.18015	-1.63535	0.401389			grey		hg38	Yes
ENSG00000306366	4.80529	-1.63487	0.402572			grey		hg38	Yes
ENSG00000289966	6.05301	-1.63459	0.380795			grey		hg38	Yes
ENSG00000272192	5.91297	-1.63437	0.38125			grey	CTD-2532N20.1	hg38	No
ENSG00000271086	52.9314	-1.63393	0.00484932	0.350736	0.45502	grey	NAMA	hg38	Yes
ENSG00000272115	5.47864	-1.63268	0.395663			grey	GS1-393G12.14	hg38	No
ENSG00000303670	4.76001	-1.63103	0.412259			grey		hg38	Yes
ENSG00000295031	14.6874	-1.63078	0.165468			grey		hg38	Yes
ENSG00000251291	5.84726	-1.63043	0.31622			grey	RP11-400D2.3	hg38	No
ENSG00000118898	12.6574	-1.62951	0.177409			grey	PPL	hg38	No
ENSG00000232070	4.10084	-1.62761	0.421341			grey	TMEM253	hg38	No
ENSG00000231090	4.85478	-1.62758	0.421406			grey	RP11-101C11.1	hg38	No
ENSG00000233967	22.1671	-1.62754	0.0767135	0.946977	0.0236606	grey	RP11-250B2.3	hg38	No
ENSG00000290618	4.5252	-1.6264	0.424633			grey		hg38	Yes
ENSG00000302407	4.87893	-1.62562	0.400303			grey		hg38	Yes
ENSG00000261231	4.23032	-1.62551	0.41297			grey	RP11-523L20.2	hg38	No
ENSG00000188611	3.77125	-1.62523	0.427889			grey	ASAH2	hg38	Yes
ENSG00000286082	4.78416	-1.62511	0.401468			grey		hg38	Yes
ENSG00000085563	8.92228	-1.62471	0.194125			grey	ABCB1	hg38	Yes
ENSG00000253755	4.71512	-1.62444	0.426248			grey	IGHGP	hg38	No
ENSG00000118473	3.60646	-1.62373	0.432129			grey	SGIP1	hg38	No
ENSG00000146006	3.22798	-1.6236	0.468819			grey	LRRTM2	hg38	No
ENSG00000307315	3.9955	-1.62336	0.418454			grey		hg38	Yes
ENSG00000298592	3.21741	-1.62263	0.452503			grey		hg38	Yes
ENSG00000301916	3.21741	-1.62263	0.452503			grey		hg38	Yes
ENSG00000308368	3.44167	-1.6219	0.437464			grey		hg38	Yes
ENSG00000293710	3.53644	-1.62166	0.43815			grey		hg38	Yes
ENSG00000306815	3.12264	-1.61977	0.462011			grey		hg38	Yes
ENSG00000305561	8.66199	-1.61966	0.202524			grey		hg38	Yes
ENSG00000295452	3.31218	-1.61939	0.463282			grey		hg38	Yes
ENSG00000309295	3.81653	-1.61939	0.444962			grey		hg38	Yes
ENSG00000130711	3.66592	-1.61925	0.429485			grey	PRDM12	hg38	No
ENSG00000279317	3.58171	-1.61835	0.448161			grey	AC006994.3	hg38	No
ENSG00000297751	2.88783	-1.61831	0.467025			grey		hg38	Yes
ENSG00000172379	2.88783	-1.61831	0.467025			grey	ARNT2	hg38	Yes
ENSG00000288692	2.9826	-1.61799	0.468163			grey		hg38	Yes
ENSG00000143545	2.66357	-1.61759	0.491687			grey	RAB13	hg38	Yes
ENSG00000260867	2.66357	-1.61759	0.491687			grey	RP11-459F6.1	hg38	No
ENSG00000155897	3.4311	-1.61713	0.43539			grey	ADCY8	hg38	No
ENSG00000157985	3.52587	-1.61686	0.436134			grey	AGAP1	hg38	No
ENSG00000309936	3.52587	-1.61686	0.436134			grey		hg38	Yes
ENSG00000118976	3.52587	-1.61686	0.436134			grey	OTUD4P1	hg38	No
ENSG00000305804	12.7255	-1.61615	0.184873			grey		hg38	Yes
ENSG00000258616	3.75013	-1.61464	0.427343			grey	RP11-369C8.1	hg38	No
ENSG00000231901	2.87726	-1.61438	0.460853			grey	RP11-281A20.1	hg38	No
ENSG00000293760	2.87726	-1.61438	0.460853			grey		hg38	Yes
ENSG00000271553	3.19629	-1.61417	0.443937			grey	RP11-274B21.10	hg38	No
ENSG00000165078	3.19629	-1.61417	0.443937			grey	CPA6	hg38	Yes
ENSG00000158352	3.19629	-1.61417	0.443937			grey	SHROOM4	hg38	No
ENSG00000100453	2.97203	-1.614	0.462105			grey	GZMB	hg38	No
ENSG00000280057	4.07443	-1.61363	0.422978			grey	RP1-168L15.6	hg38	No
ENSG00000249853	3.65535	-1.61319	0.431198			grey	HS3ST5	hg38	No
ENSG00000224785	3.65535	-1.61319	0.431198			grey	AC006026.9	hg38	No
ENSG00000298231	14.7932	-1.61314	0.160959			grey		hg38	Yes
ENSG00000211878	2.80724	-1.61303	0.465348			grey	TRAJ11	hg38	No
ENSG00000293317	3.8449	-1.61276	0.432349			grey		hg38	Yes
ENSG00000231313	4.20919	-1.61203	0.420347			grey	CLIC1P1	hg38	No
ENSG00000231427	2.96675	-1.61153	0.460851			grey	LINC01445	hg38	No
ENSG00000293771	3.42054	-1.61102	0.437139			grey		hg38	Yes
ENSG00000066629	11.6429	-1.61092	0.1938			grey	EML1	hg38	Yes
ENSG00000230317	3.51531	-1.61075	0.437877			grey	LINC01284	hg38	No
ENSG00000224157	2.8667	-1.60918	0.459224			grey	HCG14	hg38	No
ENSG00000294462	17.367	-1.60881	0.0977621			grey		hg38	Yes
ENSG00000288987	2.96147	-1.60877	0.460522			grey		hg38	Yes
ENSG00000297841	2.96147	-1.60877	0.460522			grey		hg38	Yes
ENSG00000238097	3.18572	-1.60799	0.44573			grey	RP11-513G11.3	hg38	No
ENSG00000245832	12.6635	-1.60792	0.186748			grey	RP11-179A16.1	hg38	No
ENSG00000286379	3.56058	-1.60714	0.44815			grey		hg38	Yes
ENSG00000262246	9.25492	-1.60708	0.206806			grey	CORO7	hg38	Yes
ENSG00000136378	4.16392	-1.60693	0.433377			grey	ADAMTS7	hg38	No
ENSG00000145248	2.93599	-1.60627	0.47992			grey	SLC10A4	hg38	No
ENSG00000254349	2.93599	-1.60627	0.47992			grey	FLJ39080	hg38	No
ENSG00000198598	2.93599	-1.60627	0.47992			grey	MMP17	hg38	No
ENSG00000234244	2.63188	-1.60612	0.46918			grey	RP11-139J15.5	hg38	No
ENSG00000230756	3.32577	-1.60595	0.451724			grey	RHOQP3	hg38	No
ENSG00000237844	3.32577	-1.60595	0.451724			grey	AC092684.1	hg38	No
ENSG00000235361	12.4021	-1.60558	0.176106			grey	AC016292.1	hg38	No
ENSG00000254038	9.57929	-1.60545	0.211719			grey	RP11-419C23.1	hg38	No
ENSG00000175497	3.09095	-1.60458	0.455826			grey	DPP10	hg38	No
ENSG00000295864	3.09095	-1.60458	0.455826			grey		hg38	Yes
ENSG00000288709	10.0246	-1.60373	0.186167			grey		hg38	Yes
ENSG00000214593	3.40997	-1.60348	0.442739			grey	RP11-65N13.6	hg38	No
ENSG00000267980	15.024	-1.60306	0.121654			grey	AC007292.6	hg38	No
ENSG00000287059	2.85614	-1.60288	0.461091			grey		hg38	Yes
ENSG00000232139	2.85614	-1.60288	0.461091			grey	LINC00867	hg38	No
ENSG00000307789	2.95091	-1.60247	0.462377			grey		hg38	Yes
ENSG00000217482	2.95091	-1.60247	0.462377			grey	HMGB1P17	hg38	Yes
ENSG00000199415	2.95091	-1.60247	0.462377			grey	RNA5SP370	hg38	No
ENSG00000227709	3.26558	-1.60027	0.475253			grey	RP11-118D22.3	hg38	No
ENSG00000229536	3.96381	-1.60021	0.43675			grey	AC079776.1	hg38	No
ENSG00000237742	2.62132	-1.59975	0.471101			grey	RP11-624M8.1	hg38	No
ENSG00000293471	3.9291	-1.59935	0.45452			grey		hg38	Yes
ENSG00000099250	3.17081	-1.59906	0.474348			grey	NRP1	hg38	Yes
ENSG00000233515	3.17081	-1.59906	0.474348			grey	LINC01518	hg38	No
ENSG00000154479	33.9513	-1.5989	0.0251486	0.685697	0.163868	grey	CCDC173	hg38	No
ENSG00000249484	11.643	-1.59846	0.197829			grey	LINC01470	hg38	No
ENSG00000270316	12.9024	-1.59844	0.166437			grey	C10orf32-ASMT	hg38	No
ENSG00000261183	13.6766	-1.59831	0.19204			grey	RP11-532F12.5	hg38	No
ENSG00000288976	3.05775	-1.5983	0.45766			grey		hg38	Yes
ENSG00000230612	3.86904	-1.59792	0.44283			grey	AC004237.1	hg38	No
ENSG00000288799	3.729	-1.59758	0.443751			grey		hg38	Yes
ENSG00000069188	8.97785	-1.59746	0.198709			grey	SDK2	hg38	No
ENSG00000247970	3.08039	-1.59712	0.461207			grey	RP11-543C4.1	hg38	No
ENSG00000306319	3.59516	-1.59674	0.472657			grey		hg38	Yes
ENSG00000278206	3.59516	-1.59674	0.472657			grey	RP1-20N2.8	hg38	No
ENSG00000264448	3.40562	-1.59527	0.47161			grey	RP3-388N13.5	hg38	No
ENSG00000299887	2.94034	-1.59502	0.467685			grey		hg38	Yes
ENSG00000309589	2.94034	-1.59502	0.467685			grey		hg38	Yes
ENSG00000300612	3.49418	-1.59397	0.453812			grey		hg38	Yes
ENSG00000231831	17.4601	-1.59388	0.0949054			grey	MTHFD1P1	hg38	Yes
ENSG00000300523	3.01347	-1.59235	0.455398			grey		hg38	Yes
ENSG00000285780	2.61076	-1.59231	0.476386			grey		hg38	Yes
ENSG00000290556	2.61076	-1.59231	0.476386			grey		hg38	Yes
ENSG00000235687	2.61076	-1.59231	0.476386			grey	LINC00993	hg38	No
ENSG00000260046	2.61076	-1.59231	0.476386			grey	RP11-454K7.3	hg38	No
ENSG00000296008	2.61076	-1.59231	0.476386			grey		hg38	Yes
ENSG00000240828	2.61076	-1.59231	0.476386			grey	RPL21P4	hg38	No
ENSG00000161270	2.61076	-1.59231	0.476386			grey	NPHS1	hg38	No
ENSG00000099337	2.61076	-1.59231	0.476386			grey	KCNK6	hg38	No
ENSG00000297541	2.91486	-1.5922	0.483976			grey		hg38	Yes
ENSG00000306477	2.91486	-1.5922	0.483976			grey		hg38	Yes
ENSG00000301966	2.91486	-1.5922	0.483976			grey		hg38	Yes
ENSG00000107679	3.1646	-1.59129	0.46159			grey	PLEKHA1	hg38	Yes
ENSG00000306786	3.1646	-1.59129	0.46159			grey		hg38	Yes
ENSG00000128285	3.53946	-1.59067	0.463427			grey	MCHR1	hg38	No
ENSG00000180999	2.92543	-1.59061	0.475375			grey	C1orf105	hg38	No
ENSG00000309868	2.92543	-1.59061	0.475375			grey		hg38	Yes
ENSG00000226968	2.92543	-1.59061	0.475375			grey	LINC00423	hg38	No
ENSG00000295549	2.92543	-1.59061	0.475375			grey		hg38	Yes
ENSG00000248896	9.74102	-1.59002	0.209426			grey	CTD-2135J3.3	hg38	No
ENSG00000215704	3.30464	-1.58946	0.467081			grey	CELA2B	hg38	No
ENSG00000286741	3.30464	-1.58946	0.467081			grey		hg38	Yes
ENSG00000229188	3.30464	-1.58946	0.467081			grey	RP4-553F4.2	hg38	No
ENSG00000286834	3.24301	-1.5876	0.452572			grey		hg38	Yes
ENSG00000234281	3.95325	-1.58696	0.457698			grey	LANCL1-AS1	hg38	No
ENSG00000303379	3.95325	-1.58696	0.457698			grey		hg38	Yes
ENSG00000180988	4.04802	-1.58692	0.457795			grey	OR52N2	hg38	Yes
ENSG00000213981	3.50039	-1.58681	0.465912			grey	AC007277.3	hg38	No
ENSG00000226835	4.11007	-1.58667	0.465829			grey	RP11-148B18.3	hg38	No
ENSG00000229092	3.09768	-1.58666	0.459973			grey	IGHV3-47	hg38	No
ENSG00000072163	2.83501	-1.58646	0.47643			grey	LIMS2	hg38	No
ENSG00000148483	2.83501	-1.58646	0.47643			grey	TMEM236	hg38	No
ENSG00000286950	3.00291	-1.58622	0.458742			grey		hg38	Yes
ENSG00000163625	2.92978	-1.58612	0.477509			grey	WDFY3	hg38	No
ENSG00000309063	2.92978	-1.58612	0.477509			grey		hg38	Yes
ENSG00000233578	2.92978	-1.58612	0.477509			grey	EIF4EP1	hg38	No
ENSG00000144339	3.24445	-1.58608	0.479286			grey	TMEFF2	hg38	Yes
ENSG00000231530	3.04283	-1.58571	0.471946			grey	RP11-187A9.3	hg38	No
ENSG00000183054	3.14968	-1.58487	0.4784			grey	RGPD6	hg38	No
ENSG00000166206	3.14968	-1.58487	0.4784			grey	GABRB3	hg38	No
ENSG00000261617	3.14968	-1.58487	0.4784			grey	RP11-243A14.1	hg38	No
ENSG00000240040	3.0924	-1.58437	0.463919			grey	AC096579.13	hg38	No
ENSG00000305254	3.40924	-1.58421	0.477919			grey		hg38	Yes
ENSG00000005249	3.25501	-1.58417	0.470909			grey	PRKAR2B	hg38	No
ENSG00000307419	4.34489	-1.5841	0.464208			grey		hg38	Yes
ENSG00000176194	2.60019	-1.58351	0.486094			grey	CIDEA	hg38	No
ENSG00000226398	3.62366	-1.58341	0.467997			grey	AC013480.2	hg38	No
ENSG00000210100	35.0663	-1.5834	0.0212799	0.643914	0.191172	grey	MT-TI	hg38	No
ENSG00000289694	4.85729	-1.58318	0.418214			grey		hg38	Yes
ENSG00000306841	3.16024	-1.58277	0.469978			grey		hg38	Yes
ENSG00000001630	28.4085	-1.58233	0.0653954	0.919299	0.0365432	grey	CYP51A1	hg38	Yes
ENSG00000261556	6.91107	-1.58174	0.346839			grey	SMG1P7	hg38	No
ENSG00000245008	4.99205	-1.58133	0.42176			grey	RP11-744N12.3	hg38	No
ENSG00000309988	3.38449	-1.58099	0.475638			grey		hg38	Yes
ENSG00000234993	3.38449	-1.58099	0.475638			grey	CUBNP2	hg38	No
ENSG00000293853	3.5846	-1.58055	0.468541			grey		hg38	Yes
ENSG00000267098	3.5846	-1.58055	0.468541			grey	RP11-325K19.1	hg38	No
ENSG00000267469	12.6789	-1.57988	0.187794			grey	AC005944.2	hg38	No
ENSG00000298105	3.39506	-1.57871	0.467373			grey		hg38	Yes
ENSG00000294425	30.6795	-1.57703	0.029729	0.720248	0.142518	grey		hg38	Yes
ENSG00000303565	3.05926	-1.57616	0.490788			grey		hg38	Yes
ENSG00000165071	3.64623	-1.57601	0.461187			grey	TMEM71	hg38	No
ENSG00000284686	16.6903	-1.57561	0.137273			grey		hg38	Yes
ENSG00000099985	19.3525	-1.57498	0.0876535			grey	OSM	hg38	No
ENSG00000253616	25.3686	-1.57482	0.062034	0.908487	0.0416814	grey	RP11-875O11.3	hg38	No
ENSG00000300208	3.97002	-1.57424	0.458428			grey		hg38	Yes
ENSG00000238201	4.24377	-1.57418	0.464596			grey	AC114752.3	hg38	No
ENSG00000302646	4.24377	-1.57418	0.464596			grey		hg38	Yes
ENSG00000175267	4.03166	-1.5738	0.437119			grey	VWA3A	hg38	No
ENSG00000303295	5.59406	-1.57329	0.318434			grey		hg38	Yes
ENSG00000270066	27.3594	-1.57127	0.046616	0.839824	0.0758116	grey	SCARNA2	hg38	No
ENSG00000298539	8.54265	-1.56911	0.224519			grey		hg38	Yes
ENSG00000165272	57.3776	-1.56817	0.00416683	0.316521	0.499597	grey	AQP3	hg38	Yes
ENSG00000182759	3.80885	-1.56576	0.465918			grey	MAFA	hg38	No
ENSG00000254433	3.80885	-1.56576	0.465918			grey	RP11-677I18.3	hg38	No
ENSG00000177822	3.71408	-1.56507	0.465518			grey	AC108142.1	hg38	No
ENSG00000198417	3.81942	-1.56249	0.458096			grey	MT1F	hg38	No
ENSG00000250227	3.72464	-1.56162	0.457642			grey	TRIM60P14	hg38	No
ENSG00000168959	3.72464	-1.56162	0.457642			grey	GRM5	hg38	No
ENSG00000165182	11.0468	-1.56	0.19839			grey	CXorf58	hg38	No
ENSG00000270008	4.149	-1.55735	0.455503			grey	RP11-298P3.4	hg38	No
ENSG00000092345	53.303	-1.55708	0.00963495	0.480299	0.318489	grey	DAZL	hg38	Yes
ENSG00000149635	10.9068	-1.55694	0.207608			grey	OCSTAMP	hg38	Yes
ENSG00000164904	13.8266	-1.55682	0.186535			grey	ALDH7A1	hg38	No
ENSG00000163827	3.95946	-1.55598	0.454833			grey	LRRC2	hg38	No
ENSG00000247735	20.2652	-1.55576	0.0957102	0.980715	0.00845703	grey	CTD-2574D22.2	hg38	No
ENSG00000226532	42.4251	-1.55324	0.153533	0.999648	0.000152837	grey	RP5-1052M9.1	hg38	No
ENSG00000229588	8.24595	-1.55273	0.235756			grey	RP11-479J7.2	hg38	No
ENSG00000269729	2.80116	-1.55253	0.482367			grey	AC006262.4	hg38	No
ENSG00000121440	36.741	-1.55208	0.0279507	0.704066	0.152386	grey	PDZRN3	hg38	Yes
ENSG00000243466	23.3137	-1.54768	0.0592546	0.896497	0.047451	grey	IGKV1-5	hg38	No
ENSG00000286138	23.6628	-1.54733	0.101671	0.983621	0.00717235	grey		hg38	Yes
ENSG00000224015	2.79059	-1.54545	0.484461			grey	AC063976.3	hg38	No
ENSG00000255993	4.38382	-1.54533	0.449978			grey	PSMC1P9	hg38	No
ENSG00000308292	4.28905	-1.54464	0.449684			grey		hg38	Yes
ENSG00000290730	4.70284	-1.54438	0.454872			grey		hg38	Yes
ENSG00000257748	3.33461	-1.5437	0.465096			grey	RP11-966I7.3	hg38	No
ENSG00000298075	9.12037	-1.5401	0.247907			grey		hg38	Yes
ENSG00000309556	3.7884	-1.54	0.450739			grey		hg38	Yes
ENSG00000302940	10.4358	-1.53815	0.201448			grey		hg38	Yes
ENSG00000274810	13.8743	-1.53767	0.126054			grey	NPHP3-ACAD11	hg38	No
ENSG00000123700	27.3612	-1.53751	0.0511383	0.86129	0.0648507	grey	KCNJ2	hg38	Yes
ENSG00000233396	9.93312	-1.53745	0.239932			grey	RP11-458D21.1	hg38	No
ENSG00000287502	8.72149	-1.53678	0.229639			grey		hg38	Yes
ENSG00000197123	3.26022	-1.53635	0.474915			grey	ZNF679	hg38	No
ENSG00000298134	11.4593	-1.53506	0.195882			grey		hg38	Yes
ENSG00000224294	30.2315	-1.53488	0.0436012	0.824054	0.0840443	grey	RP3-326I13.1	hg38	No
ENSG00000214046	4.19691	-1.53465	0.442709			grey	SMIM7	hg38	Yes
ENSG00000137501	12.3409	-1.53429	0.220101			grey	SYTL2	hg38	No
ENSG00000105261	3.57305	-1.53381	0.46004			grey	OVOL3	hg38	No
ENSG00000275445	3.1902	-1.53346	0.472115			grey	CTD-2649C14.3	hg38	No
ENSG00000207205	31.1761	-1.5334	0.036445	0.77528	0.110541	grey	RNVU1-15	hg38	Yes
ENSG00000258581	3.31349	-1.53295	0.462514			grey	RP11-638I2.10	hg38	No
ENSG00000265973	2.68745	-1.532	0.503532			grey	RP11-163O19.16	hg38	No
ENSG00000304414	2.68745	-1.532	0.503532			grey		hg38	Yes
ENSG00000287455	2.68745	-1.532	0.503532			grey		hg38	Yes
ENSG00000270249	5.20698	-1.53193	0.342256			grey	RP11-514P8.7	hg38	No
ENSG00000227295	17.173	-1.53063	0.125575			grey	ELL2P1	hg38	No
ENSG00000299339	51.9634	-1.53048	0.0153976	0.564517	0.248323	grey		hg38	Yes
ENSG00000287391	2.85224	-1.53043	0.499497			grey		hg38	Yes
ENSG00000250266	3.03967	-1.52818	0.49396			grey	RP11-789C1.1	hg38	No
ENSG00000294172	22.2806	-1.52802	0.0843344	0.960674	0.0174241	grey		hg38	Yes
ENSG00000101251	3.15708	-1.52743	0.492154			grey	SEL1L2	hg38	No
ENSG00000288729	12.0849	-1.52678	0.228365			grey		hg38	Yes
ENSG00000269514	24.7931	-1.52673	0.0538638	0.86903	0.0609654	grey	RP11-370I10.12	hg38	No
ENSG00000293712	2.9839	-1.52669	0.481243			grey		hg38	Yes
ENSG00000302532	3.07339	-1.52637	0.473167			grey		hg38	Yes
ENSG00000272744	3.17344	-1.52628	0.482514			grey	RP11-367N14.3	hg38	No
ENSG00000185666	3.30292	-1.5254	0.46751			grey	SYN3	hg38	No
ENSG00000299350	3.25185	-1.5242	0.484757			grey		hg38	Yes
ENSG00000301319	3.86153	-1.52369	0.483641			grey		hg38	Yes
ENSG00000101280	2.82366	-1.52258	0.508248			grey	ANGPT4	hg38	No
ENSG00000253730	8.40987	-1.52214	0.23526			grey	RP11-893F2.13	hg38	No
ENSG00000290126	21.0951	-1.52186	0.0700254	0.931492	0.0308207	grey		hg38	Yes
ENSG00000171855	3.58144	-1.52149	0.478938			grey	IFNB1	hg38	No
ENSG00000186487	2.67688	-1.51982	0.492895			grey	MYT1L	hg38	No
ENSG00000229941	2.67688	-1.51982	0.492895			grey	AC012499.1	hg38	No
ENSG00000138798	2.67688	-1.51982	0.492895			grey	EGF	hg38	No
ENSG00000248874	2.67688	-1.51982	0.492895			grey	C5orf17	hg38	No
ENSG00000167785	2.67688	-1.51982	0.492895			grey	ZNF558	hg38	No
ENSG00000268940	2.67688	-1.51982	0.492895			grey	CT45A1	hg38	No
ENSG00000230533	53.5121	-1.51941	0.00665971	0.403035	0.394657	grey	RP11-95M15.1	hg38	No
ENSG00000251359	2.50899	-1.51822	0.498882			grey	WWC2-AS2	hg38	No
ENSG00000248112	3.71672	-1.5179	0.472166			grey	RP11-78C3.1	hg38	No
ENSG00000125787	10.6853	-1.51705	0.221035			grey	GNRH2	hg38	No
ENSG00000310088	3.00647	-1.51698	0.486414			grey		hg38	Yes
ENSG00000287182	3.00647	-1.51698	0.486414			grey		hg38	Yes
ENSG00000227087	3.00647	-1.51698	0.486414			grey	RBMX2P5	hg38	No
ENSG00000253311	3.00647	-1.51698	0.486414			grey	AC011343.1	hg38	No
ENSG00000291165	3.00647	-1.51698	0.486414			grey		hg38	Yes
ENSG00000286373	18.795	-1.51631	0.114155			grey		hg38	Yes
ENSG00000255446	3.48718	-1.51598	0.486553			grey	CTD-2531D15.4	hg38	No
ENSG00000165807	4.13685	-1.51595	0.477732			grey	PPP1R36	hg38	No
ENSG00000255151	3.38713	-1.51586	0.478			grey	GLYATL1P3	hg38	No
ENSG00000087258	3.33606	-1.51533	0.48282			grey	GNAO1	hg38	No
ENSG00000004399	4.05107	-1.51508	0.466335			grey	PLXND1	hg38	No
ENSG00000168158	3.14652	-1.51472	0.481524			grey	OR2C1	hg38	No
ENSG00000308907	3.14652	-1.51472	0.481524			grey		hg38	Yes
ENSG00000231681	3.66564	-1.51389	0.479782			grey	AC020743.3	hg38	No
ENSG00000287117	45.1839	-1.51388	0.0185416	0.616945	0.209754	grey		hg38	Yes
ENSG00000286206	3.38133	-1.51329	0.478552			grey		hg38	Yes
ENSG00000140459	10.6875	-1.51257	0.232981			grey	CYP11A1	hg38	No
ENSG00000108849	3.61615	-1.51203	0.475973			grey	PPY	hg38	No
ENSG00000180739	3.61615	-1.51203	0.475973			grey	S1PR5	hg38	No
ENSG00000232451	2.66632	-1.51141	0.49187			grey	AC016768.1	hg38	No
ENSG00000164694	2.66632	-1.51141	0.49187			grey	FNDC1	hg38	No
ENSG00000303045	2.66632	-1.51141	0.49187			grey		hg38	Yes
ENSG00000302484	2.66632	-1.51141	0.49187			grey		hg38	Yes
ENSG00000264151	2.66632	-1.51141	0.49187			grey	RP11-739N10.1	hg38	No
ENSG00000245598	2.66632	-1.51141	0.49187			grey	DACT3-AS1	hg38	No
ENSG00000125999	2.66632	-1.51141	0.49187			grey	BPIFB1	hg38	No
ENSG00000280148	3.85097	-1.51085	0.473645			grey	RP3-468K18.7	hg38	No
ENSG00000305056	4.71024	-1.50969	0.456878			grey		hg38	Yes
ENSG00000285103	15.6283	-1.50959	0.138976			grey		hg38	Yes
ENSG00000180720	8.67991	-1.50934	0.259656			grey	CHRM4	hg38	No
ENSG00000253585	2.81309	-1.50897	0.506561			grey	KB-1184D12.1	hg38	No
ENSG00000175189	17.5906	-1.50836	0.110148			grey	INHBC	hg38	No
ENSG00000232382	16.6314	-1.50797	0.114445			grey	OR5K1	hg38	No
ENSG00000251179	3.4761	-1.50781	0.467842			grey	TMEM92-AS1	hg38	Yes
ENSG00000251619	2.93578	-1.50731	0.502202			grey	RP11-756P10.5	hg38	No
ENSG00000306294	3.32549	-1.50682	0.481794			grey		hg38	Yes
ENSG00000307356	3.13595	-1.50616	0.480423			grey		hg38	Yes
ENSG00000301163	3.13595	-1.50616	0.480423			grey		hg38	Yes
ENSG00000260647	3.13595	-1.50616	0.480423			grey	RP1-178F10.1	hg38	No
ENSG00000307455	3.90046	-1.50597	0.464501			grey		hg38	Yes
ENSG00000272043	3.90046	-1.50597	0.464501			grey	RP11-44N11.3	hg38	No
ENSG00000144893	2.65576	-1.50567	0.497156			grey	MED12L	hg38	Yes
ENSG00000155016	2.65576	-1.50567	0.497156			grey	CYP2U1	hg38	No
ENSG00000113520	2.65576	-1.50567	0.497156			grey	IL4	hg38	No
ENSG00000160862	2.65576	-1.50567	0.497156			grey	AZGP1	hg38	No
ENSG00000244733	2.65576	-1.50567	0.497156			grey	RP11-506M13.3	hg38	No
ENSG00000174502	15.9518	-1.50562	0.13792			grey	SLC26A9	hg38	No
ENSG00000237793	9.07468	-1.50546	0.322751			grey	RPL18AP16	hg38	No
ENSG00000228211	2.49314	-1.50535	0.510969			grey	HYALP1	hg38	No
ENSG00000224094	99.4045	-1.50473	0.000396977	0.0795403	1.09941	grey	RPS24P8	hg38	No
ENSG00000229083	3.06593	-1.5046	0.477237			grey	PSMA6P2	hg38	No
ENSG00000257548	3.48818	-1.50405	0.476151			grey	RP11-797M17.1	hg38	No
ENSG00000269403	2.82055	-1.50392	0.493074			grey	CTD-2616J11.11	hg38	No
ENSG00000302981	3.80569	-1.50391	0.460903			grey		hg38	Yes
ENSG00000232842	3.80569	-1.50391	0.460903			grey	RP5-961K14.1	hg38	No
ENSG00000240652	10.7653	-1.50381	0.247669			grey	RP11-832N8.1	hg38	No
ENSG00000304314	11.3959	-1.50379	0.211233			grey		hg38	Yes
ENSG00000304164	3.94574	-1.50361	0.460381			grey		hg38	Yes
ENSG00000301368	2.64519	-1.5036	0.512016			grey		hg38	Yes
ENSG00000297629	9.80926	-1.50318	0.234082			grey		hg38	Yes
ENSG00000294276	2.98534	-1.50283	0.490602			grey		hg38	Yes
ENSG00000120262	2.98534	-1.50283	0.490602			grey	CCDC170	hg38	No
ENSG00000171097	2.98534	-1.50283	0.490602			grey	CCBL1	hg38	No
ENSG00000304011	3.23072	-1.50238	0.472888			grey		hg38	Yes
ENSG00000272861	3.23072	-1.50238	0.472888			grey	RP11-332H14.1	hg38	No
ENSG00000243312	3.23072	-1.50238	0.472888			grey	RP11-397E7.1	hg38	No
ENSG00000250330	3.23072	-1.50238	0.472888			grey	CTC-422A18.2	hg38	No
ENSG00000299649	3.23072	-1.50238	0.472888			grey		hg38	Yes
ENSG00000309877	3.23072	-1.50238	0.472888			grey		hg38	Yes
ENSG00000178462	2.89057	-1.50238	0.489587			grey	TUBAL3	hg38	Yes
ENSG00000300774	2.89057	-1.50238	0.489587			grey		hg38	Yes
ENSG00000101204	2.89057	-1.50238	0.489587			grey	CHRNA4	hg38	No
ENSG00000219682	9.7492	-1.50202	0.23107			grey	RP3-425P12.4	hg38	No
ENSG00000285886	4.18055	-1.50202	0.457703			grey		hg38	Yes
ENSG00000286250	4.18055	-1.50202	0.457703			grey		hg38	Yes
ENSG00000296721	4.18055	-1.50202	0.457703			grey		hg38	Yes
ENSG00000229855	4.13528	-1.50115	0.456271			grey	CTC-546K23.1	hg38	No
ENSG00000302937	2.97478	-1.50101	0.505339			grey		hg38	Yes
ENSG00000299066	2.88001	-1.50067	0.504483			grey		hg38	Yes
ENSG00000253868	2.88001	-1.50067	0.504483			grey	FER1L6-AS2	hg38	No
ENSG00000297880	2.88001	-1.50067	0.504483			grey		hg38	Yes
ENSG00000305661	3.12539	-1.50059	0.485688			grey		hg38	Yes
ENSG00000271021	3.34813	-1.50054	0.469401			grey	RP5-878I13.2	hg38	No
ENSG00000269313	26.0236	-1.50033	0.0724357	0.933916	0.0296921	grey	MAGIX	hg38	No
ENSG00000269091	2.48786	-1.50007	0.518318			grey	CTD-2126E3.3	hg38	No
ENSG00000289057	3.64452	-1.49974	0.483873			grey		hg38	Yes
ENSG00000254329	3.56031	-1.49937	0.467267			grey	IGHVII-60-1	hg38	No
ENSG00000285942	12.43	-1.49927	0.2029			grey		hg38	Yes
ENSG00000214144	3.46554	-1.49904	0.46666			grey	RP11-488L18.1	hg38	No
ENSG00000251363	3.46554	-1.49904	0.46666			grey	RP11-129M6.1	hg38	No
ENSG00000310473	4.77967	-1.49817	0.465127			grey		hg38	Yes
ENSG00000255410	3.63395	-1.49801	0.498034			grey	RP11-732A19.6	hg38	No
ENSG00000228459	3.59502	-1.4979	0.480069			grey	LINC01546	hg38	No
ENSG00000238099	11.2601	-1.49768	0.219198			grey	RP11-12A2.3	hg38	No
ENSG00000217648	9.20209	-1.49756	0.227763			grey	RP1-95L4.4	hg38	No
ENSG00000293104	3.8899	-1.4972	0.463405			grey		hg38	Yes
ENSG00000081479	3.22016	-1.49697	0.478186			grey	LRP2	hg38	No
ENSG00000196782	7.25749	-1.49656	0.312063			grey	MAML3	hg38	No
ENSG00000229659	57.7832	-1.49592	0.0172442	0.595621	0.22503	grey	RP11-345K20.2	hg38	No
ENSG00000302794	3.2096	-1.49586	0.49305			grey		hg38	Yes
ENSG00000132386	3.27962	-1.49546	0.492137			grey	SERPINF1	hg38	No
ENSG00000139209	3.79513	-1.49505	0.459715			grey	SLC38A4	hg38	Yes
ENSG00000287146	3.79513	-1.49505	0.459715			grey		hg38	Yes
ENSG00000291075	23.4034	-1.49497	0.079771	0.949931	0.0223079	grey		hg38	Yes
ENSG00000296084	4.05409	-1.49428	0.489529			grey		hg38	Yes
ENSG00000272854	3.54975	-1.49405	0.472506			grey	RP4-593H12.1	hg38	No
ENSG00000253286	9.99654	-1.49395	0.234327			grey	CTD-2552K11.2	hg38	No
ENSG00000301794	3.45498	-1.49375	0.471949			grey		hg38	Yes
ENSG00000182782	10.1156	-1.49332	0.23388			grey	HCAR2	hg38	No
ENSG00000294291	3.44441	-1.49301	0.486765			grey		hg38	Yes
ENSG00000261369	3.44441	-1.49301	0.486765			grey	RP11-474B12.1	hg38	No
ENSG00000304515	5.02927	-1.493	0.443882			grey		hg38	Yes
ENSG00000286662	4.12471	-1.49224	0.455117			grey		hg38	Yes
ENSG00000280078	4.02994	-1.49195	0.45466			grey	RP11-361H10.5	hg38	No
ENSG00000134909	225.054	-1.49159	2.30925e-06	0.00228261	2.64157	blue	ARHGAP32	hg38	Yes
ENSG00000253500	54.8767	-1.491	0.00522576	0.356948	0.447395	grey	AF121898.3	hg38	No
ENSG00000297695	3.67923	-1.49091	0.482379			grey		hg38	Yes
ENSG00000227198	3.67923	-1.49091	0.482379			grey	C6orf47-AS1	hg38	No
ENSG00000300005	4.63962	-1.49048	0.452357			grey		hg38	Yes
ENSG00000236130	3.78456	-1.48991	0.464964			grey	PTCSC2	hg38	No
ENSG00000228363	5.26408	-1.48964	0.439262			grey	AC015971.2	hg38	No
ENSG00000302242	5.26408	-1.48964	0.439262			grey		hg38	Yes
ENSG00000256569	3.774	-1.48955	0.479613			grey	RP11-173P15.5	hg38	No
ENSG00000259032	14.1139	-1.48854	0.136969			grey	ENSAP2	hg38	No
ENSG00000197632	13.8205	-1.48816	0.155354			grey	SERPINB2	hg38	Yes
ENSG00000186472	95.5834	-1.48805	0.00022317	0.0533699	1.2727	grey	PCLO	hg38	No
ENSG00000253998	4.15942	-1.48803	0.461728			grey	IGKV2-29	hg38	No
ENSG00000227045	4.11415	-1.48718	0.460295			grey	RP11-98D18.1	hg38	No
ENSG00000282925	4.01938	-1.48693	0.459884			grey		hg38	Yes
ENSG00000285612	4.00882	-1.4869	0.474433			grey		hg38	Yes
ENSG00000261390	4.00882	-1.4869	0.474433			grey	RP11-345M22.2	hg38	No
ENSG00000307178	18.4296	-1.486	0.10824			grey		hg38	Yes
ENSG00000294637	4.34897	-1.48372	0.454683			grey		hg38	Yes
ENSG00000205642	4.82916	-1.48341	0.442068			grey	VCX3B	hg38	No
ENSG00000276651	6.42444	-1.48339	0.431786			grey	AC007950.2	hg38	No
ENSG00000308888	5.09869	-1.48326	0.453962			grey		hg38	Yes
ENSG00000248475	16.7558	-1.48251	0.135197			grey	RP11-479O16.1	hg38	No
ENSG00000300364	5.06398	-1.48142	0.439385			grey		hg38	Yes
ENSG00000295480	4.67855	-1.48122	0.45084			grey		hg38	Yes
ENSG00000280184	4.58378	-1.48098	0.45048			grey	AL023806.1	hg38	No
ENSG00000258979	5.25352	-1.48052	0.438199			grey	RP11-433J8.2	hg38	No
ENSG00000264964	5.15875	-1.48023	0.43782			grey	RP11-888D10.3	hg38	No
ENSG00000310223	4.91337	-1.47817	0.446371			grey		hg38	Yes
ENSG00000309633	4.75228	-1.47769	0.443839			grey		hg38	Yes
ENSG00000253355	10.3752	-1.47537	0.250093			grey	KB-1460A1.2	hg38	No
ENSG00000184254	5.72315	-1.47522	0.431574			grey	ALDH1A3	hg38	No
ENSG00000297296	10.5346	-1.47471	0.245641			grey		hg38	Yes
ENSG00000294730	4.28205	-1.47416	0.483472			grey		hg38	Yes
ENSG00000299214	33.3259	-1.47379	0.0436563	0.824054	0.0840443	grey		hg38	Yes
ENSG00000197380	48.3528	-1.47376	0.0235455	0.67627	0.16988	grey	DACT3	hg38	No
ENSG00000084110	10.1962	-1.47331	0.243527			grey	HAL	hg38	No
ENSG00000291077	2.53149	-1.47326	0.506729			grey		hg38	Yes
ENSG00000259172	47.6418	-1.47292	0.0123905	0.523645	0.280963	grey	RP11-299G20.2	hg38	No
ENSG00000171657	4.91021	-1.4714	0.447913			grey	GPR82	hg38	Yes
ENSG00000233610	5.98317	-1.47031	0.437274			grey	LINC00462	hg38	Yes
ENSG00000237612	10.6776	-1.46786	0.219833			grey	AP002856.7	hg38	No
ENSG00000103647	396.764	-1.46728	2.62306e-09	7.77841e-06	5.10911	blue	CORO2B	hg38	Yes
ENSG00000225230	3.80253	-1.46718	0.494698			grey	AC008937.3	hg38	No
ENSG00000279943	5.03969	-1.46659	0.446041			grey	FLJ38576	hg38	No
ENSG00000260075	6.09483	-1.4662	0.34038			grey	NSFP1	hg38	No
ENSG00000117971	4.25103	-1.46562	0.463028			grey	CHRNB4	hg38	No
ENSG00000309227	4.25103	-1.46562	0.463028			grey		hg38	Yes
ENSG00000261268	3.70776	-1.46557	0.500191			grey	RP11-308D13.3	hg38	No
ENSG00000092098	45.6884	-1.46538	0.0262142	0.687375	0.162807	grey	RNF31	hg38	No
ENSG00000174080	4.53534	-1.46532	0.463845			grey	CTSF	hg38	No
ENSG00000271046	5.17973	-1.46507	0.449753			grey	RP11-138I18.2	hg38	No
ENSG00000293161	5.87353	-1.465	0.364565			grey		hg38	Yes
ENSG00000269481	4.11099	-1.4647	0.465541			grey	CTD-2521M24.6	hg38	No
ENSG00000224061	3.47294	-1.46422	0.5049			grey	AC092106.1	hg38	No
ENSG00000307260	3.69719	-1.46403	0.484928			grey		hg38	Yes
ENSG00000305485	5.89592	-1.46294	0.349483			grey		hg38	Yes
ENSG00000242828	4.7101	-1.46284	0.455302			grey	RP11-47P18.1	hg38	No
ENSG00000224326	3.3329	-1.46257	0.510786			grey	RP5-933B4.1	hg38	No
ENSG00000182938	3.65192	-1.46239	0.490091			grey	OTOP3	hg38	No
ENSG00000278013	3.7814	-1.46197	0.473179			grey	RP11-379H8.1	hg38	No
ENSG00000168785	3.87617	-1.46185	0.473507			grey	TSPAN5	hg38	Yes
ENSG00000273212	3.87617	-1.46185	0.473507			grey	AC000068.10	hg38	No
ENSG00000310390	7.80916	-1.46141	0.335451			grey		hg38	Yes
ENSG00000225976	3.22756	-1.46066	0.495661			grey	RP11-192N10.2	hg38	No
ENSG00000297826	3.00331	-1.46042	0.518671			grey		hg38	Yes
ENSG00000295618	13.5582	-1.46007	0.207184			grey		hg38	Yes
ENSG00000301595	6.47695	-1.45991	0.436656			grey		hg38	Yes
ENSG00000248457	6.26794	-1.45964	0.37449			grey	RP11-419C19.2	hg38	No
ENSG00000139946	3.54658	-1.45947	0.480409			grey	PELI2	hg38	Yes
ENSG00000196605	4.10042	-1.45905	0.465071			grey	ZNF846	hg38	No
ENSG00000211857	36.3407	-1.45882	0.0302062	0.725879	0.139136	grey	TRAJ32	hg38	Yes
ENSG00000277022	4.00565	-1.45827	0.467142			grey	RP3-453C12.15	hg38	No
ENSG00000213921	3.45181	-1.45819	0.484218			grey	LEUTX	hg38	Yes
ENSG00000279469	3.09808	-1.45803	0.52775			grey	RP11-215P8.2	hg38	No
ENSG00000304642	4.38051	-1.45781	0.468361			grey		hg38	Yes
ENSG00000248884	12.2729	-1.45757	0.221281			grey	CTC-537E7.3	hg38	No
ENSG00000182329	3.10487	-1.45745	0.496032			grey	KIAA2012	hg38	Yes
ENSG00000185527	11.7869	-1.45711	0.217399			grey	PDE6G	hg38	No
ENSG00000279579	6.05471	-1.45683	0.443343			grey	bP-2189O9.3	hg38	No
ENSG00000169744	2.67372	-1.45674	0.532866			grey	LDB2	hg38	No
ENSG00000280537	4.1457	-1.45666	0.471478			grey	RP11-33O4.2	hg38	No
ENSG00000170390	2.76849	-1.45659	0.533428			grey	DCLK2	hg38	Yes
ENSG00000307802	3.77084	-1.45618	0.472796			grey		hg38	Yes
ENSG00000225718	3.86561	-1.45605	0.473157			grey	RP11-3P22.2	hg38	No
ENSG00000225146	9.27175	-1.45602	0.25103			grey	AC073957.15	hg38	No
ENSG00000295275	2.89798	-1.45545	0.513411			grey		hg38	Yes
ENSG00000224445	2.43891	-1.45443	0.542238			grey	RP11-413P11.1	hg38	No
ENSG00000242242	2.43891	-1.45443	0.542238			grey	PVRL3-AS1	hg38	No
ENSG00000306202	2.43891	-1.45443	0.542238			grey		hg38	Yes
ENSG00000283538	2.43891	-1.45443	0.542238			grey		hg38	Yes
ENSG00000294296	4.06571	-1.45413	0.496685			grey		hg38	Yes
ENSG00000214881	4.32468	-1.454	0.463207			grey	TMEM14D	hg38	No
ENSG00000295509	3.67607	-1.45391	0.4791			grey		hg38	Yes
ENSG00000240005	2.66316	-1.4539	0.518948			grey	RP11-293A21.1	hg38	No
ENSG00000232578	2.66316	-1.4539	0.518948			grey	CTC-303L1.1	hg38	No
ENSG00000141434	2.66316	-1.4539	0.518948			grey	MEP1B	hg38	No
ENSG00000266573	2.75793	-1.45368	0.519719			grey	RP11-449D8.5	hg38	No
ENSG00000296421	2.98218	-1.45342	0.498971			grey		hg38	Yes
ENSG00000272509	2.98218	-1.45342	0.498971			grey	RP11-347C18.5	hg38	No
ENSG00000255498	2.98218	-1.45342	0.498971			grey	RP11-618K13.2	hg38	No
ENSG00000291022	2.98218	-1.45342	0.498971			grey		hg38	Yes
ENSG00000138119	54.3386	-1.45338	0.00625018	0.391019	0.407802	grey	MYOF	hg38	Yes
ENSG00000261082	6.71599	-1.45327	0.451351			grey	LINC01228	hg38	No
ENSG00000265678	2.59314	-1.4527	0.52332			grey	RP11-1376P16.2	hg38	No
ENSG00000290241	3.44125	-1.4522	0.48399			grey		hg38	Yes
ENSG00000249787	3.44125	-1.4522	0.48399			grey	RP11-346J10.1	hg38	No
ENSG00000289071	3.12223	-1.4518	0.5042			grey		hg38	Yes
ENSG00000307043	3.12223	-1.4518	0.5042			grey		hg38	Yes
ENSG00000125968	20.0606	-1.45137	0.0889538			grey	ID1	hg38	No
ENSG00000302048	2.42834	-1.45123	0.528816			grey		hg38	Yes
ENSG00000227743	2.42834	-1.45123	0.528816			grey	RP4-745K6.1	hg38	No
ENSG00000131634	2.42834	-1.45123	0.528816			grey	TMEM204	hg38	No
ENSG00000245468	5.2081	-1.45104	0.456548			grey	RP11-367J11.3	hg38	No
ENSG00000172901	3.30121	-1.44994	0.490625			grey	AQPEP	hg38	No
ENSG00000165061	3.30121	-1.44994	0.490625			grey	ZMAT4	hg38	Yes
ENSG00000272602	2.69998	-1.44994	0.510412			grey	ZNF595	hg38	No
ENSG00000289891	4.01984	-1.44961	0.474605			grey		hg38	Yes
ENSG00000304955	4.13514	-1.44919	0.47571			grey		hg38	Yes
ENSG00000162888	2.6526	-1.44877	0.51438			grey	C1orf147	hg38	No
ENSG00000274678	2.6526	-1.44877	0.51438			grey	RP11-2C24.7	hg38	No
ENSG00000279196	3.76027	-1.44867	0.477132			grey	RP11-1072A3.3	hg38	No
ENSG00000235813	2.74737	-1.44852	0.51524			grey	RP11-308B5.2	hg38	No
ENSG00000286918	11.2194	-1.44811	0.268335			grey		hg38	Yes
ENSG00000307076	3.5813	-1.44791	0.496709			grey		hg38	Yes
ENSG00000232354	2.97162	-1.4472	0.498941			grey	VIPR1-AS1	hg38	No
ENSG00000298419	4.6437	-1.4467	0.467047			grey		hg38	Yes
ENSG00000231136	3.22907	-1.44614	0.502213			grey	AP000705.6	hg38	No
ENSG00000171094	2.41778	-1.44586	0.524583			grey	ALK	hg38	Yes
ENSG00000294200	2.41778	-1.44586	0.524583			grey		hg38	Yes
ENSG00000293607	2.41778	-1.44586	0.524583			grey		hg38	Yes
ENSG00000225316	2.41778	-1.44586	0.524583			grey	LINC00350	hg38	No
ENSG00000271983	2.41778	-1.44586	0.524583			grey	RP11-28H5.2	hg38	No
ENSG00000158683	3.11166	-1.4455	0.504255			grey	PKD1L1	hg38	Yes
ENSG00000286924	3.11166	-1.4455	0.504255			grey		hg38	Yes
ENSG00000264954	3.39598	-1.44528	0.504924			grey	RP11-214C8.2	hg38	No
ENSG00000260903	3.39598	-1.44528	0.504924			grey	XKR7	hg38	No
ENSG00000234869	10.172	-1.44502	0.240807			grey	RP3-439F8.1	hg38	No
ENSG00000308452	3.62023	-1.44444	0.48886			grey		hg38	Yes
ENSG00000267134	4.40888	-1.44414	0.473493			grey	RP11-146N18.1	hg38	No
ENSG00000236700	4.83324	-1.44414	0.473509			grey	LINC01010	hg38	Yes
ENSG00000279684	10.1508	-1.44333	0.248752			grey	RP11-755E23.2	hg38	No
ENSG00000144061	60.5177	-1.44299	0.00525951	0.356948	0.447395	grey	NPHP1	hg38	Yes
ENSG00000163520	3.19587	-1.4425	0.494462			grey	FBLN2	hg38	No
ENSG00000106069	3.19587	-1.4425	0.494462			grey	CHN2	hg38	Yes
ENSG00000169427	3.19587	-1.4425	0.494462			grey	KCNK9	hg38	Yes
ENSG00000298329	3.19587	-1.4425	0.494462			grey		hg38	Yes
ENSG00000297639	3.29064	-1.44236	0.494866			grey		hg38	Yes
ENSG00000269954	3.29064	-1.44236	0.494866			grey	RP11-148O21.6	hg38	No
ENSG00000101198	3.29064	-1.44236	0.494866			grey	NKAIN4	hg38	No
ENSG00000143994	2.64203	-1.44232	0.514558			grey	ABHD1	hg38	No
ENSG00000168754	2.64203	-1.44232	0.514558			grey	FAM178B	hg38	No
ENSG00000231758	2.64203	-1.44232	0.514558			grey	AC092652.1	hg38	No
ENSG00000238133	2.64203	-1.44232	0.514558			grey	MLK7-AS1	hg38	No
ENSG00000286010	2.64203	-1.44232	0.514558			grey		hg38	Yes
ENSG00000253182	7.65989	-1.44218	0.319936			grey	RP11-486M23.2	hg38	No
ENSG00000254211	2.7368	-1.44206	0.515435			grey	LINC01485	hg38	Yes
ENSG00000238110	2.7368	-1.44206	0.515435			grey	RP11-350E12.5	hg38	No
ENSG00000179709	2.52462	-1.44113	0.518566			grey	NLRP8	hg38	No
ENSG00000283496	3.98453	-1.44111	0.481423			grey		hg38	Yes
ENSG00000259929	4.17407	-1.44098	0.481768			grey	CTA-481E9.4	hg38	No
ENSG00000110002	4.35939	-1.44085	0.482108			grey	VWA5A	hg38	Yes
ENSG00000186654	4.35939	-1.44085	0.482108			grey	PRR5	hg38	Yes
ENSG00000230526	2.96105	-1.43958	0.503189			grey	RP11-472G21.2	hg38	No
ENSG00000211452	2.40722	-1.43928	0.524907			grey	DIO1	hg38	No
ENSG00000271576	2.40722	-1.43928	0.524907			grey	RP11-486G15.2	hg38	No
ENSG00000300884	2.40722	-1.43928	0.524907			grey		hg38	Yes
ENSG00000295419	2.40722	-1.43928	0.524907			grey		hg38	Yes
ENSG00000081800	2.40722	-1.43928	0.524907			grey	SLC13A1	hg38	Yes
ENSG00000187950	2.40722	-1.43928	0.524907			grey	OVCH1	hg38	No
ENSG00000309213	2.40722	-1.43928	0.524907			grey		hg38	Yes
ENSG00000213018	2.40722	-1.43928	0.524907			grey	AL590762.11	hg38	No
ENSG00000224236	2.40722	-1.43928	0.524907			grey	MRRFP1	hg38	No
ENSG00000286001	45.9237	-1.43912	0.015496	0.564517	0.248323	grey		hg38	Yes
ENSG00000306499	3.74971	-1.43904	0.486997			grey		hg38	Yes
ENSG00000234997	17.4967	-1.43841	0.131886			grey	AC016745.3	hg38	No
ENSG00000306443	4.26884	-1.43825	0.489161			grey		hg38	Yes
ENSG00000279964	3.38541	-1.4377	0.508954			grey	RP11-69J7.1	hg38	No
ENSG00000267676	3.65494	-1.43687	0.493007			grey	THA1P	hg38	No
ENSG00000284678	2.86628	-1.43644	0.512982			grey		hg38	Yes
ENSG00000116117	2.86628	-1.43644	0.512982			grey	PARD3B	hg38	Yes
ENSG00000306660	2.86628	-1.43644	0.512982			grey		hg38	Yes
ENSG00000261790	3.05583	-1.43617	0.513814			grey	AC005606.14	hg38	No
ENSG00000007062	3.60966	-1.43503	0.498228			grey	PROM1	hg38	Yes
ENSG00000258136	3.60966	-1.43503	0.498228			grey	RP11-864J10.4	hg38	No
ENSG00000232453	4.96272	-1.43488	0.482149			grey	RP4-794H19.1	hg38	No
ENSG00000232676	2.63147	-1.43466	0.518737			grey	ADH5P2	hg38	Yes
ENSG00000293574	2.63147	-1.43466	0.518737			grey		hg38	Yes
ENSG00000297615	2.63147	-1.43466	0.518737			grey		hg38	Yes
ENSG00000259346	2.63147	-1.43466	0.518737			grey	RP11-349G13.2	hg38	No
ENSG00000260139	2.63147	-1.43466	0.518737			grey	CSPG4P13	hg38	No
ENSG00000217414	2.72624	-1.4344	0.519569			grey	RP11-528A10.2	hg38	No
ENSG00000141977	2.72624	-1.4344	0.519569			grey	CIB3	hg38	No
ENSG00000284770	5.14804	-1.4344	0.4834			grey		hg38	Yes
ENSG00000223823	2.71132	-1.4341	0.539184			grey	LINC01342	hg38	No
ENSG00000187980	2.71132	-1.4341	0.539184			grey	PLA2G2C	hg38	No
ENSG00000298712	2.71132	-1.4341	0.539184			grey		hg38	Yes
ENSG00000296372	2.71132	-1.4341	0.539184			grey		hg38	Yes
ENSG00000304472	2.71132	-1.4341	0.539184			grey		hg38	Yes
ENSG00000250781	2.71132	-1.4341	0.539184			grey	RP11-63A11.1	hg38	No
ENSG00000138696	2.71132	-1.4341	0.539184			grey	BMPR1B	hg38	No
ENSG00000305071	2.71132	-1.4341	0.539184			grey		hg38	Yes
ENSG00000189275	2.71132	-1.4341	0.539184			grey	LINC01164	hg38	No
ENSG00000297012	2.71132	-1.4341	0.539184			grey		hg38	Yes
ENSG00000260279	2.71132	-1.4341	0.539184			grey	AC137932.5	hg38	No
ENSG00000266920	2.71132	-1.4341	0.539184			grey	ACTBP9	hg38	No
ENSG00000091482	2.71132	-1.4341	0.539184			grey	SMPX	hg38	No
ENSG00000308403	21.2882	-1.43379	0.145974	0.999648	0.000152837	grey		hg38	Yes
ENSG00000289997	3.18531	-1.43306	0.503983			grey		hg38	Yes
ENSG00000307041	3.18531	-1.43306	0.503983			grey		hg38	Yes
ENSG00000204435	10.9212	-1.43298	0.234835			grey	CSNK2B	hg38	No
ENSG00000303071	3.28008	-1.43297	0.504261			grey		hg38	Yes
ENSG00000254302	3.28008	-1.43297	0.504261			grey	RP11-431M3.1	hg38	No
ENSG00000299343	2.39665	-1.43158	0.529045			grey		hg38	Yes
ENSG00000286480	2.39665	-1.43158	0.529045			grey		hg38	Yes
ENSG00000140505	2.39665	-1.43158	0.529045			grey	CYP1A2	hg38	No
ENSG00000268149	2.39665	-1.43158	0.529045			grey	CTD-3193O13.13	hg38	No
ENSG00000253496	2.95049	-1.43024	0.512504			grey	RP11-13N12.1	hg38	No
ENSG00000307931	2.95049	-1.43024	0.512504			grey		hg38	Yes
ENSG00000307639	2.95049	-1.43024	0.512504			grey		hg38	Yes
ENSG00000304569	2.95049	-1.43024	0.512504			grey		hg38	Yes
ENSG00000175164	3.70443	-1.43	0.513227			grey	ABO	hg38	No
ENSG00000259124	3.32535	-1.42995	0.513391			grey	RP11-187O7.3	hg38	No
ENSG00000298790	10.4531	-1.42992	0.244013			grey		hg38	Yes
ENSG00000301728	8.59885	-1.42918	0.285471			grey		hg38	Yes
ENSG00000235118	2.87612	-1.42898	0.536506			grey	AC010731.4	hg38	No
ENSG00000186314	3.37485	-1.42859	0.517636			grey	PRELID2	hg38	No
ENSG00000254873	3.37485	-1.42859	0.517636			grey	RP11-770J1.5	hg38	No
ENSG00000293934	3.95132	-1.42723	0.502881			grey		hg38	Yes
ENSG00000162618	2.85572	-1.42722	0.521986			grey	ELTD1	hg38	No
ENSG00000119121	2.85572	-1.42722	0.521986			grey	TRPM6	hg38	No
ENSG00000307045	3.04526	-1.42703	0.522596			grey		hg38	Yes
ENSG00000162687	2.70076	-1.42609	0.541571			grey	KCNT2	hg38	No
ENSG00000298524	2.70076	-1.42609	0.541571			grey		hg38	Yes
ENSG00000304649	2.70076	-1.42609	0.541571			grey		hg38	Yes
ENSG00000199791	2.70076	-1.42609	0.541571			grey	RNU6-451P	hg38	No
ENSG00000248516	2.70076	-1.42609	0.541571			grey	RP11-265O12.1	hg38	No
ENSG00000250198	2.70076	-1.42609	0.541571			grey	RP11-143A12.3	hg38	No
ENSG00000233848	2.70076	-1.42609	0.541571			grey	RP3-348I23.2	hg38	No
ENSG00000232524	2.70076	-1.42609	0.541571			grey	RP11-332K15.1	hg38	No
ENSG00000104341	2.70076	-1.42609	0.541571			grey	LAPTM4B	hg38	No
ENSG00000309009	2.70076	-1.42609	0.541571			grey		hg38	Yes
ENSG00000257319	2.70076	-1.42609	0.541571			grey	RP11-478B9.1	hg38	No
ENSG00000235277	2.70076	-1.42609	0.541571			grey	AF127577.8	hg38	No
ENSG00000287612	2.70076	-1.42609	0.541571			grey		hg38	Yes
ENSG00000283599	2.70076	-1.42609	0.541571			grey		hg38	Yes
ENSG00000171450	3.04091	-1.42566	0.534846			grey	CDK5R2	hg38	No
ENSG00000302570	3.04091	-1.42566	0.534846			grey		hg38	Yes
ENSG00000206190	3.04091	-1.42566	0.534846			grey	ATP10A	hg38	No
ENSG00000302095	3.04091	-1.42566	0.534846			grey		hg38	Yes
ENSG00000181754	2.6209	-1.42547	0.527681			grey	AMIGO1	hg38	No
ENSG00000167600	2.6209	-1.42547	0.527681			grey	CYP2S1	hg38	Yes
ENSG00000306208	2.94614	-1.42454	0.534301			grey		hg38	Yes
ENSG00000214290	2.94614	-1.42454	0.534301			grey	COLCA2	hg38	No
ENSG00000155966	3.64438	-1.42392	0.512499			grey	AFF2	hg38	No
ENSG00000270194	17.9333	-1.42308	0.153482			grey	RP11-259K5.2	hg38	No
ENSG00000236461	2.38609	-1.4225	0.537741			grey	RP11-523L1.2	hg38	No
ENSG00000289837	2.38609	-1.4225	0.537741			grey		hg38	Yes
ENSG00000265394	3.5991	-1.42234	0.517237			grey	RP11-1148O4.2	hg38	No
ENSG00000298176	11.824	-1.42222	0.196737			grey		hg38	Yes
ENSG00000297123	2.86555	-1.42092	0.538898			grey		hg38	Yes
ENSG00000120549	35.2192	-1.42083	0.0332335	0.750004	0.124936	grey	KIAA1217	hg38	Yes
ENSG00000309644	23.8566	-1.42055	0.0760734	0.946977	0.0236606	grey		hg38	Yes
ENSG00000203496	3.3705	-1.42032	0.532274			grey	RP11-291L22.4	hg38	No
ENSG00000286050	3.3705	-1.42032	0.532274			grey		hg38	Yes
ENSG00000229169	3.12895	-1.42014	0.504446			grey	RP11-247I13.6	hg38	No
ENSG00000219274	3.58123	-1.42008	0.497648			grey	RPS20P2	hg38	No
ENSG00000296177	3.0289	-1.41977	0.51094			grey		hg38	Yes
ENSG00000236796	3.18095	-1.41918	0.531754			grey	RP11-462B18.3	hg38	No
ENSG00000294275	3.18095	-1.41918	0.531754			grey		hg38	Yes
ENSG00000243389	14.4523	-1.41844	0.151064			grey	AC012442.5	hg38	No
ENSG00000137693	2.93993	-1.41781	0.531483			grey	YAP1	hg38	No
ENSG00000237031	3.03035	-1.41759	0.537227			grey	AC008067.2	hg38	No
ENSG00000310227	3.03035	-1.41759	0.537227			grey		hg38	Yes
ENSG00000296783	3.03035	-1.41759	0.537227			grey		hg38	Yes
ENSG00000299467	3.03035	-1.41759	0.537227			grey		hg38	Yes
ENSG00000295564	27.6252	-1.41733	0.060802	0.906698	0.0425375	grey		hg38	Yes
ENSG00000162065	10.4378	-1.41695	0.246735			grey	TBC1D24	hg38	No
ENSG00000186009	3.07997	-1.4165	0.535776			grey	ATP4B	hg38	No
ENSG00000114786	2.93557	-1.41648	0.536692			grey	ABHD14A-ACY1	hg38	No
ENSG00000214998	2.93557	-1.41648	0.536692			grey	CCNB2P1	hg38	Yes
ENSG00000296019	2.93557	-1.41648	0.536692			grey		hg38	Yes
ENSG00000002587	11.1997	-1.41617	0.247222			grey	HS3ST1	hg38	No
ENSG00000298526	2.77513	-1.41607	0.537225			grey		hg38	Yes
ENSG00000286705	2.87829	-1.41604	0.519683			grey		hg38	Yes
ENSG00000253108	3.70008	-1.41535	0.530084			grey	RP1-84O15.2	hg38	No
ENSG00000272588	5.76634	-1.41513	0.406179			grey	RP11-440L14.4	hg38	No
ENSG00000291183	2.84516	-1.41512	0.540381			grey		hg38	Yes
ENSG00000297599	26.0138	-1.41496	0.0729778	0.93582	0.0288077	grey		hg38	Yes
ENSG00000305306	2.86773	-1.41447	0.533104			grey		hg38	Yes
ENSG00000302012	3.41577	-1.41446	0.529664			grey		hg38	Yes
ENSG00000131016	2.90093	-1.41433	0.51673			grey	AKAP12	hg38	No
ENSG00000299265	2.77824	-1.41397	0.52388			grey		hg38	Yes
ENSG00000309885	2.77824	-1.41397	0.52388			grey		hg38	Yes
ENSG00000172995	2.61034	-1.41349	0.545978			grey	ARPP21	hg38	No
ENSG00000278944	2.61034	-1.41349	0.545978			grey	RP11-477N12.4	hg38	No
ENSG00000182534	2.70511	-1.41335	0.546453			grey	MXRA7	hg38	Yes
ENSG00000299744	2.70511	-1.41335	0.546453			grey		hg38	Yes
ENSG00000247853	15.9643	-1.41284	0.168383			grey	RP5-940J5.6	hg38	No
ENSG00000307974	3.35993	-1.41214	0.534671			grey		hg38	Yes
ENSG00000302741	3.35993	-1.41214	0.534671			grey		hg38	Yes
ENSG00000111087	43.9704	-1.41095	0.0252703	0.686049	0.163645	grey	GLI1	hg38	Yes
ENSG00000306770	2.37552	-1.41078	0.555586			grey		hg38	Yes
ENSG00000280776	2.37552	-1.41078	0.555586			grey	LINC01202	hg38	No
ENSG00000253973	2.37552	-1.41078	0.555586			grey	RP11-467K18.2	hg38	No
ENSG00000300046	2.37552	-1.41078	0.555586			grey		hg38	Yes
ENSG00000263345	2.37552	-1.41078	0.555586			grey	RP1-59D14.5	hg38	No
ENSG00000296025	12.6614	-1.40948	0.268267			grey		hg38	Yes
ENSG00000294258	3.27572	-1.4086	0.527218			grey		hg38	Yes
ENSG00000259590	3.27572	-1.4086	0.527218			grey	RP11-20G13.3	hg38	No
ENSG00000294312	9.18695	-1.40655	0.2948			grey		hg38	Yes
ENSG00000258710	3.94704	-1.40582	0.517443			grey	LINC01193	hg38	No
ENSG00000114450	8.69046	-1.40433	0.300731			grey	GNB4	hg38	Yes
ENSG00000211767	16.4186	-1.40397	0.15305			grey	TRBJ2-3	hg38	No
ENSG00000237595	11.1611	-1.40376	0.254066			grey	RP11-112L6.3	hg38	No
ENSG00000308241	8.13951	-1.40259	0.278011			grey		hg38	Yes
ENSG00000131620	3.64002	-1.40228	0.530435			grey	ANO1	hg38	Yes
ENSG00000253925	3.26516	-1.40036	0.529662			grey	CTB-178M22.1	hg38	No
ENSG00000285899	3.26516	-1.40036	0.529662			grey		hg38	Yes
ENSG00000232186	3.26516	-1.40036	0.529662			grey	RP11-311P8.2	hg38	No
ENSG00000073146	3.60531	-1.39955	0.523758			grey	MOV10L1	hg38	No
ENSG00000271882	40.847	-1.39936	0.0249109	0.685697	0.163868	grey	KB-1410C5.5	hg38	No
ENSG00000139351	3.87484	-1.39832	0.528863			grey	SYCP3	hg38	No
ENSG00000267360	3.87484	-1.39832	0.528863			grey	CTC-454I21.3	hg38	No
ENSG00000275302	164.45	-1.39526	2.14517e-05	0.0117802	1.92885	blue	CCL4	hg38	Yes
ENSG00000151376	38.9854	-1.39525	0.0231713	0.673649	0.171566	grey	ME3	hg38	Yes
ENSG00000275379	10.9867	-1.39485	0.258251			grey	HIST1H3I	hg38	No
ENSG00000223949	19.1365	-1.39399	0.115303			grey	ROR1-AS1	hg38	Yes
ENSG00000225616	13.4254	-1.39268	0.23783			grey	RP4-604A21.1	hg38	No
ENSG00000250064	15.1195	-1.39169	0.16146			grey	RP11-123O22.1	hg38	No
ENSG00000286100	3.59475	-1.39123	0.526221			grey		hg38	Yes
[truncated: 33,441 more rows]

## Sheet: DEGs vs JunB Chip-Seq
Gene_id	baseMean	log2FoldChange	pvalue	padj	logpadj	SYMBOL	JunB ChIPseq peaks
ENSG00000259753	179.861	-1.70125	3.80848e-07	0.000257797	3.58872	RP11-290H9.2
ENSG00000275302	146.527	-1.62775	3.92469e-06	0.00156353	2.80589	CCL4	chr17:34459857-34460281,chr17:34454525-34454949,chr17:34444880-34445131,chr17:34459761-34459986
ENSG00000224094	99.9823	-1.49126	0.000363385	0.0439469	1.35707	RPS24P8
ENSG00000186472	96.3544	-1.47399	0.0001834	0.0272984	1.56386	PCLO	chr7:82306772-82307196
ENSG00000103647	399.892	-1.45522	1.72427e-10	3.33645e-07	6.47671	CORO2B	chr15:68819139-68819563,chr15:68840920-68841035,chr15:68817409-68817710,chr15:68818640-68818983
ENSG00000134909	250.925	-1.43273	3.99685e-07	0.000257797	3.58872	ARHGAP32
ENSG00000172548	144.15	-1.26647	0.00015638	0.0237997	1.62343	NIPAL4	chr5:156891843-156892157
ENSG00000213047	175.942	-1.16566	0.000121896	0.0196557	1.70651	DENND1B	chr1:197730791-197731215,chr1:197745904-197746043,chr1:197745666-197745836
ENSG00000125810	162.485	-1.12063	0.000242828	0.0328911	1.48292	CD93	chr20:23066858-23067282,chr20:23075027-23075451,chr20:23049015-23049205
ENSG00000156535	216.287	-1.11527	3.62751e-05	0.00779914	2.10795	CD109	chr6:74438462-74438886,chr6:74457000-74457424,chr6:75023436-75023860,chr6:74428744-74429168,chr6:74432352-74432776,chr6:74508387-74508688,chr6:74438324-74438626
ENSG00000156011	208.375	-1.1058	8.83203e-05	0.0157408	1.80297	PSD3	chr8:18704236-18704660,chr8:18605309-18605733,chr8:18718922-18719346,chr8:18985433-18985961
ENSG00000107738	280.278	1.00953	1.4296e-05	0.00420956	2.37576	C10orf54	chr10:73528911-73529335,chr10:73528790-73529068
ENSG00000123080	401.633	1.0192	3.98767e-07	0.000257797	3.58872	CDKN2C	chr1:51437604-51438028,chr1:51433060-51433484,chr1:51441940-51442088,chr1:51437492-51437749
ENSG00000186818	166.537	1.03347	0.000213073	0.0300633	1.52196	LILRB4	chr19:55166377-55166801,chr19:55172419-55172843
ENSG00000183347	167.598	1.06253	0.000144052	0.0221726	1.65418	GBP6	chr1:89828886-89829060
ENSG00000102221	1148.95	1.1142	1.25502e-12	3.39986e-09	8.46854	JADE3	chrX:46828467-46828891,chrX:46828258-46828682,chrX:46814194-46814644
ENSG00000146859	155.835	1.14028	8.37507e-05	0.0153298	1.81446	TMEM140	chr7:134832538-134832962,chr7:134787127-134787478
ENSG00000133454	305.238	1.15255	1.20352e-07	0.000108678	3.96386	MYO18B	chr22:26098817-26099241,chr22:26249484-26249908,chr22:26068673-26068918,chr22:26145785-26146102
ENSG00000272468	148.444	1.16115	7.81953e-05	0.0147105	1.83237	RP1-86C11.7
ENSG00000224429	127.369	1.17976	0.000140196	0.0220809	1.65598	LINC00539
ENSG00000187775	105.781	1.19695	0.000437102	0.0493379	1.30682	DNAH17	chr17:76554417-76554841
ENSG00000124145	184.345	1.21116	8.14805e-06	0.00258389	2.58773	SDC4
ENSG00000276778	246.301	1.25677	5.15831e-07	0.000303779	3.51744	RP11-524N5.1
ENSG00000187837	15813.4	1.26751	7.92622e-30	3.57869e-26	25.4463	HIST1H1C	chr6:26055621-26056045,chr6:26056271-26056695,chr6:26068385-26068809,chr6:26066186-26066610
ENSG00000173809	105.315	1.38271	0.000338303	0.0424289	1.37234	TDRD12	chr19:33237927-33238351
ENSG00000172543	70.1486	1.49002	0.000396037	0.0454604	1.34237	CTSW
ENSG00000176641	94.0374	1.67972	6.04193e-06	0.00221184	2.65525	RNF152	chr18:59619430-59619647
ENSG00000234184	94.1315	1.97819	1.89324e-07	0.00015685	3.80451	RP5-887A10.1
ENSG00000169245	2360.74	2.01169	1.15402e-50	1.56312e-46	45.806	CXCL10
ENSG00000173269	53.4967	2.21006	4.12431e-06	0.00159611	2.79694	MMRN2	chr10:88648670-88648996
ENSG00000138755	269.758	4.01811	1.46387e-41	9.91408e-38	37.0037	CXCL9

## Sheet: Norm_counts
geneid	SYMBOL	CTRL_rep1	CTRL_rep2	CTRL_rep3	JUNBKO_rep1	JUNBKO_rep2	JUNBKO_rep3
ENSG00000243485	RP11-34P13.3	0.674003	0.642312	2.09363	0.704448	7.21125	0.98876
ENSG00000241860	RP11-34P13.13	4.71802	6.42312	10.4682	16.2023	18.7492	6.92132
ENSG00000236601	RP4-669L17.2	1.34801	0.642312	2.09363	0.704448	1.44225	0.98876
ENSG00000233653	CICP7	0.674003	1.28462	2.09363	0.704448	1.44225	0.98876
ENSG00000225880	LINC00115	436.08	446.407	355.917	586.805	441.328	676.312
ENSG00000235146	RP5-857K21.2	1.34801	0.642312	2.09363	0.704448	1.44225	0.98876
ENSG00000225972	MTND1P23	113.233	110.478	106.775	81.0116	90.8617	141.393
ENSG00000225630	MTND2P28	1109.41	865.837	718.115	955.232	788.911	938.333
ENSG00000237973	RP5-857K21.6	1524.59	2347.65	2068.51	2260.57	2335	2824.89
ENSG00000229344	RP5-857K21.7	450.234	419.43	378.947	521.996	367.774	538.874
ENSG00000240409	MTATP8P1	2.69601	5.78081	8.37452	3.52224	5.769	5.93256
ENSG00000248527	MTATP6P1	29123	25098.3	22079.4	33214	23603.9	39973.6
ENSG00000198744	RP5-857K21.11	524.374	407.226	387.322	338.135	488.923	352.987
ENSG00000237491	RP11-206L10.9	74.8143	70.012	31.4045	72.5582	44.7097	74.157
ENSG00000177757	FAM87B	0.674003	0.642312	2.09363	3.52224	1.44225	0.98876
ENSG00000228794	LINC01128	830.372	788.759	739.052	805.184	705.26	929.434
ENSG00000230368	FAM41C	0.674003	1.28462	2.09363	0.704448	1.44225	0.98876
ENSG00000272438	RP11-54O7.16	26.2861	14.7732	10.4682	19.0201	18.7492	26.6965
ENSG00000187634	SAMD11	1.34801	4.49618	6.28089	3.52224	5.769	2.96628
ENSG00000188976	NOC2L	15554	14849	12235.2	12747	11941.8	13602.4
ENSG00000187961	KLHL17	800.042	738.017	479.441	581.17	578.342	703.008
ENSG00000187583	PLEKHN1	2.02201	3.21156	6.28089	4.93114	4.32675	8.89884
ENSG00000187642	PERM1	0.674003	1.92694	2.09363	0.704448	1.44225	0.98876
ENSG00000272512	RP11-54O7.17	6.06603	1.28462	2.09363	0.704448	1.44225	0.98876
ENSG00000188290	HES4	18.1981	9.63468	6.28089	7.74893	18.7492	4.9438
ENSG00000187608	ISG15	1232.08	1398.96	1325.27	1139.8	1135.05	1248.8
ENSG00000224969	RP11-54O7.11	3.37002	8.35006	2.09363	2.11334	7.21125	2.96628
ENSG00000188157	AGRN	3899.78	4194.94	3663.85	3050.26	3092.18	3231.27
ENSG00000273443	RP11-54O7.18	34.3742	29.5464	6.28089	17.6112	24.5182	32.6291
ENSG00000217801	RP11-465B22.3	3.37002	3.21156	2.09363	2.11334	4.32675	0.98876
ENSG00000131591	C1orf159	862.724	845.925	659.494	834.771	863.907	869.12
ENSG00000223823	LINC01342	2.02201	0.642312	10.4682	0.704448	1.44225	0.98876
ENSG00000272141	RP11-465B22.8	4.71802	1.92694	2.09363	0.704448	1.44225	0.98876
ENSG00000205231	TTLL10-AS1	0.674003	0.642312	2.09363	0.704448	4.32675	0.98876
ENSG00000162571	TTLL10	0.674003	1.92694	2.09363	0.704448	1.44225	0.98876
ENSG00000186891	TNFRSF18	318.803	428.422	401.977	397.309	370.658	466.695
ENSG00000186827	TNFRSF4	2.02201	3.21156	2.09363	0.704448	4.32675	2.96628
ENSG00000078808	SDF4	7070.97	7073.78	5862.17	6335.81	6482.91	6762.13
ENSG00000176022	B3GALT6	613.343	621.758	575.748	693.177	633.148	821.659
ENSG00000184163	FAM132A	19.5461	21.1963	10.4682	13.3845	12.9802	6.92132
ENSG00000260179	RP5-902P8.12	3.37002	3.21156	10.4682	3.52224	4.32675	2.96628
ENSG00000160087	UBE2J2	3959.77	3974.63	3163.48	3496.88	3612.84	3663.36
ENSG00000230415	RP5-902P8.10	8.76204	12.2039	14.6554	3.52224	12.9802	24.719
ENSG00000162572	SCNN1D	11.4581	23.7655	23.0299	24.6557	21.6337	12.8539
ENSG00000131584	ACAP3	1275.21	1643.68	1182.9	1340.57	1446.58	1721.43
ENSG00000169972	PUSL1	659.849	749.578	558.999	610.757	601.418	647.638
ENSG00000127054	CPSF3L	6105.79	5869.45	4830.01	5356.62	4574.82	5169.24
ENSG00000224051	CPTP	1669.51	1416.3	1249.9	1446.23	1227.35	1454.47
ENSG00000169962	TAS1R3	7.41403	14.7732	6.28089	13.3845	30.2872	20.764
ENSG00000107404	DVL1	2246.45	2388.76	1867.52	1815.36	1942.71	2321.61
ENSG00000162576	MXRA8	6.06603	0.642312	2.09363	2.11334	1.44225	6.92132
ENSG00000175756	AURKAIP1	5663.65	6638.94	5049.84	5329.86	5887.26	5834.67
ENSG00000223663	RP5-890O3.3	0.674003	6.42312	2.09363	0.704448	10.0957	4.9438
ENSG00000221978	CCNL2	3032.34	3747.25	3000.17	3466.59	3234.97	3901.65
ENSG00000224870	RP4-758J18.2	707.029	946.768	801.861	884.787	806.218	901.749
ENSG00000242485	MRPL20	5410.9	5678.68	5010.06	4646.54	4821.44	5174.18
ENSG00000272455	RP4-758J18.13	421.252	436.772	343.355	523.405	483.154	515.144
ENSG00000235098	ANKRD65	7.41403	27.6194	14.6554	31.7002	27.4027	16.8089
ENSG00000205116	TMEM88B	2.02201	0.642312	2.09363	3.52224	15.8647	2.96628
ENSG00000179403	VWA1	0.674003	3.21156	2.09363	0.704448	1.44225	0.98876
ENSG00000215915	ATAD3C	24.9381	18.627	16.749	23.2468	5.769	18.7864
ENSG00000160072	ATAD3B	3803.4	4785.22	3879.5	3894.89	3938.78	4447.44
ENSG00000197785	ATAD3A	6753.51	7641.59	6241.11	6233.66	6351.67	6747.3
ENSG00000205090	TMEM240	8.76204	10.9193	2.09363	9.15783	1.44225	10.8764
ENSG00000160075	SSU72	6961.78	6395.5	5638.15	6304.81	5920.43	6420.02
ENSG00000272106	RP11-345P4.9	121.995	103.412	52.3408	100.736	102.4	88.9884
ENSG00000197530	MIB2	977.978	939.06	768.363	871.403	1016.79	920.535
ENSG00000189409	MMP23B	2.69601	5.1385	4.18726	0.704448	4.32675	2.96628
ENSG00000248333	CDK11B	3215.67	2955.28	2522.83	2875.56	2665.28	3074.05
ENSG00000272004	RP11-345P4.10	20.2201	21.1963	14.6554	14.7934	15.8647	12.8539
ENSG00000189339	SLC35E2B	2603.67	2651.46	2405.58	2977	3008.53	3458.68
ENSG00000008128	CDK11A	18.8721	20.554	18.8427	15.4979	15.8647	29.6628
ENSG00000268575	RP1-283E3.8	0.674003	1.92694	2.09363	0.704448	7.21125	7.91008
ENSG00000227775	RP1-283E3.4	0.674003	0.642312	2.09363	0.704448	1.44225	4.9438
ENSG00000008130	NADK	5027.39	5308.07	4409.19	4838.15	4739.23	5325.46
ENSG00000078369	GNB1	30555.9	27444.7	22527.5	29140.2	25269.7	29493.7
ENSG00000231050	RP1-140A9.1	6.06603	16.0578	10.4682	11.2712	1.44225	12.8539
ENSG00000169885	CALML6	0.674003	0.642312	6.28089	3.52224	7.21125	0.98876
ENSG00000178821	TMEM52	0.674003	1.92694	2.09363	2.11334	1.44225	0.98876
ENSG00000142609	CFAP74	4.04402	4.49618	2.09363	2.11334	1.44225	0.98876
ENSG00000067606	PRKCZ	22.2421	13.4886	2.09363	13.3845	12.9802	12.8539
ENSG00000182873	RP11-181G12.2	4.71802	1.92694	2.09363	3.52224	1.44225	2.96628
ENSG00000162585	C1orf86	1917.54	1667.44	1509.51	1518.09	1481.19	1877.66
ENSG00000157933	SKI	1563.01	1494.66	1161.97	1629.39	1386	1671.99
ENSG00000116151	MORN1	145.585	171.497	161.21	154.274	186.05	140.404
ENSG00000157916	RER1	5710.83	5946.52	4735.79	5800.43	5154.6	6109.55
ENSG00000157911	PEX10	752.861	718.747	521.314	763.622	757.181	787.053
ENSG00000149527	PLCH2	6.06603	1.92694	6.28089	17.6112	15.8647	26.6965
ENSG00000157881	PANK4	1565.71	1769.57	1342.02	1807.61	1563.4	1952.8
ENSG00000272449	RP3-395M20.12	49.2022	64.8735	39.779	58.4692	62.0167	87.9996
ENSG00000238164	RP3-395M20.8	281.059	281.975	261.704	300.799	333.16	337.167
ENSG00000157873	TNFRSF14	1674.22	1917.94	1693.75	1836.5	1885.02	1999.27
ENSG00000225931	RP3-395M20.7	6.06603	3.21156	2.09363	11.9756	12.9802	6.92132
ENSG00000228037	RP3-395M20.9	293.865	203.613	157.022	285.302	263.932	238.291
ENSG00000157870	FAM213B	584.361	578.081	512.94	574.83	598.534	633.795
ENSG00000142606	MMEL1	0.674003	0.642312	2.09363	0.704448	5.769	0.98876
ENSG00000215912	TTC34	11.4581	8.35006	27.2172	6.34003	7.21125	8.89884
ENSG00000142611	PRDM16	3.37002	0.642312	6.28089	3.52224	1.44225	6.92132
ENSG00000130762	ARHGEF16	0.674003	1.92694	2.09363	2.11334	1.44225	0.98876
ENSG00000162591	MEGF6	34.3742	66.1581	27.2172	62.6959	44.7097	68.2244
ENSG00000238260	RP11-46F15.2	2.02201	1.92694	6.28089	9.15783	1.44225	2.96628
ENSG00000158109	TPRG1L	1342.61	1308.39	1082.41	1575.15	1386	1594.87
ENSG00000116213	WRAP73	2098.85	2161.38	1798.43	1943.57	1890.79	1977.52
ENSG00000078900	TP73	7216.55	6380.09	5125.21	6937.41	6477.14	7343.52
ENSG00000227589	RP5-1092A11.5	74.8143	87.3544	75.3707	76.0804	79.3237	83.0558
ENSG00000235169	SMIM1	3.37002	2.56925	2.09363	2.11334	7.21125	2.96628
ENSG00000130764	LRRC47	3651.75	3714.49	3347.72	3635.66	3370.54	4052.93
ENSG00000266075	RN7SL574P	0.674003	3.21156	2.09363	0.704448	1.44225	0.98876
ENSG00000272153	RP1-286D6.5	0.674003	0.642312	2.09363	2.11334	1.44225	0.98876
ENSG00000116198	CEP104	2309.81	2161.38	1635.13	2456.41	2144.63	2540.12
ENSG00000169598	DFFB	550.661	618.546	609.247	613.574	543.728	575.458
ENSG00000198912	C1orf174	1840.7	1853.07	1685.37	1942.87	1928.29	1773.84
ENSG00000236423	LINC01134	11.4581	12.2039	10.4682	13.3845	10.0957	12.8539
ENSG00000233304	LINC01346	0.674003	1.92694	2.09363	0.704448	1.44225	0.98876
ENSG00000231510	RP11-542C10.1	22.2421	18.627	31.4045	34.518	30.2872	34.6066
ENSG00000131697	NPHP4	920.014	978.884	852.108	923.532	810.544	952.176
ENSG00000069424	KCNAB2	11805.8	11853.2	9787.72	11096.5	10237.1	12052
ENSG00000116254	CHD5	62.6823	61.662	52.3408	117.643	85.0927	123.595
ENSG00000116251	RPL22	166.479	211.963	205.176	225.423	194.704	240.269
ENSG00000158286	RNF207	365.984	469.53	412.445	458.596	370.658	384.628
ENSG00000116237	ICMT	6649.71	6928.62	5680.02	7105.07	6139.66	6924.29
ENSG00000225077	LINC00337	14.1541	21.1963	14.6554	21.8379	38.9407	32.6291
ENSG00000158292	GPR153	314.759	290.967	190.52	326.16	315.853	306.516
ENSG00000097021	ACOT7	9008.05	8940.98	7185.34	7798.95	7617.96	8741.63
ENSG00000271746	RP1-202O8.3	7.41403	5.78081	6.28089	3.52224	1.44225	4.9438
ENSG00000069812	HES2	7.41403	10.9193	2.09363	9.15783	4.32675	6.92132
ENSG00000187017	ESPN	9.43604	1.92694	10.4682	4.93114	7.21125	19.7752
ENSG00000215788	TNFRSF25	171.871	235.086	161.21	150.047	191.819	167.1
ENSG00000171680	PLEKHG5	116.603	116.258	140.273	164.136	135.571	139.415
ENSG00000162408	NOL9	2702.75	2321.96	2137.6	2919.23	2296.06	2974.19
ENSG00000173662	TAS1R1	3.37002	2.56925	14.6554	2.11334	7.21125	10.8764
ENSG00000204859	ZBTB48	817.566	1041.19	877.231	982.705	956.211	1095.55
ENSG00000162413	KLHL21	1319.02	1682.22	1199.65	1550.49	1445.13	1588.94
ENSG00000116273	PHF13	2014.6	2183.22	1827.74	2424.71	2097.03	2674.6
ENSG00000041988	THAP3	573.577	605.7	475.254	588.919	618.725	560.627
ENSG00000007923	DNAJC11	8435.82	7427.7	5860.07	7343.17	6493.01	7618.39
ENSG00000237436	RP11-312B8.1	12.8061	18.627	23.0299	28.8824	24.5182	19.7752
ENSG00000171735	CAMTA1	1905.41	1659.09	1591.16	1699.83	1654.26	1774.82
ENSG00000225126	RP4-549F15.1	0.674003	0.642312	2.09363	3.52224	1.44225	0.98876
ENSG00000049245	VAMP3	1129.63	1054.03	889.793	1267.3	1096.11	1283.41
ENSG00000049246	PER3	34.3742	32.7579	69.0898	40.1536	30.2872	36.5841
ENSG00000236266	RP3-467L1.4	2.02201	0.642312	2.09363	3.52224	7.21125	0.98876
ENSG00000049249	TNFRSF9	816.218	878.041	701.366	645.275	537.959	664.447
ENSG00000116288	PARK7	15245.3	19601.4	16960.5	19393.5	18742	19729.7
ENSG00000116285	ERRFI1	2.02201	1.92694	2.09363	0.704448	1.44225	4.9438
ENSG00000238290	RP11-431K24.1	2.02201	7.06543	8.37452	3.52224	4.32675	0.98876
ENSG00000233645	RP11-431K24.4	1.34801	0.642312	2.09363	0.704448	4.32675	0.98876
ENSG00000162426	SLC45A1	2.02201	0.642312	2.09363	0.704448	1.44225	0.98876
ENSG00000142599	RERE	5664.32	4734.48	3802.03	4865.62	4677.22	5138.59
ENSG00000232912	RP5-1115A15.1	0.674003	1.92694	2.09363	6.34003	10.0957	4.9438
ENSG00000234619	RPL7P11	0.674003	1.92694	2.09363	0.704448	1.44225	4.9438
ENSG00000074800	ENO1	198728	221190	180310	208908	195494	217695
ENSG00000230679	ENO1-AS1	18.1981	22.4809	41.8726	28.1779	21.6337	26.6965
ENSG00000238249	HMGN2P17	18.1981	0.642312	10.4682	18.3157	4.32675	10.8764
ENSG00000131686	CA6	0.674003	3.21156	2.09363	0.704448	1.44225	0.98876
ENSG00000197241	SLC2A7	0.674003	3.21156	2.09363	0.704448	1.44225	7.91008
ENSG00000142583	SLC2A5	1721.4	1740.02	1593.25	1843.54	1697.53	1682.87
ENSG00000180758	GPR157	310.715	395.664	324.513	476.911	390.85	544.807
ENSG00000228526	RP3-510D11.1	322.173	395.664	305.67	350.111	360.562	452.852
ENSG00000234546	RP3-510D11.2	144.911	138.097	119.337	127.505	134.129	132.494
ENSG00000049239	H6PD	1815.76	1817.74	1555.57	2094.32	1970.11	2294.91
ENSG00000171621	SPSB1	6.06603	17.3424	10.4682	9.15783	10.0957	6.92132
ENSG00000171612	SLC25A33	1600.76	1986.03	1723.06	1868.2	1563.4	1792.62
ENSG00000188807	TMEM201	2928.54	2751.66	2236	2856.54	2460.48	3131.4
ENSG00000171608	PIK3CD	16707.9	16716.8	13259	17611.9	15618.1	18300
ENSG00000179840	PIK3CD-AS1	241.967	199.759	169.584	247.261	249.509	261.033
ENSG00000231789	PIK3CD-AS2	88.2944	73.8659	64.9026	62.6959	79.3237	70.202
ENSG00000171603	CLSTN1	7494.24	7109.75	5213.14	6611.95	6413.68	7122.04
ENSG00000178585	CTNNBIP1	589.079	636.531	425.007	709.379	705.26	784.087
ENSG00000228150	RP11-84A14.4	27.6341	30.1887	18.8427	33.8135	56.2477	40.5392
ENSG00000162441	LZIC	1044.03	1148.45	929.572	1212.36	1048.52	1159.82
ENSG00000173614	NMNAT1	533.136	580.008	640.651	639.639	582.669	653.57
ENSG00000162444	RBP7	2.02201	4.49618	2.09363	2.11334	1.44225	0.98876
ENSG00000130939	UBE4B	6053.22	5101.88	4300.32	5512.31	4864.71	5615.17
ENSG00000054523	KIF1B	4761.83	4342.67	3578.02	4174.56	3572.45	4120.16
ENSG00000142657	PGD	23257.8	22133.4	18769.4	21010.9	19858.3	21428.4
ENSG00000271989	RP4-736L20.3	0.674003	0.642312	2.09363	2.11334	1.44225	4.9438
ENSG00000251503	APITD1-CORT	6.06603	5.1385	10.4682	10.5667	1.44225	4.9438
ENSG00000160049	DFFA	7381.01	6836.77	6119.68	6513.33	6080.52	6726.53
ENSG00000203469	RP5-1113E3.3	0.674003	1.92694	2.09363	2.11334	1.44225	0.98876
ENSG00000142655	PEX14	2393.38	2332.88	1829.83	2210.56	2088.38	2298.87
ENSG00000130940	CASZ1	1542.79	1328.94	1103.34	1530.77	1501.38	1700.67
ENSG00000272078	RP4-734G22.3	0.674003	0.642312	2.09363	0.704448	4.32675	0.98876
ENSG00000175262	C1orf127	76.1623	66.1581	39.779	66.2181	38.9407	68.2244
ENSG00000120948	TARDBP	14717.5	13710.2	12528.3	14355.2	12619.7	14898.6
ENSG00000009724	MASP2	0.674003	17.3424	10.4682	33.1091	24.5182	8.89884
ENSG00000116649	SRM	15811.4	14104.5	11232.3	11228.2	10878.9	11741.5
ENSG00000230337	RP4-635E18.6	127.387	143.236	73.2771	120.461	118.264	109.752
ENSG00000171824	EXOSC10	9095.67	7845.84	6184.59	7630.58	6847.8	7215.97
ENSG00000198793	MTOR	9140.16	8615.97	6856.64	7951.81	6869.43	7887.34
ENSG00000225602	MTOR-AS1	2.02201	0.642312	2.09363	0.704448	1.44225	2.96628
ENSG00000171819	ANGPTL7	0.674003	1.92694	2.09363	0.704448	1.44225	0.98876
ENSG00000238173	RPL39P6	2.02201	0.642312	2.09363	0.704448	1.44225	0.98876
ENSG00000120942	UBIAD1	2965.61	3025.93	2826.4	3058.01	2516.73	2707.22
ENSG00000238199	UBE2V2P3	0.674003	4.49618	2.09363	3.52224	1.44225	0.98876
ENSG00000204624	PTCHD2	22.2421	27.6194	6.28089	21.8379	12.9802	32.6291
ENSG00000235643	RP1-69M21.2	0.674003	0.642312	6.28089	0.704448	1.44225	4.9438
ENSG00000116661	FBXO2	0.674003	3.21156	2.09363	6.34003	7.21125	0.98876
ENSG00000132879	FBXO44	310.715	329.506	286.827	274.03	278.354	293.662
ENSG00000116670	MAD2L2	2696.69	2531.35	2175.28	2409.92	2444.61	2271.18
ENSG00000116663	FBXO6	62.6823	62.3043	43.9662	88.7605	96.6307	66.2469
ENSG00000162490	DRAXIN	3.37002	0.642312	2.09363	4.93114	4.32675	0.98876
ENSG00000177674	AGTRAP	316.107	299.96	316.138	271.917	275.47	339.145
ENSG00000215910	C1orf167	2.02201	3.21156	2.09363	2.11334	1.44225	4.9438
ENSG00000177000	MTHFR	1316.33	1455.48	1189.18	1667.43	1486.96	1597.84
ENSG00000011021	CLCN6	1492.92	1464.47	1293.86	1385.65	1269.18	1318.02
ENSG00000201801	RNU5E-4P	7.41403	6.42312	12.5618	5.63559	8.6535	15.8202
ENSG00000116685	KIAA2013	5123.1	4910.48	3889.97	4750.8	4413.28	5063.44
ENSG00000083444	PLOD1	7093.21	6725.01	5338.76	5720.82	4753.65	5491.57
ENSG00000116688	MFN2	9738.67	9411.8	7654.31	9441.02	8092.46	10214.9
ENSG00000116691	MIIP	2017.97	2197.99	1999.42	2130.96	2140.3	2293.92
ENSG00000120949	TNFRSF8	12322.8	11929	9595.11	11297.9	10205.4	12328.8
ENSG00000201135	RNU6-777P	0.674003	0.642312	2.09363	0.704448	1.44225	2.96628
ENSG00000028137	TNFRSF1B	7652.63	7829.14	6427.45	7925.75	7335.28	8225.49
ENSG00000048707	VPS13D	2716.91	2618.06	1957.54	2933.32	2453.27	2858.5
ENSG00000229484	RP5-888M10.2	0.674003	1.92694	2.09363	0.704448	1.44225	0.98876
ENSG00000162496	DHRS3	0.674003	1.92694	6.28089	0.704448	1.44225	2.96628
ENSG00000179172	HNRNPCL1	17.5241	10.9193	16.749	17.6112	21.6337	6.92132
ENSG00000120952	PRAMEF2	2.02201	3.21156	2.09363	0.704448	1.44225	0.98876
ENSG00000275774	HNRNPCL2	7.41403	5.1385	4.18726	1.4089	7.21125	2.96628
ENSG00000179412	HNRNPCL4	2.69601	5.78081	8.37452	12.6801	5.769	11.8651
ENSG00000204501	PRAMEF9	0.674003	0.642312	2.09363	2.11334	1.44225	0.98876
ENSG00000116731	PRDM2	7033.9	5767.96	4729.51	6710.57	6057.45	6607.88
ENSG00000189337	KAZN	4393.15	3966.92	3439.84	4033.67	3539.28	3949.11
ENSG00000231606	RP11-344F13.1	0.674003	1.92694	2.09363	0.704448	1.44225	0.98876
ENSG00000234593	RP4-704D23.1	0.674003	0.642312	2.09363	0.704448	4.32675	0.98876
ENSG00000171729	TMEM51	225.791	181.774	127.711	210.63	183.166	210.606
ENSG00000142621	FHAD1	54.5942	48.1734	39.779	21.8379	33.1717	34.6066
ENSG00000228140	RP3-467K16.4	38.4182	25.0502	27.2172	10.5667	18.7492	16.8089
ENSG00000142634	EFHD2	8810.57	8807.38	6942.48	8215.98	8425.62	9068.91
ENSG00000162438	CTRC	0.674003	1.92694	6.28089	0.704448	1.44225	0.98876
ENSG00000215704	CELA2B	2.02201	8.35006	2.09363	4.93114	1.44225	0.98876
ENSG00000132906	CASP9	525.048	558.811	441.756	591.032	506.23	591.278
ENSG00000116138	DNAJC16	844.526	746.367	722.303	957.345	762.95	923.502
ENSG00000272510	RP4-680D5.8	2.02201	0.642312	2.09363	0.704448	5.769	0.98876
ENSG00000116771	AGMAT	124.691	210.678	123.524	163.432	142.783	160.179
ENSG00000237301	RP4-680D5.2	0.674003	1.92694	2.09363	0.704448	1.44225	2.96628
ENSG00000235084	CHCHD2P6	28.9821	18.627	41.8726	13.3845	33.1717	14.8314
ENSG00000197312	DDI2	3880.24	3584.1	3337.25	3651.86	3100.84	3849.24
ENSG00000271742	RP4-680D5.9	0.674003	4.49618	2.09363	0.704448	2.8845	0.98876
ENSG00000116786	PLEKHM2	6622.75	6302.37	4995.4	6085.73	5440.17	6609.86
ENSG00000237938	RP11-288I21.1	6.06603	9.63468	6.28089	2.11334	18.7492	6.92132
ENSG00000162461	SLC25A34	6.06603	17.3424	6.28089	11.9756	10.0957	10.8764
ENSG00000224459	RP11-169K16.4	0.674003	3.21156	2.09363	0.704448	4.32675	0.98876
ENSG00000162458	FBLIM1	7.41403	0.642312	2.09363	11.9756	1.44225	0.98876
ENSG00000179743	FLJ37453	246.011	273.625	198.895	326.864	275.47	254.111
ENSG00000224321	RP11-169K16.6	3.37002	7.70774	2.09363	3.52224	1.44225	0.98876
ENSG00000178715	RP11-169K16.8	74.8143	117.543	113.056	141.594	115.38	152.269
ENSG00000065526	SPEN	13430.2	10844.8	8768.13	11458.6	9993.35	11918.5
ENSG00000116809	ZBTB17	2452.7	2613.57	2093.63	2655.07	2722.97	2799.18
ENSG00000183888	C1orf64	0.674003	3.21156	2.09363	0.704448	1.44225	2.96628
ENSG00000186510	CLCNKA	2.02201	0.642312	2.09363	0.704448	1.44225	0.98876
ENSG00000142627	EPHA2	8.76204	4.49618	2.09363	9.15783	1.44225	24.719
ENSG00000227959	RP11-276H7.2	4.71802	0.642312	6.28089	1.4089	1.44225	4.9438
ENSG00000142632	ARHGEF19	77.5104	71.2966	94.2134	85.2382	131.245	91.9547
ENSG00000237276	ANO7P1	16.8501	7.06543	6.28089	4.93114	12.9802	4.9438
ENSG00000132881	RSG1	107.166	122.682	115.15	125.392	151.436	140.404
ENSG00000037637	FBXO42	1950.56	1909.59	1647.69	2054.17	1916.75	2073.43
ENSG00000055070	SZRD1	19766.5	19737	15928.3	19677.4	18525.7	19646.7
ENSG00000226457	RP11-430L17.1	0.674003	0.642312	2.09363	0.704448	4.32675	2.96628
ENSG00000187144	SPATA21	26.2861	19.9117	18.8427	24.6557	38.9407	14.8314
ENSG00000157191	NECAP2	4182.86	4872.58	3992.55	5495.4	5066.62	5403.57
ENSG00000226029	RP4-798A10.2	19.5461	10.9193	10.4682	20.429	15.8647	32.6291
ENSG00000206652	RNU1-1	0.674003	1.92694	2.09363	0.704448	1.44225	0.98876
ENSG00000224174	RP4-798A10.4	17.5241	12.2039	14.6554	16.2023	15.8647	24.719
ENSG00000233421	RP5-875O13.1	4.71802	3.21156	2.09363	3.52224	1.44225	2.96628
ENSG00000225710	RP5-875O13.6	8.76204	7.06543	10.4682	3.52224	15.8647	4.9438
ENSG00000219481	NBPF1	47.8542	80.289	43.9662	57.7648	56.2477	80.0895
ENSG00000271732	RP5-1182A14.5	3.37002	1.92694	6.28089	0.704448	1.44225	6.92132
ENSG00000186301	MST1P2	10.11	10.277	23.0299	21.1334	7.21125	14.8314
ENSG00000280114	RP5-875O13.7	74.8143	58.4504	37.6854	37.3358	51.921	57.3481
ENSG00000279151	RP1-163M9.7	0.674003	0.642312	6.28089	0.704448	1.44225	0.98876
ENSG00000058453	CROCC	23.5901	44.3195	35.5917	30.2913	36.0562	44.4942
ENSG00000238142	RP11-108M9.4	10.11	1.92694	2.09363	4.93114	4.32675	4.9438
ENSG00000272426	RP11-108M9.6	3.37002	0.642312	2.09363	3.52224	4.32675	2.96628
ENSG00000117122	MFAP2	0.674003	0.642312	2.09363	0.704448	1.44225	4.9438
ENSG00000159363	ATP13A2	700.963	632.035	540.157	640.343	627.379	696.087
ENSG00000117118	SDHB	6968.52	6870.17	5960.57	6475.99	5773.33	6659.3
ENSG00000117115	PADI2	540.55	532.477	429.194	791.095	630.263	802.873
ENSG00000142619	PADI3	0.674003	0.642312	2.09363	2.11334	1.44225	0.98876
ENSG00000159339	PADI4	7.41403	14.7732	14.6554	11.9756	1.44225	14.8314
ENSG00000227751	RP1-20B21.4	0.674003	1.92694	6.28089	0.704448	7.21125	2.96628
ENSG00000179051	RCC2	18997.5	19138.3	16206.8	20813.6	17393.5	21790.3
ENSG00000074964	ARHGEF10L	37.0702	44.3195	18.8427	34.518	50.4787	42.5167
ENSG00000117148	ACTL8	2.02201	7.06543	2.09363	7.74893	4.32675	6.92132
ENSG00000117154	IGSF21	4.71802	5.78081	2.09363	4.93114	10.0957	10.8764
ENSG00000009709	PAX7	6.06603	1.92694	2.09363	2.11334	1.44225	0.98876
ENSG00000159423	ALDH4A1	1324.42	1760.58	1325.27	1654.75	1632.63	1614.64
ENSG00000169991	IFFO2	1379.68	1339.86	1090.78	1392.69	1357.16	1544.44
ENSG00000272084	RP5-1126H10.2	3.37002	3.21156	2.09363	2.11334	1.44225	1.97752
ENSG00000127481	UBR4	9955.7	9156.8	7051.35	10256.1	8903.01	10590.6
ENSG00000230424	RP1-43E13.2	147.607	121.397	98.4006	155.683	122.591	157.213
ENSG00000127463	EMC1	5361.02	5475.71	4235.42	5401.71	4841.63	5732.83
ENSG00000053372	MRTO4	9330.22	10020.1	8623.67	8549.89	8447.26	8652.64
ENSG00000211454	AKR7L	8.08804	5.1385	14.6554	2.11334	4.32675	7.91008
ENSG00000162482	AKR7A3	8.76204	3.85387	6.28089	3.52224	1.44225	7.91008
ENSG00000053371	AKR7A2	2720.28	2769.65	2376.27	2717.06	2545.57	2875.31
ENSG00000040487	PQLC2	585.709	625.612	466.88	680.497	716.798	636.761
ENSG00000077549	CAPZB	23646.7	21654.3	18329.7	21859	21814	23209.2
ENSG00000173436	MINOS1	19.5461	8.35006	25.1236	3.52224	24.5182	20.764
ENSG00000235185	RP5-1056L3.1	3.37002	1.92694	6.28089	4.93114	12.9802	8.89884
ENSG00000158747	NBL1	4.71802	5.78081	2.09363	17.6112	7.21125	4.9438
ENSG00000158748	HTR6	139.519	127.82	110.962	161.319	90.8617	191.819
ENSG00000162542	TMCO4	996.177	1106.7	835.359	1216.58	1029.77	1266.6
ENSG00000169914	OTUD3	802.738	954.476	814.422	1092.6	985.056	1145.97
ENSG00000127472	PLA2G5	4.71802	7.06543	2.09363	7.74893	1.44225	2.96628
ENSG00000117215	PLA2G2D	41.1142	38.5387	31.4045	23.2468	4.32675	12.8539
ENSG00000158786	PLA2G2F	2.02201	0.642312	2.09363	0.704448	1.44225	0.98876
ENSG00000227066	RP3-340N1.2	0.674003	0.642312	10.4682	2.11334	1.44225	0.98876
ENSG00000187980	PLA2G2C	2.02201	0.642312	10.4682	0.704448	1.44225	0.98876
ENSG00000158816	VWA5B1	7.41403	1.92694	2.09363	7.74893	7.21125	0.98876
ENSG00000226664	RP4-745E8.2	0.674003	1.92694	2.09363	0.704448	1.44225	0.98876
ENSG00000236963	LINC01141	2.02201	1.92694	2.09363	0.704448	1.44225	0.98876
ENSG00000162545	CAMK2N1	4.71802	0.642312	10.4682	2.11334	1.44225	0.98876
ENSG00000090432	MUL1	1551.56	1752.87	1325.27	1801.27	1596.57	1788.67
ENSG00000158825	CDA	4.71802	3.21156	10.4682	13.3845	10.0957	6.92132
ENSG00000158828	PINK1	155.021	134.886	110.962	169.068	207.684	241.257
ENSG00000117242	PINK1-AS	537.18	500.361	496.19	562.15	421.137	541.84
ENSG00000244038	DDOST	15315.4	16686	13554.2	15631.7	14563.8	14778
ENSG00000117245	KIF17	10.11	5.1385	10.4682	6.34003	1.44225	12.8539
ENSG00000189410	SH2D5	16.1761	19.9117	23.0299	9.15783	4.32675	26.6965
ENSG00000127483	HP1BP3	10912.8	10348.9	9318.75	11257.1	10648.1	10800.2
ENSG00000075151	EIF4G3	8013.22	6714.73	5912.41	6383.01	5672.37	6149.1
ENSG00000117298	ECE1	5853.04	5548.29	4411.28	5042.44	4706.06	5075.3
ENSG00000231105	RP5-1071N3.1	84.2504	95.7045	54.4344	95.1005	64.9012	125.573
ENSG00000227001	NBPF2P	16.8501	14.7732	14.6554	20.429	30.2872	4.9438
ENSG00000187952	HS6ST1P1	6.06603	0.642312	2.09363	4.93114	4.32675	4.9438
ENSG00000142794	NBPF3	221.747	215.175	228.206	289.528	157.205	283.774
ENSG00000162551	ALPL	0.674003	1.92694	2.09363	3.52224	4.32675	0.98876
ENSG00000076864	RAP1GAP	12.8061	21.1963	6.28089	14.7934	10.0957	16.8089
ENSG00000090686	USP48	9881.56	9680.93	8341.03	11320.5	9813.07	12019.4
ENSG00000142798	HSPG2	53.2462	55.8811	48.1535	81.0116	64.9012	48.4492
ENSG00000228397	RP1-224A6.3	10.11	12.2039	10.4682	21.1334	12.9802	3.95504
ENSG00000070831	CDC42	16.1761	14.7732	10.4682	9.15783	4.32675	8.89884
ENSG00000162552	WNT4	7.41403	12.2039	27.2172	7.74893	7.21125	6.92132
ENSG00000184677	ZBTB40	2212.75	2330.95	1840.3	2268.32	1980.21	2235.59
ENSG00000070886	EPHA8	0.674003	0.642312	2.09363	0.704448	1.44225	4.9438
ENSG00000173369	C1QB	2.02201	0.642312	2.09363	0.704448	1.44225	0.98876
ENSG00000133216	EPHB2	50.5502	39.181	56.528	50.0158	50.4787	62.2919
ENSG00000227868	C1orf234	4.71802	1.92694	6.28089	7.74893	4.32675	10.8764
ENSG00000004487	KDM1A	14590.8	13116	11301.4	12461.7	10936.6	12987.4
ENSG00000240553	RP1-184J9.2	152.325	136.812	92.1198	145.821	125.476	105.797
ENSG00000169641	LUZP1	2877.99	2492.17	2007.79	2745.94	2329.23	2867.4
ENSG00000179546	HTR1D	54.5942	44.3195	27.2172	54.2425	62.0167	76.1345
ENSG00000215381	RP5-1057J7.1	3.37002	3.21156	6.28089	0.704448	4.32675	0.98876
ENSG00000261326	LINC01355	47.8542	48.1734	31.4045	42.9713	41.8252	50.4268
ENSG00000125944	HNRNPR	26883.3	24844.6	21166.6	24284.4	22487.6	25320.2
ENSG00000125945	ZNF436	308.693	341.068	249.142	367.722	312.968	360.897
ENSG00000249087	ZNF436-AS1	18.1981	22.4809	23.0299	19.7246	27.4027	33.6178
ENSG00000204219	TCEA3	2.02201	2.56925	2.09363	4.22669	1.44225	0.98876
ENSG00000007968	E2F2	4244.2	4345.24	3546.61	4602.16	4305.11	5137.6
ENSG00000235052	RP1-150O5.3	12.8061	16.0578	2.09363	17.6112	11.538	23.7302
ENSG00000117318	ID3	5038.85	4697.23	3714.1	2957.27	2639.32	3406.28
ENSG00000197880	MDS2	26.2861	4.49618	10.4682	14.7934	7.21125	4.9438
ENSG00000142676	RPL11	85682	84690.8	72535.9	79145.5	75207.5	79123.5
ENSG00000236810	TCEB3-AS1	239.271	218.386	203.082	197.246	191.819	240.269
ENSG00000011007	TCEB3	5700.72	5190.52	4227.04	5603.18	5349.3	5626.04
ENSG00000057757	PITHD1	4896.63	5079.4	4208.2	4549.33	4195.5	4797.46
ENSG00000011009	LYPLA2	4649.95	4827.62	3661.76	4356.31	4097.43	4483.04
ENSG00000117308	GALE	1791.5	2009.15	2024.54	1777.32	1636.95	1772.85
ENSG00000117305	HMGCL	998.873	1239.02	1103.34	1252.51	1325.43	1486.11
ENSG00000179163	FUCA1	2917.76	2970.69	2568.88	3170.72	2874.4	3118.55
ENSG00000188822	CNR2	19.5461	22.4809	31.4045	47.198	21.6337	6.92132
ENSG00000189266	PNRC2	6256.77	5908.63	5288.51	5968.09	5536.8	5936.51
ENSG00000188529	SRSF10	13897.9	14270.9	12959.6	14146	13143.2	14202.5
ENSG00000225315	RP11-293P20.2	30.3301	18.627	27.2172	24.6557	12.9802	10.8764
ENSG00000142661	MYOM3	0.674003	0.642312	2.09363	0.704448	4.32675	0.98876
ENSG00000142677	IL22RA1	2.02201	0.642312	2.09363	2.11334	1.44225	2.96628
ENSG00000185436	IFNLR1	7.41403	4.49618	2.09363	2.11334	4.32675	0.98876
ENSG00000158055	GRHL3	37.0702	35.3272	18.8427	54.2425	70.6702	48.4492
ENSG00000001460	STPG1	19.5461	5.78081	10.4682	7.74893	33.1717	12.8539
ENSG00000001461	NIPAL3	401.032	375.753	286.827	471.276	422.579	466.695
ENSG00000117602	RCAN3	0.674003	3.21156	2.09363	7.74893	4.32675	0.98876
ENSG00000184454	NCMAP	4.04402	3.21156	2.09363	2.11334	4.32675	2.96628
ENSG00000133226	SRRM1	11292.9	8919.79	8003.95	9616.42	10186.6	9577.13
ENSG00000169504	CLIC4	14742.5	14099.4	13221.3	14935	12251.9	14297.5
ENSG00000020633	RUNX3	24663.8	20713.3	17056.8	24585.2	23316.8	25443.8
ENSG00000229162	RP11-84D1.1	54.5942	34.6848	25.1236	66.2181	31.7295	38.5616
ENSG00000264371	MIR4425	0.674003	3.21156	2.09363	3.52224	1.44225	0.98876
ENSG00000233755	RP4-799D16.1	0.674003	0.642312	2.09363	2.11334	1.44225	2.96628
ENSG00000117614	SYF2	3101.09	2842.87	2527.01	2828.36	3128.24	3601.06
ENSG00000117616	RSRP1	880.922	1009.07	866.763	991.159	980.73	1168.71
ENSG00000187010	RHD	4.71802	1.92694	2.09363	2.11334	1.44225	0.98876
ENSG00000183726	TMEM50A	5112.99	5017.74	4668.8	5789.16	5467.57	5717.01
ENSG00000188672	RHCE	12.8061	25.0502	14.6554	28.8824	36.0562	20.764
ENSG00000238084	RP3-469D22.1	6.06603	7.06543	2.09363	14.7934	10.0957	16.8089
ENSG00000204178	TMEM57	2468.87	2370.13	1903.11	2808.64	2526.82	2766.55
ENSG00000157978	LDLRAP1	3325.53	3047.77	2598.2	3265.12	2792.2	3352.88
ENSG00000117643	MAN1C1	7.41403	3.21156	6.28089	10.5667	10.0957	26.6965
ENSG00000162430	SEPN1	27.6341	13.4886	4.18726	16.2023	18.7492	24.719
ENSG00000228172	RP1-317E23.3	7.41403	25.0502	6.28089	17.6112	18.7492	34.6066
ENSG00000117640	MTFR1L	1339.24	1402.81	1099.16	1581.49	1381.68	1491.05
ENSG00000127423	AUNIP	982.696	744.44	879.325	812.229	699.491	805.839
ENSG00000236528	RP1-125I3.2	8.76204	9.63468	6.28089	10.5667	7.21125	12.8539
ENSG00000182749	PAQR7	381.486	388.599	328.7	507.907	474.5	398.47
ENSG00000117632	STMN1	24202.1	22414.1	19150.4	25236.9	23758.2	25094.7
ENSG00000158006	PAFAH2	514.938	549.819	441.756	460.005	520.652	493.391
ENSG00000158008	EXTL1	0.674003	0.642312	2.09363	2.11334	1.44225	2.96628
ENSG00000175087	PDIK1L	1014.37	1107.99	1019.6	1246.87	995.152	1128.18
ENSG00000236782	RP11-96L14.7	6.06603	0.642312	2.09363	3.52224	1.44225	2.96628
ENSG00000142684	ZNF593	1982.92	1769.57	1394.36	1527.24	1657.14	1608.71
ENSG00000142675	CNKSR1	34.3742	39.181	18.8427	37.3358	33.1717	52.4043
ENSG00000188782	CATSPER4	0.674003	0.642312	2.09363	0.704448	1.44225	1.97752
ENSG00000278572	RP11-231P20.6	2.02201	0.642312	2.09363	0.704448	4.32675	0.98876
ENSG00000130695	CEP85	2177.7	2217.9	1888.45	2255.64	2352.31	2206.91
ENSG00000142669	SH3BGRL3	4039.3	3225.69	2780.34	3289.07	2976.8	3267.85
ENSG00000158062	UBXN11	668.611	664.793	571.561	489.592	514.883	527.998
ENSG00000169442	CD52	1781.39	1573.66	1327.36	1409.6	1351.39	1227.05
ENSG00000176092	AIM1L	15.5021	10.9193	2.09363	4.93114	7.21125	0.98876
ENSG00000176083	ZNF683	0.674003	0.642312	2.09363	0.704448	4.32675	0.98876
ENSG00000131914	LIN28A	0.674003	0.642312	2.09363	0.704448	2.8845	0.98876
ENSG00000225891	RP3-476K8.3	301.953	140.666	142.367	123.278	200.473	113.707
ENSG00000117682	DHDDS	2696.01	2635.41	2145.97	2598.71	2143.18	2602.42
ENSG00000198830	HMGN2	20907.6	22778.3	19579.6	25842.7	23883.7	23673.9
ENSG00000224129	DPPA2P2	0.674003	1.92694	2.09363	0.704448	1.44225	0.98876
ENSG00000117676	RPS6KA1	10371.6	10830	8920.96	10660.4	9481.35	11130.5
ENSG00000243905	RN7SL679P	2.02201	3.21156	2.09363	0.704448	1.44225	0.98876
ENSG00000260063	RP5-968P14.2	74.8143	71.2966	56.528	90.8738	38.9407	63.2806
ENSG00000117713	ARID1A	15219.7	12446.1	9785.63	13586.7	12514.4	13746.7
ENSG00000060642	PIGV	800.042	781.051	672.055	945.37	800.449	811.772
ENSG00000204160	ZDHHC18	4120.18	3887.91	3525.67	4039.31	3921.48	4376.25
ENSG00000175793	SFN	88.2944	55.8811	39.779	61.287	70.6702	62.2919
ENSG00000142751	GPN2	2992.57	2915.45	2298.81	2910.78	2535.47	2975.18
ENSG00000226698	RP1-50O24.6	0.674003	0.642312	2.09363	2.11334	1.44225	0.98876
ENSG00000198746	GPATCH3	894.402	922.36	705.554	934.803	747.085	1040.18
ENSG00000090273	NUDC	15874.1	15278.7	12455	13064.7	12624	14584.2
ENSG00000225294	OSTCP2	0.674003	1.28462	2.09363	0.704448	12.9802	0.98876
ENSG00000253368	TRNP1	7.41403	10.277	10.4682	2.11334	4.32675	2.96628
ENSG00000158246	FAM46B	0.674003	0.642312	2.09363	2.11334	1.44225	0.98876
ENSG00000090020	SLC9A1	2088.74	1662.95	1501.13	1899.19	1648.49	1779.77
ENSG00000214973	CHCHD3P3	8.76204	9.63468	6.28089	6.34003	8.6535	0.98876
ENSG00000225159	NPM1P39	150.977	136.17	127.711	87.3516	105.284	91.9547
ENSG00000142784	WDTC1	3671.97	3402.97	2899.68	4158.36	3967.63	4574
ENSG00000186501	TMEM222	2172.31	2217.26	1626.75	2087.98	2085.49	2316.66
ENSG00000142765	SYTL1	3.37002	3.21156	10.4682	2.11334	1.44225	0.98876
ENSG00000142733	MAP3K6	4.71802	4.49618	2.09363	6.34003	21.6337	16.8089
ENSG00000174950	CD164L2	2.02201	0.642312	2.09363	0.704448	1.44225	0.98876
ENSG00000181773	GPR3	61.3343	76.4351	64.9026	69.7404	50.4787	54.3818
ENSG00000158195	WASF2	15272.9	13134.6	11433.3	15094.2	12983.1	14817.6
ENSG00000237429	RP1-159A19.4	28.9821	34.0425	10.4682	24.6557	15.8647	16.8089
ENSG00000126705	AHDC1	1116.15	1031.55	799.767	970.025	855.254	1005.57
ENSG00000000938	FGR	5339.45	5633.72	4381.97	5377.05	5053.64	5414.45
ENSG00000233975	RP11-288L9.1	3.37002	7.06543	10.4682	3.52224	1.44225	4.9438
ENSG00000126709	IFI6	343.742	583.862	504.565	312.775	312.968	349.032
ENSG00000225886	RP11-288L9.4	8.76204	7.06543	2.09363	3.52224	10.0957	14.8314
ENSG00000009780	FAM76A	636.259	603.773	548.531	603.712	543.728	633.795
ENSG00000117758	STX12	2164.22	1890.97	1898.92	1876.65	1782.62	1971.59
ENSG00000117751	PPP1R8	5766.77	5557.28	4796.51	5245.32	4972.88	5114.85
ENSG00000130775	THEMIS2	4547.5	4356.8	3967.43	4919.16	4495.49	5074.32
ENSG00000117748	RPA2	5553.79	5663.27	5169.17	6111.09	5379.59	5860.38
ENSG00000130768	SMPDL3B	14.1541	21.1963	18.8427	30.2913	15.8647	22.7415
ENSG00000227050	RP11-460I13.2	4.71802	1.92694	2.09363	6.34003	1.44225	4.9438
ENSG00000158156	XKR8	303.975	375.11	244.955	431.827	382.196	378.695
ENSG00000158161	EYA3	4004.25	3529.5	2966.67	3818.11	3115.26	3643.58
ENSG00000169403	PTAFR	115.255	141.951	169.584	277.553	197.588	268.943
ENSG00000126698	DNAJC8	12794.6	11394.6	9720.73	9858.75	10943.8	10702.3
ENSG00000130770	ATPIF1	6622.08	6114.81	5393.19	5523.58	6188.69	6088.78
ENSG00000270605	RP5-1092A3.4	139.519	133.601	192.614	127.505	111.053	167.1
ENSG00000271398	RP5-1092A3.5	1.34801	5.78081	2.09363	2.11334	4.32675	2.96628
ENSG00000130766	SESN2	2457.42	2581.45	2091.54	2578.99	2280.2	2766.55
ENSG00000130772	MED18	2488.42	2659.81	2422.33	2607.87	2544.13	2769.52
ENSG00000204138	PHACTR4	4145.12	3273.22	2826.4	3660.31	3014.3	3653.47
ENSG00000180198	RCC1	10995	11719	9890.31	10351.2	9565	11132.4
ENSG00000231468	PRDX3P2	0.674003	1.92694	2.09363	0.704448	1.44225	0.98876
ENSG00000279443	RP4-669K10.8	47.8542	43.0349	48.1535	79.6027	53.3632	54.3818
ENSG00000180098	TRNAU1AP	808.804	881.252	885.606	1050.33	1039.86	1074.78
ENSG00000197989	SNHG12	768.364	1066.88	1007.04	760.804	799.006	889.884
ENSG00000120656	TAF12	1004.94	881.252	755.801	1005.25	869.676	890.873
ENSG00000188060	RAB42	0.674003	1.92694	2.09363	3.52224	4.32675	4.9438
ENSG00000229388	RP11-442N24__B.1	16.8501	33.4002	23.0299	42.2669	56.2477	44.4942
ENSG00000162419	GMEB1	1375.64	1258.93	1168.25	1643.48	1462.44	1606.73
ENSG00000198492	YTHDF2	9908.52	9461.26	8514.8	10056.7	8820.8	9163.83
ENSG00000116329	OPRD1	4.71802	7.06543	2.09363	3.52224	7.21125	6.92132
ENSG00000233427	RP1-212P9.3	2.02201	1.92694	10.4682	4.93114	4.32675	8.89884
ENSG00000159023	EPB41	9986.7	8730.95	7442.86	9282.51	8101.12	9268.64
ENSG00000225616	RP4-604A21.1	11.4581	14.7732	6.28089	28.8824	4.32675	14.8314
ENSG00000253304	TMEM200B	2.02201	4.49618	2.09363	0.704448	4.32675	2.96628
ENSG00000225750	RP11-242O24.3	2.02201	0.642312	2.09363	3.52224	1.44225	0.98876
ENSG00000116350	SRSF4	11899.5	10154.3	8609.01	10056	8871.28	10567.9
ENSG00000116353	MECR	1217.92	1427.22	1203.84	1340.57	1273.51	1413.93
ENSG00000060656	PTPRU	31.6781	21.1963	31.4045	23.2468	36.0562	42.5167
ENSG00000225011	RP11-810H18.1	0.674003	0.642312	2.09363	2.11334	1.44225	0.98876
ENSG00000231949	RP4-591L5.2	0.674003	1.92694	2.09363	0.704448	1.44225	0.98876
ENSG00000162510	MATN1	42.4622	27.6194	31.4045	41.5624	12.9802	32.6291
ENSG00000186056	MATN1-AS1	64.0303	70.012	56.528	62.6959	67.7857	56.3593
ENSG00000162511	LAPTM5	73754.1	65484.4	51840.4	69643.2	60939.4	62104
ENSG00000162512	SDC3	10.11	4.49618	10.4682	5.63559	10.0957	4.9438
ENSG00000134644	PUM1	6481.21	6030.67	4821.63	6464.02	5682.46	6349.82
ENSG00000215900	SEPW1P	3.37002	0.642312	6.28089	0.704448	4.32675	0.98876
ENSG00000084628	NKAIN1	0.674003	1.92694	2.09363	0.704448	1.44225	2.96628
ENSG00000060688	SNRNP40	7003.57	6390.36	5296.89	6220.98	5663.71	6050.22
ENSG00000121766	ZCCHC17	2277.46	2417.66	2192.03	2173.93	2223.95	2133.74
ENSG00000229044	RP11-266K22.2	0.674003	3.21156	6.28089	3.52224	7.21125	4.9438
ENSG00000121769	FABP3	2.02201	1.92694	2.09363	0.704448	1.44225	0.98876
ENSG00000168528	SERINC2	10.11	23.7655	18.8427	20.429	12.9802	20.764
ENSG00000142910	TINAGL1	0.674003	1.92694	2.09363	0.704448	1.44225	0.98876
ENSG00000121764	HCRTR1	0.674003	3.21156	6.28089	4.93114	15.8647	0.98876
ENSG00000162517	PEF1	4272.51	4193.01	3477.52	4288.68	3883.98	4439.53
ENSG00000235790	RP11-73M7.6	14.1541	5.78081	10.4682	17.6112	4.32675	16.8089
ENSG00000084636	COL16A1	43.1362	48.1734	23.0299	55.6514	44.7097	87.9996
ENSG00000121753	BAI2	53.2462	48.1734	23.0299	44.3802	76.4392	68.2244
ENSG00000134668	SPOCD1	2.02201	1.92694	2.09363	0.704448	1.44225	6.92132
ENSG00000203620	RP11-84A19.2	0.674003	5.78081	2.09363	0.704448	1.44225	0.98876
ENSG00000269967	RP11-84A19.4	3.37002	14.7732	14.6554	17.6112	12.9802	8.89884
ENSG00000184007	PTP4A2	1740.95	1904.46	1635.13	1532.18	2169.14	2023.99
ENSG00000228634	RP4-534N18.2	0.674003	0.642312	2.09363	0.704448	1.44225	2.96628
ENSG00000121774	KHDRBS1	29801	27725.4	23911.4	28834.5	25385	29470
ENSG00000203325	RP11-277A4.4	4.71802	1.92694	2.09363	3.52224	1.44225	12.8539
ENSG00000121775	TMEM39B	1567.06	1661.66	1159.87	1701.24	1469.65	1673.97
ENSG00000025800	KPNA6	1532.01	1429.79	1069.85	1674.47	1362.93	1638.38
ENSG00000084652	TXLNA	9169.14	9072.02	8014.42	10270.9	8833.78	9804.54
ENSG00000160050	CCDC28B	4143.77	4880.29	4214.48	4540.87	4889.23	5273.06
ENSG00000224066	RP4-622L5.7	0.674003	4.49618	23.0299	7.74893	1.44225	14.8314
ENSG00000160051	IQCC	361.266	413.007	297.296	334.613	395.176	343.1
ENSG00000222046	DCDC2B	3.37002	1.92694	2.09363	6.34003	4.32675	6.92132
ENSG00000160055	TMEM234	93.6864	107.266	98.4006	93.6916	44.7097	99.8647
ENSG00000084623	EIF3I	19011.6	20936.8	17347.8	19156.8	18393	18223.8
ENSG00000183615	FAM167B	14.1541	3.21156	6.28089	9.15783	4.32675	6.92132
ENSG00000182866	LCK	62.0083	80.289	52.3408	52.8336	56.2477	66.2469
ENSG00000116478	HDAC1	13155.9	13899.6	11508.7	13784.6	12882.2	14055.2
ENSG00000175130	MARCKSL1	12134.8	11067	9505.08	10010.2	9756.82	10337.5
ENSG00000162526	TSSK3	15.5021	23.7655	27.2172	45.7891	21.6337	14.8314
ENSG00000225828	FAM229A	93.0124	71.9389	41.8726	69.7404	125.476	108.764
ENSG00000160058	BSDC1	1793.52	1770.85	1438.32	2040.79	1850.41	1888.53
ENSG00000224333	GAPDHP20	0.674003	0.642312	2.09363	0.704448	1.44225	4.9438
ENSG00000270850	RP11-395N6.4	1.34801	0.642312	2.09363	0.704448	1.44225	0.98876
ENSG00000229259	LRRC37A12P	2.02201	0.642312	2.09363	0.704448	1.44225	0.98876
ENSG00000254553	RP1-27O5.3	16.8501	23.1232	18.8427	19.7246	23.076	29.6628
ENSG00000160062	ZBTB8A	439.45	353.914	439.662	465.64	408.157	452.852
ENSG00000176261	ZBTB8OS	2812.61	2646.33	2468.39	2905.14	2711.43	2668.66
ENSG00000162521	RBBP4	28436.9	26309.7	23046.7	29068.4	26569.1	27174.1
ENSG00000162520	SYNC	0.674003	27.6194	48.1535	45.7891	27.4027	16.8089
ENSG00000224409	RP11-114B7.6	0.674003	1.28462	2.09363	2.11334	1.44225	0.98876
ENSG00000162522	KIAA1522	116.603	126.535	81.6516	200.768	151.436	181.932
ENSG00000134684	YARS	17148	17081	14014.8	17028.6	14928.7	17611.8
ENSG00000116497	S100PBP	3179.27	3257.81	2707.06	3460.95	2720.08	3308.39
ENSG00000160097	FNDC5	11.4581	8.35006	2.09363	10.5667	1.44225	6.92132
ENSG00000121905	HPCA	2.02201	0.642312	2.09363	2.11334	4.32675	0.98876
ENSG00000121900	TMEM54	19.5461	32.7579	14.6554	20.429	33.1717	28.674
ENSG00000116514	RNF19B	3289.81	2968.77	2589.82	3448.98	3233.52	3582.28
ENSG00000236065	RP1-117O3.2	11.4581	31.4733	27.2172	21.8379	36.0562	28.674
ENSG00000004455	AK2	26327.2	25810	21298.5	25803.2	23439.4	25816.5
ENSG00000142920	AZIN2	10.11	5.78081	14.6554	7.74893	1.44225	4.9438
ENSG00000278997	RP11-131M11.2	3.37002	7.06543	6.28089	2.11334	1.44225	4.9438
ENSG00000116525	TRIM62	569.533	524.127	408.258	549.47	471.616	567.548
ENSG00000279179	RP11-131M11.3	2.69601	4.49618	2.09363	3.52224	10.0957	4.9438
ENSG00000160094	ZNF362	1555.6	1417.58	1191.28	1642.07	1400.42	1668.04
ENSG00000184389	A3GALT2	0.674003	0.642312	2.09363	2.11334	1.44225	2.96628
ENSG00000225313	RP11-415J8.3	8.76204	9.63468	6.28089	6.34003	1.44225	0.98876
ENSG00000134686	PHC2	3878.89	3580.89	2945.74	4007.61	3657.54	4110.27
ENSG00000233246	RP11-415J8.5	50.5502	33.4002	31.4045	19.0201	27.4027	24.719
ENSG00000121903	ZSCAN20	359.244	321.798	232.393	307.844	373.543	285.752
ENSG00000121904	CSMD2	0.674003	2.56925	2.09363	2.11334	1.44225	6.92132
ENSG00000163866	SMIM12	2276.11	2529.42	2177.38	2377.51	2262.89	2528.26
ENSG00000116544	DLGAP3	15.5021	9.63468	2.09363	27.4735	15.8647	26.6965
ENSG00000271741	RP11-244H3.4	0.674003	1.92694	6.28089	0.704448	4.32675	0.98876
ENSG00000163867	ZMYM6	0.674003	1.92694	6.28089	0.704448	4.32675	0.98876
ENSG00000197056	ZMYM1	210.963	171.497	165.397	240.217	171.628	178.966
ENSG00000228348	EFCAB14P1	0.674003	1.92694	2.09363	0.704448	4.32675	2.96628
ENSG00000116560	SFPQ	40521.1	35598.2	31479.8	35226.6	32648.2	36814.5
ENSG00000201868	Y_RNA	0.674003	0.642312	2.09363	2.11334	1.44225	0.98876
ENSG00000146463	ZMYM4	5180.39	4445.44	3875.31	4820.54	3970.51	4406.9
ENSG00000227409	ZMYM4-AS1	0.674003	0.642312	6.28089	2.11334	4.32675	2.96628
ENSG00000142687	KIAA0319L	3422.59	3537.21	3027.39	3977.31	3571.01	4013.38
ENSG00000236274	RP4-728D4.3	0.674003	4.49618	2.09363	0.704448	1.44225	0.98876
ENSG00000020129	NCDN	2375.86	2618.71	2062.23	2509.24	2378.27	2548.03
ENSG00000239636	RP4-728D4.2	4.71802	1.92694	2.09363	7.74893	4.32675	4.9438
ENSG00000116819	TFAP2E	7.41403	8.35006	10.4682	14.7934	12.9802	6.92132
ENSG00000126067	PSMB2	17119	13782.7	11998.6	14128.4	11835.1	13733.9
ENSG00000142686	C1orf216	1287.35	1495.94	1348.3	1568.81	1357.16	1617.61
ENSG00000092853	CLSPN	6024.91	5035.08	4488.74	5639.81	5173.35	6066.04
ENSG00000232335	RP11-435D7.3	0.674003	1.92694	2.09363	3.52224	10.0957	2.96628
ENSG00000134698	AGO4	499.436	459.253	462.692	629.072	601.418	659.503
ENSG00000092847	AGO1	4428.2	3980.41	3096.48	3999.15	3550.82	4248.7
ENSG00000271914	RP4-789D17.5	2.02201	0.642312	2.09363	2.11334	1.44225	0.98876
ENSG00000126070	AGO3	1342.61	1257.65	1099.16	1429.33	1233.12	1400.08
ENSG00000271554	RP4-665N4.8	65.3783	48.1734	27.2172	38.0402	41.8252	58.3368
ENSG00000092850	TEKT2	2.02201	3.21156	2.09363	0.704448	1.44225	0.98876
ENSG00000116863	ADPRHL2	2668.38	3063.19	2359.52	2521.92	2326.35	2841.7
ENSG00000171812	COL8A2	2.02201	3.21156	2.09363	0.704448	1.44225	2.96628
ENSG00000054116	TRAPPC3	3073.45	3203.21	2811.75	3072.1	2763.35	2815
ENSG00000116871	MAP7D1	11462.1	9948.13	8280.31	9587.54	9140.98	10220.8
ENSG00000054118	THRAP3	20103.5	17594.2	14967.4	19363.2	16730.1	19181
ENSG00000214193	SH3D21	109.863	138.097	169.584	133.141	174.512	169.078
ENSG00000142694	EVA1B	4.71802	8.35006	6.28089	4.93114	12.9802	14.8314
ENSG00000196182	STK40	4730.83	4300.92	3414.71	4349.97	3943.11	4595.76
ENSG00000181817	LSM10	1731.51	1747.09	1304.33	1518.09	1507.15	1630.47
ENSG00000116885	OSCP1	116.603	79.0044	64.9026	73.2626	102.4	87.9996
ENSG00000116898	MRPS15	5498.52	5314.49	4608.08	4733.19	4721.93	4471.17
ENSG00000119535	CSF3R	0.674003	3.21156	6.28089	7.74893	1.44225	0.98876
ENSG00000163873	GRIK3	0.674003	4.49618	2.09363	3.52224	1.44225	2.96628
ENSG00000223944	RP5-1180C18.1	2.02201	1.92694	2.09363	0.704448	4.32675	2.96628
ENSG00000233621	LINC01137	47.8542	66.1581	35.5917	42.9713	67.7857	56.3593
ENSG00000163874	ZC3H12A	1143.11	1069.45	822.797	1129.94	1178.32	1285.39
ENSG00000163875	MEAF6	3626.14	3253.31	2594.01	3306.68	3328.71	3597.11
ENSG00000163877	SNIP1	1169.4	1084.87	973.538	1202.49	1054.28	1165.75
ENSG00000237749	RP3-423B22.5	8.08804	2.56925	4.18726	4.93114	1.44225	2.96628
ENSG00000163879	DNALI1	0.674003	3.21156	2.09363	2.11334	1.44225	0.98876
ENSG00000134697	GNL2	10075.7	9118.9	7537.07	8553.41	7984.29	8379.74
ENSG00000116922	C1orf109	1394.51	1574.31	1350.39	1315.91	1311	1297.25
ENSG00000134690	CDCA8	7683.64	7484.22	5960.57	7196.64	6493.01	6960.87
ENSG00000183317	EPHA10	8.76204	4.49618	10.4682	3.52224	15.8647	7.91008
ENSG00000214141	ACTN4P2	0.674003	1.92694	2.09363	0.704448	1.44225	0.98876
ENSG00000185090	MANEAL	926.754	984.022	852.108	929.167	881.214	800.895
ENSG00000233728	RP11-109P14.9	0.674003	0.642312	2.09363	2.11334	1.44225	2.96628
ENSG00000196449	YRDC	2129.85	2911.6	2374.18	2136.59	2340.77	2487.72
ENSG00000197982	C1orf122	952.366	966.68	730.677	837.589	901.406	1020.4
ENSG00000188786	MTF1	1800.94	1736.81	1354.58	1907.65	1651.38	1885.57
ENSG00000230955	RP11-109P14.10	6.74003	3.21156	14.6554	10.5667	18.7492	4.9438
ENSG00000204084	INPP5B	3132.77	2998.31	2644.26	3701.17	3194.58	3629.74
ENSG00000277168	Metazoa_SRP	0.674003	0.642312	2.09363	0.704448	1.44225	2.96628
ENSG00000183431	SF3A3	14949.4	14628.7	12676.9	14630.7	13014.9	14452.7
ENSG00000212541	RNU6-510P	0.674003	1.92694	2.09363	0.704448	1.44225	0.98876
ENSG00000183386	FHL3	146.259	179.205	115.15	141.594	171.628	129.528
ENSG00000183520	UTP11L	4388.43	3758.81	3358.18	3423.62	3658.99	3568.43
ENSG00000224592	RP5-884C9.2	7.41403	4.49618	2.09363	2.11334	1.44225	0.98876
ENSG00000185668	POU3F1	6.06603	8.35006	2.09363	2.11334	12.9802	0.98876
ENSG00000238063	RP11-329N22.1	6.06603	7.06543	14.6554	11.9756	4.32675	12.8539
ENSG00000215895	RP11-334L9.1	51.8982	41.108	27.2172	65.5137	41.8252	58.3368
ENSG00000116954	RRAGC	744.099	629.466	531.782	934.803	643.243	676.312
ENSG00000273637	RP5-864K19.7	23.5901	23.7655	31.4045	19.0201	21.6337	14.8314
ENSG00000228436	RP5-864K19.4	134.127	126.535	106.775	140.89	116.822	134.471
ENSG00000158315	RHBDL2	2.02201	3.21156	6.28089	0.704448	4.32675	0.98876
ENSG00000174574	AKIRIN1	6059.29	6046.08	5190.11	6088.55	5544.01	5956.29
ENSG00000168653	NDUFS5	11170.3	11131.3	9837.97	10202.5	10255.8	10228.7
ENSG00000127603	MACF1	12919.3	11864.1	9138.7	12265.9	10668.3	12829.2
ENSG00000217897	HSPE1P8	4.71802	3.21156	2.09363	2.11334	1.44225	0.98876
ENSG00000183682	BMP8A	6.06603	5.78081	23.0299	21.8379	7.21125	8.89884
ENSG00000090621	PABPC4	38051.5	34953.3	30223.7	32696.3	30763.2	35104.9
ENSG00000228060	RP11-69E11.8	2.02201	27.6194	27.2172	33.1091	15.8647	12.8539
ENSG00000163909	HEYL	2.02201	1.92694	6.28089	0.704448	10.0957	0.98876
ENSG00000116981	NT5C1A	216.355	170.213	144.461	195.132	119.707	188.853
ENSG00000116983	HPCAL4	26.2861	37.8964	31.4045	26.0646	15.8647	28.674
ENSG00000084072	PPIE	2478.98	2912.89	2380.46	2886.12	2738.83	2698.33
ENSG00000116985	BMP8B	315.433	316.018	230.299	278.257	346.14	320.358
ENSG00000261798	RP1-118J21.25	2.02201	1.92694	6.28089	0.704448	1.44225	8.89884
ENSG00000043514	TRIT1	2358.34	2520.43	2166.91	2524.74	2192.22	2369.07
ENSG00000236546	RP1-118J21.5	3.37002	3.21156	2.09363	2.11334	1.44225	0.98876
ENSG00000116990	MYCL	22.2421	28.904	18.8427	23.2468	15.8647	20.764
ENSG00000168389	MFSD2A	1355.42	1258.93	994.475	1165.16	1182.64	1252.76
ENSG00000131236	CAP1	27278.3	26659.2	22785	27863	26629.7	26474
ENSG00000131238	PPT1	9008.05	8899.88	7530.79	7841.92	7234.32	7650.04
ENSG00000117000	RLF	2402.15	2255.8	1942.89	2477.54	2369.62	2365.11
ENSG00000188800	TMCO2	2.02201	1.92694	2.09363	0.704448	1.44225	0.98876
ENSG00000259943	RP1-39G22.7	200.179	210.036	257.517	213.448	229.318	244.224
ENSG00000084073	ZMPSTE24	4688.37	4390.85	3858.56	4739.53	4388.77	4534.45
ENSG00000049089	COL9A2	1290.72	1420.15	1237.34	1446.94	1560.51	1566.2
ENSG00000227311	RP1-228H13.1	0.674003	2.56925	14.6554	1.4089	1.44225	2.96628
ENSG00000084070	SMAP2	14022.6	13171.3	11232.3	12910.4	11719.7	12930
ENSG00000187801	ZFP69B	451.582	451.545	389.415	493.818	437.002	431.099
ENSG00000260920	RP1-228H13.5	283.755	243.436	163.303	263.464	226.433	238.291
ENSG00000279667	RP11-656D10.7	7.41403	0.642312	2.09363	4.93114	7.21125	0.98876
ENSG00000187815	ZFP69	439.45	373.183	374.76	412.102	411.041	406.38
ENSG00000238287	RP11-656D10.3	49.2022	52.0273	48.1535	61.9914	59.1322	70.202
ENSG00000164002	EXO5	489.326	515.777	454.318	642.457	532.19	501.301
ENSG00000227278	RP11-656D10.5	6.06603	5.78081	2.09363	6.34003	1.44225	12.8539
ENSG00000117010	ZNF684	313.411	325.652	307.764	328.977	327.391	325.302
ENSG00000117016	RIMS3	143.563	181.774	102.588	245.852	226.433	260.044
ENSG00000272145	NFYC-AS1	76.1623	100.843	52.3408	89.4649	96.6307	147.325
ENSG00000066136	NFYC	5962.91	4932.96	3946.49	5308.02	4778.17	5204.83
ENSG00000117013	KCNQ4	4.71802	12.2039	2.09363	16.2023	4.32675	10.8764
ENSG00000229528	RP5-1066H13.4	0.674003	1.92694	2.09363	0.704448	1.44225	0.98876
ENSG00000171793	CTPS1	9760.91	10545.5	8634.13	9791.13	8530.91	9642.39
ENSG00000281207	SLFNL1-AS1	103.122	120.112	110.962	137.367	122.591	198.741
ENSG00000171790	SLFNL1	3.37002	5.78081	2.09363	4.93114	7.21125	10.8764
ENSG00000010803	SCMH1	2832.83	2476.11	1926.14	2404.28	2102.8	2304.8
ENSG00000235358	RP11-399E6.1	15.5021	8.35006	14.6554	24.6557	21.6337	16.8089
ENSG00000204060	FOXO6	390.248	317.302	232.393	276.144	272.585	390.56
ENSG00000127129	EDN2	42.4622	28.2617	27.2172	11.9756	24.5182	28.674
ENSG00000127124	HIVEP3	4345.3	3478.76	2797.09	3350.36	3008.53	3404.3
ENSG00000198815	FOXJ3	5280.14	4807.06	4105.61	5489.77	4807.02	5125.73
ENSG00000177181	RIMKLA	15.5021	16.0578	18.8427	17.6112	15.8647	18.7864
ENSG00000066185	ZMYND12	46.5062	32.7579	48.1535	33.1091	64.9012	46.4717
ENSG00000127125	PPCS	1310.94	1418.22	1170.34	1352.54	1373.02	1524.67
ENSG00000186409	CCDC30	12.1321	23.1232	20.9363	26.0646	44.7097	14.8314
ENSG00000236876	TMSB4XP1	4.04402	3.85387	14.6554	0.704448	1.44225	3.95504
ENSG00000171960	PPIH	3449.55	3358.65	2941.55	3001.65	3027.28	3086.91
ENSG00000234917	RP5-994D16.3	10.11	8.35006	10.4682	6.34003	10.0957	8.89884
ENSG00000065978	YBX1	119303	103126	84471.7	93669.1	93479.4	96171.7
ENSG00000164007	CLDN19	2.02201	0.642312	2.09363	0.704448	1.44225	0.98876
ENSG00000117385	P3H1	1753.76	1770.85	1283.4	1577.26	1481.19	1658.15
ENSG00000274386	RP5-994D16.11	5.39202	3.21156	10.4682	3.52224	11.538	8.89884
ENSG00000177868	CCDC23	527.744	475.311	425.007	509.316	552.382	540.852
ENSG00000164010	ERMAP	188.047	204.898	157.022	224.015	171.628	186.876
ENSG00000228192	RP11-342M1.3	314.085	268.486	265.891	224.719	171.628	214.561
ENSG00000164011	ZNF691	529.092	583.219	475.254	471.276	484.596	475.593
ENSG00000225099	ATP6V1E1P1	0.674003	4.49618	2.09363	3.52224	4.32675	2.96628
ENSG00000117394	SLC2A1	6122.64	6216.94	4830.01	5537.67	4985.86	5389.73
ENSG00000227533	SLC2A1-AS1	14.1541	23.7655	14.6554	21.8379	21.6337	30.6516
ENSG00000186973	FAM183A	0.674003	0.642312	2.09363	2.11334	1.44225	0.98876
ENSG00000117395	EBNA1BP2	9851.23	10008.5	8906.31	8556.23	8549.66	8570.57
ENSG00000243710	CFAP57	1321.05	1213.33	992.381	1188.4	1140.82	1098.51
ENSG00000066056	TIE1	472.476	413.007	332.887	402.944	356.236	510.2
ENSG00000117400	MPL	3.37002	0.642312	10.4682	6.34003	4.32675	4.9438
ENSG00000234694	RP1-92O14.3	45.1582	41.7503	48.1535	38.7447	50.4787	40.5392
ENSG00000117399	CDC20	10420.8	10133.1	8445.71	8626.67	8078.04	9129.22
ENSG00000066322	ELOVL1	3305.99	3432.52	2673.57	3106.62	2920.56	3020.66
ENSG00000229431	RP1-92O14.6	42.4622	81.5736	64.9026	56.3559	56.2477	80.0895
ENSG00000159479	MED8	2141.31	2327.1	1821.46	2476.14	2115.78	2536.17
ENSG00000198198	SZT2	2204.66	2180.01	1568.13	2173.93	1896.56	2203.95
ENSG00000229372	SZT2-AS1	2.02201	1.92694	2.09363	0.704448	1.44225	0.98876
ENSG00000178922	HYI	2.02201	3.21156	2.09363	0.704448	4.32675	0.98876
ENSG00000229348	HYI-AS1	8.76204	5.78081	6.28089	11.9756	4.32675	8.89884
ENSG00000142949	PTPRF	352.504	325.652	240.768	485.365	500.461	499.324
ENSG00000236200	KDM4A-AS1	320.151	305.741	282.64	245.148	216.337	262.021
ENSG00000126091	ST3GAL3	4.71802	3.85387	2.09363	4.22669	4.32675	6.92132
ENSG00000229444	RP11-184I16.4	2.02201	1.92694	2.09363	3.52224	10.0957	0.98876
ENSG00000117407	ARTN	6.06603	10.9193	18.8427	8.45338	12.9802	20.764
ENSG00000237950	RP11-7O11.3	68.0743	101.485	94.2134	64.1048	87.9772	97.8872
ENSG00000117408	IPO13	2458.76	2289.2	1718.87	2101.37	1850.41	2293.92
ENSG00000132768	DPH2	4077.04	4356.8	3557.08	3867.42	3689.27	3998.54
ENSG00000117410	ATP6V0B	4319.69	5744.2	5064.49	4882.53	5510.84	5058.5
ENSG00000117411	B4GALT2	3845.19	3697.79	2845.24	2895.28	2821.04	3172.93
ENSG00000159214	CCDC24	62.6823	81.5736	77.4643	64.1048	99.5152	76.1345
ENSG00000196517	SLC6A9	77.5104	82.8583	106.775	107.781	105.284	131.505
ENSG00000230615	RP5-1198O20.4	19.5461	22.4809	14.6554	20.429	10.0957	8.89884
ENSG00000171872	KLF17	0.674003	0.642312	6.28089	0.704448	1.44225	4.9438
ENSG00000233514	RP11-570P14.1	58.6383	30.1887	31.4045	50.0158	27.4027	32.6291
ENSG00000226804	RP4-675G8.3	0.674003	1.92694	2.09363	2.11334	1.44225	2.96628
ENSG00000178028	DMAP1	2102.89	2157.53	1702.12	2030.92	1931.17	2269.2
ENSG00000117419	ERI3	3231.17	3209.63	2621.23	2748.76	2770.56	2835.76
ENSG00000187147	RNF220	5600.29	5068.48	4405	4888.17	4512.8	5089.15
ENSG00000126106	TMEM53	517.634	468.888	404.071	371.244	376.427	406.38
ENSG00000198520	C1orf228	31.6781	26.9771	52.3408	20.429	38.9407	24.719
ENSG00000142945	KIF2C	8709.47	8490.72	7271.18	8504.8	7072.79	8165.18
ENSG00000225721	RP11-269F19.2	12.1321	12.2039	14.6554	6.34003	12.9802	12.8539
ENSG00000142937	RPS8	86560.2	87604.3	77782.6	67629.1	81830.4	71254
ENSG00000234093	RPS15AP11	18.1981	17.3424	31.4045	20.429	12.9802	38.5616
ENSG00000142959	BEST4	0.674003	3.21156	2.09363	3.52224	1.44225	1.97752
ENSG00000173846	PLK3	727.249	753.432	492.003	586.805	514.883	584.357
ENSG00000188396	TCTEX1D4	0.674003	1.92694	2.09363	0.704448	4.32675	0.98876
ENSG00000222009	BTBD19	20.8941	23.7655	14.6554	33.1091	24.5182	34.6066
ENSG00000117425	PTCH2	42.4622	25.0502	35.5917	18.3157	25.9605	16.8089
ENSG00000226499	RP5-882O7.1	26.2861	25.0502	27.2172	13.3845	7.21125	8.89884
ENSG00000070785	EIF2B3	3037.06	3054.19	2654.72	2807.23	2523.94	2864.44
ENSG00000229815	CCNB1IP1P1	2.02201	0.642312	2.09363	0.704448	1.44225	0.98876
ENSG00000126107	HECTD3	2253.87	2357.29	1857.05	2288.05	2210.97	2509.47
ENSG00000126088	UROD	2119.07	2508.87	1965.92	1880.88	1977.32	2010.15
ENSG00000162415	ZSWIM5	123.343	107.266	73.2771	102.145	99.5152	125.573
ENSG00000281912	LINC01144	33.0262	25.0502	31.4045	45.7891	53.3632	46.4717
ENSG00000186603	HPDL	1773.3	1837.01	1543.01	1480.05	1523.02	1617.61
ENSG00000132781	MUTYH	2.02201	2.56925	2.09363	2.11334	2.8845	0.98876
ENSG00000132773	TOE1	2120.41	2104.21	1915.67	1782.96	1776.85	1889.52
ENSG00000280670	CCDC163P	173.219	206.182	157.022	191.61	157.205	140.404
ENSG00000132763	MMACHC	1341.94	976.314	988.194	997.499	918.713	1001.61
ENSG00000117450	PRDX1	38515.9	39467.5	35091.3	37046.2	34214.5	36364.6
ENSG00000117448	AKR1A1	9782.48	11622	9873.56	10499.1	9546.25	10527.3
ENSG00000132780	NASP	19091.1	18448.5	15354.7	17477.4	17035.9	19353
ENSG00000159588	CCDC17	20.8941	30.831	20.9363	32.4046	36.0562	52.4043
ENSG00000159592	GPBP1L1	6339	5461.58	4842.57	6206.19	5081.05	6041.32
ENSG00000159596	TMEM69	3645.68	3209.63	2824.31	2857.24	2512.4	2582.64
ENSG00000197429	IPP	844.526	929.426	789.299	1122.19	1052.84	1148.94
ENSG00000236111	RP11-630I5.1	2.02201	1.92694	10.4682	4.93114	7.21125	2.96628
ENSG00000086015	MAST2	4744.31	4232.19	3601.04	3891.37	3317.17	3822.55
ENSG00000232467	TMA16P2	4.71802	5.78081	10.4682	4.93114	4.32675	0.98876
ENSG00000117461	PIK3R3	1913.49	2141.47	1622.56	2488.11	2228.28	2516.39
ENSG00000278139	RP4-533D7.6	0.674003	0.642312	4.18726	2.11334	10.0957	0.98876
ENSG00000227857	RP4-533D7.5	3.37002	17.3424	14.6554	3.52224	1.44225	10.8764
ENSG00000117472	TSPAN1	7.41403	4.49618	18.8427	9.15783	4.32675	14.8314
ENSG00000085998	POMGNT1	2810.59	2972.62	2367.9	2445.84	2167.7	2456.08
ENSG00000171357	LURAP1	0.674003	1.92694	2.09363	0.704448	1.44225	0.98876
ENSG00000085999	RAD54L	3226.45	3715.78	3058.79	3386.28	3066.22	3280.71
ENSG00000132128	LRRC41	5112.31	5137.85	4375.69	5339.72	4779.62	5225.6
ENSG00000173660	UQCRH	20551.7	22335.8	18955.7	20992.6	21065.5	22973.8
ENSG00000117481	NSUN4	4086.48	4269.45	3582.2	4031.56	3778.69	3773.11
ENSG00000117480	FAAH	11.4581	23.7655	27.2172	31.7002	36.0562	20.764
ENSG00000079277	MKNK1	1317.68	1376.47	1007.04	1339.86	1186.97	1272.53
ENSG00000123472	ATPAF1	5509.3	5415.33	4465.71	5420.03	4821.44	5240.43
ENSG00000186118	TEX38	7.41403	8.35006	6.28089	4.93114	1.44225	6.92132
ENSG00000228237	EFCAB14-AS1	0.674003	9.63468	2.09363	2.11334	7.21125	0.98876
ENSG00000159658	EFCAB14	7577.14	6714.09	5087.52	7959.56	6403.59	7737.05
ENSG00000142973	CYP4B1	2.02201	7.06543	10.4682	3.52224	10.0957	0.98876
ENSG00000186377	CYP4X1	6.06603	0.642312	10.4682	0.704448	4.32675	0.98876
ENSG00000225506	CYP4A22-AS1	23.5901	36.6118	35.5917	44.3802	12.9802	11.8651
ENSG00000224805	LINC00853	4.71802	3.21156	10.4682	2.11334	4.32675	0.98876
ENSG00000226252	RP1-18D14.7	0.674003	0.642312	2.09363	0.704448	1.44225	1.97752
ENSG00000123473	STIL	4636.47	3814.05	3138.35	4258.39	3728.22	3967.89
ENSG00000162368	CMPK1	12454.9	12312.5	11211.4	12952.7	11774.5	12965.6
ENSG00000225762	LINC01389	58.6383	31.4733	56.528	47.9025	59.1322	66.2469
ENSG00000237424	FOXD2-AS1	146.933	145.805	92.1198	171.181	184.608	201.707
ENSG00000186564	FOXD2	2.02201	0.642312	2.09363	6.34003	4.32675	12.8539
ENSG00000269113	TRABD2B	0.674003	1.92694	2.09363	2.11334	4.32675	0.98876
ENSG00000226133	RP4-683M8.2	0.674003	1.92694	2.09363	0.704448	1.44225	0.98876
ENSG00000223720	RP5-1024N4.2	0.674003	0.642312	2.09363	2.11334	1.44225	0.98876
ENSG00000132122	SPATA6	0.674003	3.21156	2.09363	2.11334	1.44225	6.92132
ENSG00000235105	RP11-329A14.1	3.37002	1.92694	6.28089	3.52224	1.44225	0.98876
ENSG00000186094	AGBL4	0.674003	4.49618	6.28089	2.11334	1.44225	4.9438
ENSG00000229846	RP11-141A19.1	2.02201	0.642312	2.09363	0.704448	1.44225	0.98876
ENSG00000215887	ZNF859P	0.674003	0.642312	2.09363	0.704448	4.32675	0.98876
ENSG00000234080	RP11-183G22.1	2.02201	3.21156	2.09363	0.704448	12.9802	0.98876
ENSG00000225671	FCF1P6	0.674003	1.92694	2.09363	2.11334	1.44225	0.98876
ENSG00000142700	DMRTA2	2.02201	0.642312	2.09363	0.704448	1.44225	0.98876
ENSG00000225767	RP5-850O15.3	0.674003	1.92694	2.09363	0.704448	1.44225	0.98876
ENSG00000185104	FAF1	3984.71	3970.77	3492.18	4395.05	4155.12	4299.13
ENSG00000123080	CDKN2C	276.341	260.136	219.831	573.421	511.999	560.627
ENSG00000213478	CFL1P2	0.674003	0.642312	6.28089	2.11334	1.44225	0.98876
ENSG00000203356	LINC01562	2.02201	3.21156	6.28089	4.93114	7.21125	6.92132
ENSG00000123091	RNF11	2418.32	2362.42	2204.59	2432.46	2239.81	2332.48
ENSG00000233406	RP11-296A18.5	11.4581	13.4886	2.09363	6.34003	7.21125	2.96628
ENSG00000085831	TTC39A	10.11	5.78081	2.09363	4.93114	7.21125	2.96628
ENSG00000261664	TTC39A-AS1	0.674003	0.642312	2.09363	2.11334	1.44225	0.98876
ENSG00000085832	EPS15	6734.64	5826.41	5357.6	6983.2	5699.77	6903.52
ENSG00000227070	RP11-191G24.1	43.8102	37.8964	31.4045	58.4692	37.4985	40.5392
ENSG00000117859	OSBPL9	10060.2	9555.68	8619.48	10857.7	9376.06	10051.7
ENSG00000078618	NRD1	7832.59	8104.05	6460.94	8275.86	6997.79	8205.72
ENSG00000266993	RP4-657D16.3	4.71802	0.642312	10.4682	2.11334	1.44225	0.98876
ENSG00000272175	RP4-657D16.6	0.674003	1.92694	2.09363	0.704448	1.44225	0.98876
ENSG00000169213	RAB3B	90.3164	66.1581	94.2134	38.7447	87.9772	64.2694
ENSG00000117862	TXNDC12	474.498	602.489	391.509	545.243	491.807	615.997
ENSG00000223390	RP11-91A18.4	8.76204	14.7732	31.4045	16.2023	1.44225	8.89884
ENSG00000134717	BTF3L4	3337.66	3431.23	2949.93	3572.26	3444.09	3067.13
ENSG00000157077	ZFYVE9	345.764	326.937	215.644	352.224	233.644	382.65
ENSG00000228407	RP4-800M22.1	8.76204	3.21156	2.09363	4.93114	7.21125	0.98876
ENSG00000154222	CC2D1B	1406.64	1444.56	1208.02	1543.45	1322.54	1526.65
ENSG00000272100	RP11-155O18.6	0.674003	0.642312	2.09363	0.704448	7.21125	0.98876
ENSG00000085840	ORC1	5069.85	4629.14	3837.63	4978.34	4214.25	4762.86
ENSG00000134748	PRPF38A	8139.26	7136.09	6343.7	7298.79	6716.56	7274.31
ENSG00000134744	ZCCHC11	4118.83	3546.2	2962.49	3994.93	3689.27	4060.84
ENSG00000272371	RP11-25O10.2	2.02201	5.78081	2.09363	9.15783	1.44225	8.89884
ENSG00000116157	GPX7	0.674003	3.21156	2.09363	10.5667	1.44225	2.96628
ENSG00000182183	FAM159A	0.674003	0.642312	2.09363	2.11334	7.21125	0.98876
ENSG00000162377	COA7	4481.45	4331.75	4030.24	4171.04	3715.23	4015.35
ENSG00000233664	NDUFS5P3	0.674003	3.21156	2.09363	2.11334	7.21125	2.96628
ENSG00000162378	ZYG11B	1372.94	1251.22	1141.03	1409.6	1181.2	1305.16
ENSG00000228929	RPS13P2	81.5544	71.2966	69.0898	35.2224	85.0927	29.6628
ENSG00000203995	ZYG11A	1274.54	1407.95	1141.03	1465.96	1093.23	1483.14
ENSG00000121310	ECHDC2	97.7304	70.012	43.9662	81.0116	73.5547	113.707
ENSG00000230953	RP4-631H13.6	3.37002	5.1385	2.09363	2.11334	4.32675	0.98876
ENSG00000116171	SCP2	3362.6	4112.08	3278.63	4415.48	3904.17	4509.73
ENSG00000236360	RP11-334A14.2	4.71802	7.06543	14.6554	6.34003	10.0957	14.8314
ENSG00000157184	CPT2	2478.98	2262.22	1907.3	2334.54	1889.35	2287.99
ENSG00000236723	RP5-1024G6.2	25.6121	26.3348	23.0299	28.8824	18.7492	16.8089
ENSG00000162384	C1orf123	1523.92	1542.19	1287.58	1442.71	1374.46	1405.03
ENSG00000259818	RP5-1024G6.7	14.1541	10.9193	2.09363	6.34003	4.32675	6.92132
ENSG00000162385	MAGOH	3680.06	3816.62	3477.52	3301.75	3408.04	3329.15
ENSG00000226754	RP5-1024G6.5	22.2421	17.3424	23.0299	37.3358	10.0957	26.6965
ENSG00000157193	LRP8	2197.92	2367.56	1932.42	2102.78	1932.61	2275.14
ENSG00000234578	RP4-784A16.1	0.674003	0.642312	2.09363	2.11334	1.44225	0.98876
ENSG00000228838	RP4-784A16.2	2.02201	0.642312	2.09363	0.704448	1.44225	0.98876
ENSG00000225675	RP4-784A16.5	22.2421	27.6194	35.5917	33.1091	21.6337	51.4155
ENSG00000226938	RP11-117D22.1	0.674003	1.92694	2.09363	0.704448	12.9802	0.98876
ENSG00000230138	RP11-117D22.2	22.2421	14.1309	31.4045	43.6758	30.2872	52.4043
ENSG00000174332	GLIS1	2.02201	1.92694	2.09363	0.704448	1.44225	6.92132
ENSG00000058804	NDC1	8473.57	8504.21	7809.24	8201.89	6840.59	7543.25
ENSG00000058799	YIPF1	1415.41	1190.85	1002.85	1332.11	1237.45	1274.51
ENSG00000211452	DIO1	4.71802	4.49618	2.09363	0.704448	1.44225	0.98876
ENSG00000081870	HSPB11	2746.56	2621.92	2562.6	2831.18	2699.89	2660.75
ENSG00000116212	LRRC42	2332.72	2550.62	2267.4	2531.79	2235.49	2579.67
ENSG00000219102	HNRNPA3P12	11.4581	26.3348	10.4682	11.9756	21.6337	22.7415
ENSG00000116209	TMEM59	3121.31	3630.35	3104.85	4171.04	3712.35	4019.31
ENSG00000116205	TCEANC2	1465.28	1427.22	1182.9	1491.32	1521.57	1410.96
ENSG00000256407	RP11-446E24.4	8.76204	5.1385	10.4682	11.9756	7.21125	8.89884
ENSG00000116221	MRPL37	11647.4	11312.4	9063.33	10159.6	9205.88	10397.8
ENSG00000157216	SSBP3	6768.34	5515.53	4511.77	5606	5438.72	5490.58
ENSG00000198711	SSBP3-AS1	2.02201	1.92694	2.09363	0.704448	7.21125	2.96628
ENSG00000232245	RP4-705F19.1	24.9381	19.9117	10.4682	16.2023	21.6337	20.764
ENSG00000237173	RP5-866L20.2	2.69601	5.78081	4.18726	7.04448	4.32675	5.93256
ENSG00000227453	HNRNPA1P63	2.02201	0.642312	2.09363	0.704448	1.44225	0.98876
ENSG00000162390	ACOT11	12.8061	12.2039	10.4682	17.6112	10.0957	10.8764
ENSG00000162391	FAM151A	8.08804	3.21156	6.28089	9.15783	7.21125	10.8764
ENSG00000243725	TTC4	22.2421	22.4809	33.4981	20.429	5.769	20.764
ENSG00000162396	PARS2	653.783	782.336	412.445	531.858	522.094	651.593
ENSG00000006555	TTC22	11.4581	5.78081	14.6554	4.93114	7.21125	10.8764
ENSG00000162398	C1orf177	14.1541	19.9117	6.28089	20.429	30.2872	20.764
ENSG00000116133	DHCR24	23124.4	21915.7	18342.3	20940.4	18635.3	20835.1
ENSG00000233203	RP11-67L3.4	2.02201	0.642312	2.09363	0.704448	1.44225	0.98876
ENSG00000162399	BSND	2.02201	0.642312	2.09363	2.11334	1.44225	0.98876
ENSG00000162402	USP24	7701.83	7238.21	6048.5	7227.64	5607.47	6991.52
ENSG00000231090	RP11-101C11.1	7.41403	3.21156	2.09363	2.11334	1.44225	12.8539
ENSG00000233079	RP11-90C4.3	3.37002	5.78081	6.28089	7.74893	1.44225	4.9438
ENSG00000230250	RP11-90C4.2	2.02201	1.92694	6.28089	0.704448	1.44225	0.98876
ENSG00000235612	RP1-158P9.1	0.674003	0.642312	2.09363	0.704448	2.8845	0.98876
ENSG00000260971	RP11-504A18.1	16.8501	10.9193	23.0299	13.3845	12.9802	14.8314
ENSG00000223956	RP4-710M16.2	3.37002	0.642312	2.09363	0.704448	7.21125	0.98876
ENSG00000162407	PPAP2B	160.413	184.344	146.554	90.8738	126.918	102.831
ENSG00000187889	C1orf168	3.37002	1.92694	2.09363	3.52224	4.32675	4.9438
ENSG00000157131	C8A	0.674003	1.92694	2.09363	0.704448	1.44225	0.98876
ENSG00000173406	DAB1	81.5544	61.0196	23.0299	61.287	73.5547	94.9209
ENSG00000184292	TACSTD2	59.9863	68.7274	48.1535	64.1048	53.3632	79.1008
ENSG00000185839	RP4-592A1.2	35.7222	48.1734	27.2172	34.518	36.0562	52.4043
ENSG00000162601	MYSM1	1833.96	1968.69	1683.28	2030.92	1746.56	1782.73
ENSG00000177606	JUN	294.539	305.098	265.891	289.528	284.123	273.886
ENSG00000234807	LINC01135	115.255	89.2814	106.775	75.376	70.6702	99.8647
ENSG00000272226	RP11-63G10.3	0.674003	0.642312	2.09363	0.704448	1.44225	2.96628
ENSG00000231740	RP11-63G10.2	2.02201	0.642312	2.09363	0.704448	1.44225	2.96628
ENSG00000232453	RP4-794H19.1	0.674003	8.35006	2.09363	6.34003	1.44225	10.8764
ENSG00000241042	RP11-145M4.1	11.4581	4.49618	6.28089	9.15783	18.7492	10.8764
ENSG00000224609	HSD52	11.4581	27.6194	14.6554	6.34003	7.21125	8.89884
ENSG00000172456	FGGY	394.292	421.999	307.764	436.758	307.199	422.2
ENSG00000226883	RP4-782L23.2	2.02201	3.21156	2.09363	3.52224	1.44225	0.98876
ENSG00000134709	HOOK1	1072.34	1060.46	841.64	1210.95	933.135	1080.71
ENSG00000134716	CYP2J2	0.674003	3.21156	6.28089	0.704448	1.44225	2.96628
ENSG00000226476	RP11-776H12.1	0.674003	4.49618	2.09363	0.704448	1.44225	0.98876
ENSG00000231252	RP11-436K8.1	4.71802	0.642312	2.09363	2.11334	1.44225	0.98876
ENSG00000162599	NFIA	6.06603	5.78081	2.09363	0.704448	1.44225	8.89884
ENSG00000237928	NFIA-AS2	0.674003	4.49618	2.09363	0.704448	1.44225	0.98876
ENSG00000162604	TM2D1	758.927	776.555	728.584	831.953	774.488	770.244
ENSG00000132849	INADL	161.087	116.901	123.524	182.452	108.169	159.19
ENSG00000240563	L1TD1	0.674003	0.642312	6.28089	0.704448	1.44225	0.98876
ENSG00000132854	KANK4	0.674003	0.642312	2.09363	0.704448	7.21125	0.98876
ENSG00000162607	USP1	9454.92	9497.23	8504.33	9870.73	9292.41	10874.4
ENSG00000116641	DOCK7	4175.45	3882.78	3496.36	4120.32	3299.87	3765.2
ENSG00000132855	ANGPTL3	0.674003	0.642312	2.09363	2.11334	1.44225	2.96628
ENSG00000235545	RP11-230B22.1	31.6781	30.1887	35.5917	29.5868	28.845	46.4717
ENSG00000125703	ATG4C	1560.99	1571.74	1249.9	1394.1	1308.12	1385.25
ENSG00000234318	RP4-771M4.3	0.674003	1.28462	2.09363	3.52224	1.44225	0.98876
ENSG00000229537	RP11-5P4.1	0.674003	1.92694	2.09363	0.704448	1.44225	0.98876
ENSG00000142856	ITGB3BP	2128.5	2192.21	1997.32	1988.66	1952.81	1798.55
ENSG00000187140	FOXD3	2.02201	0.642312	2.09363	0.704448	1.44225	0.98876
ENSG00000088035	ALG6	848.57	892.171	910.729	1029.2	806.218	860.221
ENSG00000203965	EFCAB7	537.18	491.369	349.636	517.769	379.312	505.256
ENSG00000079739	PGM1	5786.99	5941.39	4897	5709.55	5200.75	5447.08
ENSG00000185483	ROR1	26.2861	27.6194	23.0299	30.2913	27.4027	16.8089
ENSG00000223949	ROR1-AS1	22.2421	23.7655	35.5917	16.2023	10.0957	6.92132
ENSG00000177414	UBE2U	0.674003	3.21156	2.09363	2.11334	1.44225	2.96628
ENSG00000158966	CACHD1	4.71802	4.49618	2.09363	3.52224	4.32675	6.92132
ENSG00000162437	RAVER2	3.37002	0.642312	6.28089	2.11334	1.44225	6.92132
ENSG00000162434	JAK1	6309.34	5427.54	4771.38	6865.55	5849.76	6565.37
ENSG00000162433	AK4	7027.16	6712.16	5916.6	6285.79	5571.41	5980.02
ENSG00000116675	DNAJC6	12.8061	3.21156	10.4682	11.9756	10.0957	4.9438
ENSG00000229294	RP5-1044H5.1	3.37002	0.642312	2.09363	0.704448	1.44225	0.98876
ENSG00000116678	LEPR	92.3384	93.1352	46.0599	133.845	148.552	149.303
ENSG00000184588	PDE4B	328.239	362.906	249.142	259.941	287.008	260.044
ENSG00000118473	SGIP1	7.41403	3.21156	2.09363	3.52224	1.44225	3.95504
ENSG00000152763	WDR78	24.9381	32.7579	43.9662	34.518	38.9407	38.5616
ENSG00000198160	MIER1	3586.37	3363.79	3222.1	3925.89	3465.73	3823.53
ENSG00000116704	SLC35D1	1730.17	1614.13	1423.67	1785.78	1602.34	1820.31
ENSG00000203963	C1orf141	3.37002	5.78081	6.28089	2.11334	1.44225	2.96628
ENSG00000162594	IL23R	494.044	433.561	412.445	271.213	295.661	267.954
ENSG00000081985	IL12RB2	14.1541	10.9193	18.8427	19.0201	15.8647	24.719
ENSG00000142864	SERBP1	73636.9	65562.7	55862.3	60924.9	54945.4	64266.4
ENSG00000235200	RP4-763G1.2	4.71802	1.92694	2.09363	6.34003	1.44225	6.92132
ENSG00000116717	GADD45A	2202.64	1985.39	1911.48	1880.17	1975.88	2176.26
ENSG00000172380	GNG12	1085.82	905.018	981.913	743.193	598.534	527.009
ENSG00000232284	GNG12-AS1	24.9381	10.9193	31.4045	11.9756	15.8647	22.7415
ENSG00000162595	DIRAS3	0.674003	3.21156	2.09363	0.704448	1.44225	2.96628
ENSG00000116729	WLS	2.02201	4.49618	2.09363	2.11334	7.21125	0.98876
ENSG00000229133	RPS7P4	7.41403	12.2039	14.6554	16.2023	12.9802	6.92132
ENSG00000024526	DEPDC1	2578.74	2577.6	2340.68	2331.02	2167.7	2050.69
ENSG00000233589	RP4-694A7.2	0.674003	0.642312	2.09363	2.11334	1.44225	0.98876
ENSG00000234264	DEPDC1-AS1	4.71802	7.06543	2.09363	9.15783	10.0957	10.8764
ENSG00000223883	RP11-424D14.1	177.263	163.147	81.6516	211.334	235.087	200.718
ENSG00000235446	RP11-74K19.1	0.674003	0.642312	2.09363	0.704448	1.44225	4.9438
ENSG00000229639	RP3-380B4.1	6.06603	8.35006	2.09363	3.52224	7.21125	14.8314
ENSG00000033122	LRRC7	0.674003	1.92694	10.4682	4.93114	7.21125	0.98876
ENSG00000066557	LRRC40	3518.97	3122.28	2734.28	3223.56	2845.56	3183.81
ENSG00000116754	SRSF11	11522.1	11465.3	10106	10951.4	10744.8	11629.8
ENSG00000118454	ANKRD13C	2167.59	2300.76	1886.36	2152.09	2011.94	2185.16
ENSG00000197568	HHLA3	405.076	265.917	267.985	271.213	302.872	394.515
ENSG00000116761	CTH	502.132	553.673	416.633	576.239	615.841	614.02
ENSG00000271992	RP11-42O15.3	12.8061	7.70774	6.28089	11.9756	20.1915	6.92132
ENSG00000233020	RP11-42O15.2	0.674003	1.92694	2.09363	0.704448	1.44225	2.96628
ENSG00000229051	RP5-952N6.1	0.674003	0.642312	2.09363	2.11334	1.44225	0.98876
ENSG00000235079	ZRANB2-AS1	2.02201	5.78081	6.28089	7.74893	1.44225	0.98876
ENSG00000132485	ZRANB2	10242.2	9788.84	9299.91	9013.42	9138.09	9208.32
ENSG00000229956	ZRANB2-AS2	92.3384	64.8735	48.1535	85.2382	59.1322	60.3144
ENSG00000172260	NEGR1	53.2462	19.9117	23.0299	59.8781	10.0957	44.4942
ENSG00000233994	GDI2P2	18.1981	18.627	27.2172	13.3845	18.7492	20.764
ENSG00000227016	RP11-262K1.1	0.674003	4.49618	2.09363	0.704448	4.32675	2.96628
ENSG00000225087	RP4-660H19.1	0.674003	1.92694	2.09363	3.52224	1.44225	0.98876
ENSG00000233973	LINC01360	0.674003	1.92694	2.09363	0.704448	1.44225	0.98876
ENSG00000223479	RP4-788P17.1	0.674003	1.92694	2.09363	0.704448	1.44225	0.98876
ENSG00000162620	LRRIQ3	163.783	197.19	152.835	162.728	171.628	167.1
ENSG00000259030	FPGT-TNNI3K	0.674003	0.642312	2.09363	0.704448	1.44225	8.89884
ENSG00000162621	LRRC53	2.02201	0.642312	2.09363	0.704448	1.44225	0.98876
ENSG00000178965	ERICH3	7.41403	7.06543	6.28089	7.74893	10.0957	12.8539
ENSG00000272864	RP11-17E13.2	15.5021	14.7732	6.28089	11.9756	12.9802	4.9438
ENSG00000116791	CRYZ	4505.71	5090.32	4405	5353.81	5336.32	4904.25
ENSG00000162623	TYW3	4239.48	4185.95	3492.18	3959	3755.62	4185.42
ENSG00000137968	SLC44A5	19.5461	18.627	10.4682	9.15783	33.1717	4.9438
ENSG00000117054	ACADM	11040.2	11070.2	10129	9827.76	9502.98	9427.83
ENSG00000181227	RP4-682C21.2	16.8501	13.4886	14.6554	14.7934	15.8647	22.7415
ENSG00000137955	RABGGTB	3864.73	4895.06	4474.09	4442.25	4139.26	4389.11
ENSG00000057468	MSH4	20.8941	31.4733	31.4045	52.8336	38.9407	39.5504
ENSG00000154007	ASB17	2.02201	0.642312	2.09363	0.704448	1.44225	0.98876
ENSG00000225605	RP11-550H2.1	0.674003	3.21156	2.09363	2.11334	4.32675	0.98876
ENSG00000184005	ST6GALNAC3	3.37002	1.92694	6.28089	2.11334	4.32675	0.98876
ENSG00000226415	TPI1P1	182.655	204.255	136.086	204.994	138.456	192.808
ENSG00000117069	ST6GALNAC5	2.02201	1.92694	2.09363	1.4089	1.44225	0.98876
ENSG00000142892	PIGK	1607.5	1474.11	1467.64	1563.17	1336.97	1592.89
ENSG00000226084	RP4-706A16.3	281.059	206.182	194.708	184.565	252.394	212.583
ENSG00000228187	RP11-363H12.1	0.674003	0.642312	6.28089	0.704448	1.44225	2.96628
ENSG00000154027	AK5	0.674003	4.49618	2.09363	3.52224	1.44225	6.92132
ENSG00000233099	RP11-375A5.1	2.02201	4.49618	2.09363	2.11334	1.44225	2.96628
ENSG00000036549	ZZZ3	3331.6	2880.13	2738.47	3330.63	2999.88	3271.81
ENSG00000077254	USP33	2902.93	2860.22	2723.81	3035.47	2639.32	2872.35
ENSG00000232672	RP4-706L14.2	2.02201	0.642312	2.09363	0.704448	1.44225	0.98876
ENSG00000180488	FAM73A	608.625	580.008	621.808	735.444	637.474	701.031
ENSG00000219201	RP11-181C21.4	14.1541	14.7732	10.4682	9.15783	18.7492	17.7977
ENSG00000235927	NEXN-AS1	0.674003	0.642312	2.09363	0.704448	4.32675	0.98876
ENSG00000162614	NEXN	1265.1	1032.84	902.355	762.917	734.105	924.49
ENSG00000162613	FUBP1	14941.3	13193.7	11544.3	11813.6	11124.1	11105.8
ENSG00000162616	DNAJB4	7.41403	7.70774	18.8427	9.86228	12.9802	3.95504
ENSG00000137960	GIPC2	19.5461	12.2039	23.0299	21.8379	36.0562	10.8764
ENSG00000273338	RP11-386I14.4	7.41403	4.49618	2.09363	14.7934	12.9802	24.719
ENSG00000237413	MGC27382	197.483	241.509	257.517	233.877	252.394	262.021
ENSG00000122420	PTGFR	337.002	300.602	192.614	262.055	230.76	194.786
ENSG00000137959	IFI44L	508.872	499.076	471.067	251.488	289.892	237.302
ENSG00000137965	IFI44	731.293	719.389	680.43	452.96	396.619	453.841
ENSG00000235400	RP4-641G12.4	0.674003	0.642312	2.09363	0.704448	4.32675	0.98876
ENSG00000162618	ELTD1	2.02201	7.06543	2.09363	3.52224	1.44225	0.98876
ENSG00000232676	ADH5P2	3.37002	5.78081	2.09363	2.11334	1.44225	0.98876
ENSG00000224326	RP5-933B4.1	8.76204	0.642312	2.09363	2.11334	1.44225	4.9438
ENSG00000234184	RP5-887A10.1	49.2022	36.6118	35.5917	159.91	160.09	121.617
ENSG00000229752	RPL7P10	0.674003	4.49618	2.09363	2.81779	2.8845	0.98876
ENSG00000117114	LPHN2	34.3742	34.0425	39.779	30.2913	41.8252	30.6516
ENSG00000236676	RP5-837I24.4	0.674003	0.642312	2.09363	0.704448	1.44225	2.96628
ENSG00000233290	RP11-147G16.1	343.068	269.129	219.831	303.617	269.701	250.156
ENSG00000230817	LINC01362	2.02201	0.642312	6.28089	2.11334	1.44225	0.98876
ENSG00000236268	LINC01361	4.71802	3.21156	2.09363	0.704448	1.44225	0.98876
ENSG00000233008	RP11-475O6.1	43.8102	53.3119	27.2172	66.9226	87.9772	86.0221
ENSG00000231364	RP11-413G15.1	6.06603	5.78081	23.0299	3.52224	4.32675	2.96628
ENSG00000137941	TTLL7	2.02201	3.21156	2.09363	0.704448	10.0957	0.98876
ENSG00000271576	RP11-486G15.2	4.71802	4.49618	2.09363	0.704448	1.44225	0.98876
ENSG00000142875	PRKACB	35.7222	27.6194	39.779	45.7891	33.1717	20.764
ENSG00000226970	RP11-82H13.2	3.37002	3.85387	6.28089	0.704448	7.21125	2.96628
ENSG00000203943	SAMD13	95.0344	84.7852	94.2134	107.781	108.169	115.685
ENSG00000137976	DNASE2B	0.674003	1.92694	2.09363	0.704448	1.44225	0.98876
ENSG00000117133	RPF1	3914.61	3213.49	2646.35	2757.21	2822.48	2779.4
ENSG00000122432	SPATA1	16.8501	18.627	39.779	13.3845	18.7492	26.6965
ENSG00000117151	CTBS	337.676	395.022	364.292	400.831	347.582	427.144
ENSG00000180869	LINC01555	0.674003	1.92694	2.09363	0.704448	1.44225	0.98876
ENSG00000117155	SSX2IP	1532.68	1634.04	1406.92	1604.73	1244.66	1521.7
ENSG00000171517	LPAR3	0.674003	1.92694	2.09363	0.704448	1.44225	2.96628
ENSG00000153898	MCOLN2	5412.92	6010.11	5313.63	6319.61	5931.97	6548.56
ENSG00000162643	WDR63	143.563	117.543	85.8389	161.319	105.284	127.55
ENSG00000055732	MCOLN3	3.37002	0.642312	6.28089	7.74893	4.32675	8.89884
ENSG00000266110	MIR4423	1.34801	0.642312	2.09363	1.4089	1.44225	0.98876
ENSG00000097096	SYDE2	0.674003	0.642312	6.28089	0.704448	1.44225	0.98876
ENSG00000162642	C1orf52	1136.37	1204.34	1128.47	1168.68	1080.24	1130.15
ENSG00000142867	BCL10	1696.47	1499.8	1488.57	1990.07	1606.67	1845.03
ENSG00000223653	RP11-131L23.1	35.7222	41.108	31.4045	48.6069	41.8252	59.3256
ENSG00000153904	DDAH1	2.02201	3.21156	2.09363	4.93114	7.21125	2.96628
ENSG00000272691	RP11-290M5.4	2.02201	1.28462	2.09363	0.704448	1.44225	0.98876
ENSG00000117174	ZNHIT6	4263.74	3767.8	3046.23	3968.86	3562.36	3979.76
ENSG00000171502	COL24A1	606.603	664.151	540.157	714.311	617.283	703.008
ENSG00000122417	ODF2L	1086.49	1066.24	891.887	993.977	889.868	912.625
ENSG00000137975	CLCA2	0.674003	3.21156	2.09363	2.11334	10.0957	2.96628
ENSG00000016490	CLCA1	2.02201	0.642312	2.09363	0.704448	1.44225	0.98876
ENSG00000224466	CDCA4P2	2.02201	0.642312	2.09363	0.704448	1.44225	0.98876
ENSG00000236915	RP4-651E10.4	47.8542	30.1887	2.09363	30.2913	50.4787	24.719
ENSG00000097033	SH3GLB1	4439.66	3926.45	3305.84	4066.08	3556.59	4019.31
ENSG00000230721	RP4-612B15.2	8.76204	9.63468	27.2172	20.429	12.9802	20.764
ENSG00000183291	SEP15	6489.3	7468.8	6601.22	7682.71	7789.59	6677.1
ENSG00000153936	HS2ST1	331.61	373.183	276.359	388.855	353.351	453.841
ENSG00000267561	RP5-1052I5.2	7.41403	3.85387	6.28089	23.2468	15.8647	12.8539
ENSG00000235251	RP11-384B12.2	16.8501	9.63468	14.6554	7.74893	4.32675	6.92132
ENSG00000143013	LMO4	1288.02	1287.19	1107.53	1214.47	1098.99	1226.06
ENSG00000227290	LINC01364	0.674003	0.642312	2.09363	0.704448	1.44225	2.96628
ENSG00000237505	PKN2-AS1	31.6781	23.7655	14.6554	34.518	27.4027	32.6291
ENSG00000065243	PKN2	1583.23	1485.03	1501.13	1751.26	1468.21	1792.62
ENSG00000137947	GTF2B	2654.9	2337.37	2305.09	2334.54	2470.57	2122.87
ENSG00000137944	CCBL2	2333.4	2251.3	2166.91	2702.97	2397.02	2631.09
ENSG00000117226	GBP3	109.863	158.009	104.682	129.618	137.014	155.235
ENSG00000117228	GBP1	4193.65	3850.66	3552.89	5015.67	4352.71	5064.43
ENSG00000234518	PTGES3P1	81.5544	127.82	102.588	97.9183	115.38	73.1682
ENSG00000162645	GBP2	1779.37	1626.98	1400.64	1408.9	1336.97	1472.26
ENSG00000213512	GBP7	0.674003	1.28462	2.09363	2.11334	1.44225	0.98876
ENSG00000162654	GBP4	1909.45	1705.34	1421.58	2695.92	2180.68	2237.56
ENSG00000154451	GBP5	15.5021	18.627	23.0299	28.8824	15.8647	16.8089
ENSG00000183347	GBP6	128.061	109.835	115.15	188.792	243.74	214.561
ENSG00000197147	LRRC8B	1252.3	1203.69	1000.76	1412.42	1073.03	1384.26
ENSG00000231999	FLJ27354	174.567	151.586	85.8389	212.743	151.436	185.887
ENSG00000230735	RP11-413E1.4	12.1321	23.7655	2.09363	25.3601	51.921	34.6066
ENSG00000271949	RP11-302M6.4	2.02201	0.642312	2.09363	3.52224	5.769	0.98876
ENSG00000272931	RP5-943J3.2	44.4842	29.5464	35.5917	51.4247	25.9605	43.5054
ENSG00000171492	LRRC8D	2655.57	2359.21	2246.47	2600.12	2053.76	2153.52
ENSG00000272672	RP11-302M6.5	0.674003	0.642312	6.28089	0.704448	12.9802	0.98876
ENSG00000162664	ZNF326	3658.49	3116.5	2694.5	3147.47	2862.87	3337.06
ENSG00000229201	RP5-827O9.1	18.1981	24.4079	27.2172	41.5624	24.5182	40.5392
ENSG00000233593	RP4-665J23.1	16.8501	14.7732	27.2172	3.52224	24.5182	14.8314
ENSG00000225446	RP4-665J23.2	0.674003	1.92694	2.09363	0.704448	1.44225	2.96628
ENSG00000272094	RP4-665J23.4	7.41403	1.92694	6.28089	2.11334	12.9802	0.98876
ENSG00000232882	PHKA1P1	0.674003	0.642312	2.09363	2.11334	1.44225	2.96628
ENSG00000122482	ZNF644	2596.93	2210.2	2053.85	2694.51	2314.81	2510.46
ENSG00000232393	RPL5P6	7.41403	4.49618	2.09363	2.11334	4.32675	2.96628
ENSG00000162669	HFM1	11.4581	10.9193	14.6554	16.9068	17.307	24.719
ENSG00000215873	FEN1P1	0.674003	0.642312	2.09363	0.704448	1.44225	2.96628
ENSG00000097046	CDC7	2458.76	2435.65	2240.18	2487.41	2291.73	2370.06
ENSG00000203914	HSP90B3P	3.37002	9.63468	6.28089	21.8379	7.21125	8.89884
ENSG00000069702	TGFBR3	140.867	162.505	119.337	148.639	108.169	117.662
ENSG00000137948	BRDT	0.674003	0.642312	2.09363	1.4089	1.44225	0.98876
ENSG00000172031	EPHX4	0.674003	3.21156	2.09363	0.704448	1.44225	0.98876
ENSG00000230667	SETSIP	35.7222	32.7579	23.0299	57.0603	24.5182	38.5616
ENSG00000189195	BTBD8	14.1541	12.2039	2.09363	28.8824	24.5182	22.7415
ENSG00000174842	GLMN	1295.43	1639.18	1484.38	1492.73	1432.15	1420.85
ENSG00000122484	RPAP2	2404.17	2251.3	1926.14	2411.33	2065.3	2196.04
ENSG00000162676	GFI1	436.754	414.291	337.075	371.949	370.658	366.83
ENSG00000067208	EVI5	128.735	111.12	119.337	140.185	139.898	151.28
ENSG00000122406	RPL5	112117	118512	105496	103307	107188	100059
ENSG00000154511	FAM69A	1075.03	1077.16	885.606	1187.7	1036.98	1116.31
ENSG00000207022	SNORA51	0.674003	0.642312	2.09363	0.704448	1.44225	4.9438
ENSG00000239710	RN7SL692P	6.06603	8.35006	2.09363	11.2712	10.0957	4.9438
ENSG00000252752	RNU6-210P	0.674003	0.642312	2.09363	4.93114	1.44225	0.98876
ENSG00000143033	MTF2	5416.29	5455.8	5223.61	6032.19	5298.82	6018.58
ENSG00000117500	TMED5	8845.62	8097.63	7390.52	8468.17	7534.31	7878.44
ENSG00000122483	CCDC18	2498.53	2339.3	2066.41	1907.65	2101.36	2105.07
ENSG00000223745	RP4-717I23.3	585.035	657.728	577.842	720.651	702.376	657.525
ENSG00000117505	DR1	6064.01	5824.49	4974.47	6179.42	5186.33	6185.68
ENSG00000137942	FNBP1L	8.76204	0.642312	2.09363	2.11334	4.32675	4.9438
ENSG00000137936	BCAR3	117.951	85.4275	102.588	158.501	125.476	151.28
ENSG00000211575	MIR760	0.674003	3.21156	2.09363	2.11334	4.32675	0.98876
ENSG00000260464	RP4-561L24.3	6.06603	5.78081	10.4682	14.7934	4.32675	4.9438
ENSG00000067334	DNTTIP2	8549.06	7550.38	6628.44	6692.96	6741.07	6691.93
ENSG00000023909	GCLM	1350.7	1262.79	1220.59	1461.03	1221.59	1580.04
ENSG00000198691	ABCA4	6.06603	3.21156	18.8427	7.74893	1.44225	8.89884
ENSG00000137962	ARHGAP29	0.674003	5.78081	2.09363	2.11334	1.44225	0.98876
ENSG00000226835	RP11-148B18.3	3.37002	0.642312	10.4682	7.74893	1.44225	0.98876
ENSG00000236098	RP11-148B18.4	2.02201	0.642312	2.09363	0.704448	1.44225	0.98876
ENSG00000117528	ABCD3	2919.78	3090.81	3012.73	3143.95	2871.52	3030.55
ENSG00000117525	F3	0.674003	0.642312	2.09363	2.11334	1.44225	0.98876
ENSG00000117519	CNN3	11.4581	4.49618	2.09363	4.93114	12.9802	2.96628
ENSG00000235501	RP4-639F20.1	2.02201	0.642312	6.28089	6.34003	1.44225	2.96628
ENSG00000172339	ALG14	458.996	483.019	500.378	431.827	425.464	471.638
ENSG00000226026	RP11-57H12.3	0.674003	1.92694	2.09363	3.52224	1.44225	0.98876
ENSG00000228852	RP11-57H12.5	0.674003	0.642312	2.09363	2.11334	1.44225	0.98876
ENSG00000228971	RP11-286B14.1	20.8941	8.35006	16.749	3.52224	1.44225	2.96628
ENSG00000237435	RP11-147C23.1	2.02201	3.21156	2.09363	2.11334	1.44225	4.9438
ENSG00000200800	RNU1-130P	3.37002	0.642312	2.09363	0.704448	1.44225	0.98876
ENSG00000231987	RP5-898J17.1	0.674003	4.49618	2.09363	3.52224	1.44225	4.9438
ENSG00000228502	EEF1A1P11	957.758	802.248	743.239	754.464	754.297	810.783
ENSG00000137970	RPL7P9	1718.03	1043.11	950.508	1201.08	946.116	1105.43
ENSG00000117569	PTBP2	982.696	900.521	747.426	1112.32	967.749	1021.39
ENSG00000188641	DPYD	685.461	849.779	843.733	762.917	624.494	724.761
ENSG00000232878	DPYD-AS1	8.76204	5.78081	10.4682	6.34003	1.44225	0.98876
ENSG00000228057	SEC63P1	20.2201	9.63468	10.4682	10.5667	18.7492	14.8314
ENSG00000225206	MIR137HG	0.674003	1.92694	2.09363	0.704448	1.44225	0.98876
ENSG00000162627	SNX7	3.37002	5.78081	14.6554	2.11334	4.32675	4.9438
ENSG00000117598	LPPR5	0.674003	1.92694	2.09363	2.11334	1.44225	0.98876
ENSG00000232825	RP5-896L10.1	0.674003	3.21156	2.09363	2.11334	1.44225	2.96628
ENSG00000117600	LPPR4	0.674003	0.642312	2.09363	2.11334	1.44225	0.98876
ENSG00000224445	RP11-413P11.1	8.76204	0.642312	2.09363	0.704448	1.44225	0.98876
ENSG00000099260	PALMD	0.674003	0.642312	2.09363	2.11334	1.44225	0.98876
ENSG00000156869	FRRS1	785.214	861.34	724.396	1003.84	765.835	875.052
ENSG00000201491	RNU4-75P	0.674003	0.642312	6.28089	0.704448	1.44225	0.98876
ENSG00000162688	AGL	6676.67	6515.61	6048.5	6700.71	5695.44	6614.8
ENSG00000117620	SLC35A3	2.02201	1.92694	2.09363	2.11334	1.44225	4.9438
ENSG00000241073	RP4-714D9.2	4.71802	17.9847	6.28089	6.34003	7.21125	8.89884
ENSG00000156876	SASS6	1572.45	1361.06	1201.74	1325.07	1286.49	1360.53
ENSG00000122435	TRMT13	1409.34	1413.73	1480.2	1425.1	1368.69	1351.63
ENSG00000122477	LRRC39	4.71802	13.4886	10.4682	11.9756	24.5182	8.89884
ENSG00000137992	DBT	1982.24	2036.77	1702.12	2130.25	1978.77	2072.44
ENSG00000224616	RTCA-AS1	52.5722	69.3697	69.0898	61.287	50.4787	50.4268
ENSG00000137996	RTCA	3051.89	2916.74	2573.07	2986.86	2917.67	2893.11
ENSG00000079335	CDC14A	638.281	474.669	429.194	591.032	511.999	438.021
ENSG00000234332	BCAS2P2	2.02201	3.21156	2.09363	2.11334	4.32675	2.96628
ENSG00000228086	RP5-837M10.4	0.674003	0.642312	2.09363	2.11334	1.44225	0.98876
ENSG00000181656	GPR88	0.674003	3.21156	2.09363	0.704448	1.44225	2.96628
ENSG00000230402	LINC01349	3.37002	0.642312	2.09363	0.704448	4.32675	0.98876
ENSG00000162692	VCAM1	1645.92	1564.67	1356.67	2009.79	1882.14	1933.03
ENSG00000162694	EXTL2	1722.75	1840.22	1706.31	1643.48	1413.4	1529.61
ENSG00000273204	RP4-549L20.3	8.76204	3.21156	18.8427	6.34003	10.0957	10.8764
ENSG00000162695	SLC30A7	1583.91	1483.1	1335.74	1747.03	1543.21	1691.77
ENSG00000117543	DPH5	2871.93	3268.08	2979.24	2885.42	3203.24	2832.8
ENSG00000233184	RP11-421L21.3	378.116	382.176	425.007	308.548	333.16	312.448
ENSG00000225938	RP4-575N6.4	55.9423	61.0196	48.1535	21.8379	53.3632	44.4942
ENSG00000170989	S1PR1	2040.21	1773.42	1448.79	1364.52	1257.64	1343.72
ENSG00000228399	RP4-575N6.2	0.674003	0.642312	2.09363	0.704448	4.32675	2.96628
ENSG00000231671	LINC01307	1443.04	1382.26	1264.55	1265.89	1182.64	1306.15
ENSG00000226715	RP11-411H5.1	6.74003	5.78081	6.28089	2.11334	4.32675	4.9438
ENSG00000183298	RP11-556K13.1	115.255	117.543	108.869	94.3961	113.938	126.561
ENSG00000118733	OLFM3	45.1582	23.7655	29.3108	9.86228	36.0562	29.6628
ENSG00000233359	RP11-202K23.1	4.71802	10.9193	2.09363	4.93114	1.44225	6.92132
ENSG00000060718	COL11A1	0.674003	7.06543	2.09363	3.52224	1.44225	4.9438
ENSG00000224613	RP11-153F1.1	15.5021	19.9117	18.8427	21.8379	24.5182	34.6066
ENSG00000185946	RNPC3	866.768	729.024	739.052	712.197	680.742	824.626
ENSG00000240038	AMY2B	72.1183	55.8811	39.779	66.9226	62.0167	52.4043
ENSG00000228347	FTLP17	2.02201	0.642312	2.09363	0.704448	1.44225	0.98876
ENSG00000237897	RP11-90H3.2	14.1541	5.78081	18.8427	2.11334	1.44225	0.98876
ENSG00000232952	RP11-90H3.1	15.5021	13.4886	10.4682	10.5667	27.4027	4.9438
ENSG00000237480	RP5-947P14.1	0.674003	3.21156	2.09363	0.704448	1.44225	0.98876
ENSG00000237460	RP11-233E12.1	0.674003	1.92694	2.09363	0.704448	1.44225	0.98876
ENSG00000198890	PRMT6	1549.53	1620.55	1457.17	1391.29	1273.51	1297.25
ENSG00000162631	NTNG1	18.1981	10.9193	6.28089	13.3845	21.6337	18.7864
ENSG00000224550	RP11-270C12.3	37.0702	30.1887	35.5917	16.2023	33.1717	62.2919
ENSG00000134215	VAV3	946.974	906.302	672.055	1024.97	748.528	946.243
ENSG00000230489	VAV3-AS1	15.5021	10.9193	10.4682	11.9756	15.8647	10.8764
ENSG00000085491	SLC25A24	2628.61	2628.34	2158.53	2900.92	2371.06	2709.2
ENSG00000260879	RP11-483I13.5	33.0262	26.3348	31.4045	20.429	30.2872	16.8089
ENSG00000196427	NBPF4	0.674003	0.642312	2.09363	2.11334	1.44225	0.98876
ENSG00000186086	NBPF6	0.674003	3.21156	2.09363	0.704448	1.44225	0.98876
ENSG00000162636	FAM102B	2702.75	2817.82	2460.02	3029.83	2746.04	2882.24
ENSG00000162639	HENMT1	330.936	293.537	303.576	367.018	318.737	391.549
ENSG00000134186	PRPF38B	6485.93	5656.2	5221.52	4904.37	5493.53	5743.71
ENSG00000143107	FNDC7	3.37002	0.642312	2.09363	2.11334	1.44225	0.98876
ENSG00000116266	STXBP3	1947.87	2023.93	1806.8	2132.36	1974.44	2152.53
ENSG00000162641	AKNAD1	3.37002	1.92694	6.28089	2.11334	1.44225	0.98876
ENSG00000121957	GPSM2	1356.09	1187.63	1027.97	1377.9	1002.36	1505.88
ENSG00000085433	WDR47	1054.81	1074.59	893.98	1058.79	961.98	956.131
ENSG00000244716	RP11-20O24.4	293.191	292.252	257.517	290.233	323.064	248.179
ENSG00000228665	RP11-20O24.1	0.674003	0.642312	2.09363	3.52224	1.44225	0.98876
ENSG00000197780	TAF13	1019.77	1274.99	1287.58	1232.08	1171.11	1280.44
ENSG00000273382	RP5-1065J22.8	46.5062	27.6194	41.8726	45.7891	59.1322	55.3706
ENSG00000215717	TMEM167B	1773.3	1873.62	1630.94	2251.42	1983.09	2245.47
ENSG00000270066	SCARNA2	45.1582	22.4809	35.5917	19.7246	11.538	29.6628
ENSG00000251484	RP5-1065J22.4	3.37002	3.21156	2.09363	2.11334	4.32675	2.96628
ENSG00000179902	C1orf194	0.674003	1.92694	2.09363	3.52224	4.32675	2.96628
ENSG00000116299	KIAA1324	14.8281	23.1232	10.4682	34.518	21.6337	78.112
ENSG00000031698	SARS	9977.94	10251.9	8202.85	10030.6	9198.67	10197.1
ENSG00000143126	CELSR2	37.0702	26.3348	27.2172	27.4735	36.0562	40.5392
ENSG00000134222	PSRC1	223.095	210.036	165.397	155.683	171.628	132.494
ENSG00000221986	MYBPHL	3.37002	0.642312	2.09363	0.704448	1.44225	0.98876
ENSG00000134243	SORT1	197.483	186.913	136.086	157.092	116.822	139.415
ENSG00000143106	PSMA5	9847.86	13693.5	12214.2	11245.8	12024	10713.2
ENSG00000143028	SYPL2	185.351	216.459	169.584	178.225	134.129	149.303
ENSG00000162650	ATXN7L2	1105.37	1099.64	906.542	930.576	840.831	1017.43
ENSG00000174151	CYB561D1	449.56	605.7	471.067	598.781	561.035	704.986
ENSG00000181754	AMIGO1	2.02201	7.06543	2.09363	2.11334	1.44225	0.98876
ENSG00000156097	GPR61	16.1761	26.3348	14.6554	35.9269	15.8647	36.5841
ENSG00000254942	RP5-1160K1.8	0.674003	0.642312	6.28089	4.93114	1.44225	0.98876
ENSG00000065135	GNAI3	7638.48	8279.4	7407.27	8933.11	7602.1	8064.33
ENSG00000134183	GNAT2	38.4182	31.4733	23.0299	37.3358	27.4027	32.6291
ENSG00000116337	AMPD2	4627.03	4626.57	3908.81	4004.79	3367.65	4059.85
ENSG00000228703	RP5-1160K1.6	2.02201	0.642312	2.09363	0.704448	1.44225	0.98876
ENSG00000235045	RPL7P8	0.674003	4.49618	6.28089	0.704448	1.44225	2.96628
ENSG00000168765	GSTM4	936.864	804.175	776.737	825.613	801.891	867.142
ENSG00000213366	GSTM2	148.281	136.812	127.711	161.319	122.591	140.404
ENSG00000134201	GSTM5	2.02201	2.56925	4.18726	1.4089	10.0957	5.93256
ENSG00000228420	RP4-735C1.6	0.674003	0.642312	6.28089	0.704448	1.44225	0.98876
ENSG00000235005	RP11-195M16.1	2.02201	3.21156	2.09363	0.704448	4.32675	4.9438
ENSG00000261055	RP11-195M16.3	0.674003	3.21156	2.09363	0.704448	1.44225	2.96628
ENSG00000184371	CSF1	1387.77	1346.29	1094.97	1092.6	927.366	1092.58
ENSG00000168710	AHCYL1	7313.61	6438.54	5755.39	6242.82	5509.39	5969.14
ENSG00000143093	STRIP1	2319.24	2426.01	2108.29	2557.15	2309.04	2533.2
ENSG00000258673	LINC01397	0.674003	0.642312	2.09363	0.704448	4.32675	0.98876
ENSG00000197106	SLC6A17	0.674003	0.642312	2.09363	2.11334	1.44225	0.98876
ENSG00000224965	KCNC4-AS1	2.02201	0.642312	2.09363	2.11334	7.21125	10.8764
ENSG00000116396	KCNC4	541.898	501.646	471.067	516.361	628.821	503.279
ENSG00000227963	RP5-1074L1.1	188.047	159.936	152.835	202.881	203.357	223.46
ENSG00000162775	RBM15	2437.87	2359.85	1970.11	2763.55	2270.1	2807.09
ENSG00000224699	LAMTOR5-AS1	424.622	401.445	425.007	469.867	383.638	411.324
ENSG00000168679	SLC16A4	15.5021	3.21156	8.37452	6.34003	11.538	6.92132
ENSG00000134248	LAMTOR5	4035.93	4543.07	3841.81	4071.71	4345.5	4233.87
ENSG00000177301	KCNA2	4.71802	3.21156	6.28089	7.74893	1.44225	4.9438
ENSG00000177272	KCNA3	2.02201	4.49618	2.09363	3.52224	7.21125	12.8539
ENSG00000237415	NRBF2P3	2.02201	1.92694	2.09363	2.81779	4.32675	0.98876
ENSG00000143119	CD53	17374.5	16696.3	13717.5	18437.5	16088.3	17670.1
ENSG00000261654	RP11-96K19.4	6.06603	3.21156	6.28089	4.93114	12.9802	6.92132
ENSG00000232811	RP11-96K19.2	3.37002	5.78081	2.09363	9.15783	10.0957	10.8764
ENSG00000121931	LRIF1	1587.28	1395.74	1379.7	1697.72	1602.34	1584.98
ENSG00000273010	RP11-96K19.5	10.11	7.06543	10.4682	6.34003	7.21125	12.8539
ENSG00000156171	DRAM2	2047.62	2002.73	1714.68	2205.63	1928.29	2075.41
ENSG00000134255	CEPT1	2354.29	2259.65	2055.95	2599.41	2672.49	2732.93
ENSG00000272982	RP5-1180E21.4	12.8061	3.85387	14.6554	7.74893	15.8647	17.7977
ENSG00000273221	RP5-1180E21.5	194.787	138.097	102.588	164.841	113.938	161.168
ENSG00000162777	DENND2D	8830.11	8720.67	7436.58	9941.17	8213.61	9213.26
ENSG00000064886	CHI3L2	2057.73	2318.1	1848.68	2401.46	2010.5	2217.79
ENSG00000134216	CHIA	0.674003	1.92694	2.09363	0.704448	1.44225	0.98876
ENSG00000173947	PIFO	31.0041	31.4733	6.28089	19.0201	27.4027	18.7864
ENSG00000236012	HIGD1AP12	0.674003	3.21156	2.09363	0.704448	1.44225	1.97752
ENSG00000085465	OVGP1	12.8061	25.0502	14.6554	21.8379	36.0562	18.7864
ENSG00000260948	RP11-552M11.8	23.5901	16.0578	10.4682	13.3845	12.9802	21.7527
ENSG00000243960	RP11-552M11.4	23.5901	35.3272	37.6854	21.8379	41.8252	24.719
ENSG00000116455	WDR77	2619.85	2957.2	2202.5	2445.14	2372.5	2607.36
ENSG00000116459	ATP5F1	19836.6	20448	17873.3	19330.8	19363.6	17858
ENSG00000143110	C1orf162	42.4622	39.8233	18.8427	24.6557	36.0562	42.5167
ENSG00000121933	ADORA3	3.37002	9.63468	2.09363	7.74893	10.0957	8.89884
ENSG00000116473	RAP1A	14177	13658.1	11571.5	13697.3	12566.3	13453.1
ENSG00000231346	LINC01160	145.585	119.47	90.0261	123.278	95.1885	84.0446
ENSG00000197852	FAM212B	184.003	199.117	152.835	176.817	237.971	178.966
ENSG00000227811	FAM212B-AS1	0.674003	1.92694	6.28089	2.11334	1.44225	6.92132
ENSG00000064703	DDX20	3815.53	3587.96	3102.76	3565.21	3004.21	3403.31
ENSG00000171385	KCND3	3.37002	0.642312	2.09363	0.704448	1.44225	4.9438
ENSG00000231246	RP5-965F6.2	2.02201	4.49618	6.28089	3.52224	4.32675	2.96628
ENSG00000143079	CTTNBP2NL	1777.35	1497.87	1262.46	1708.29	1393.21	1543.45
ENSG00000134245	WNT2B	111.885	84.1429	119.337	92.9872	70.6702	84.0446
ENSG00000273483	RP4-671G15.2	2.02201	1.92694	2.09363	0.704448	1.44225	2.96628
ENSG00000007341	ST7L	487.304	431.634	270.078	427.6	409.599	415.279
ENSG00000116489	CAPZA1	26935.9	22358.9	20775.1	24489.4	21227	22351.9
ENSG00000155363	MOV10	4990.99	5033.8	3860.66	4245.71	3671.97	4386.14
ENSG00000225075	RP11-426L16.3	6.06603	2.56925	2.09363	4.93114	1.44225	4.9438
ENSG00000155366	RHOC	3633.55	3167.24	2516.54	3046.74	2947.96	2855.54
ENSG00000155367	PPM1J	12.8061	19.9117	2.09363	3.52224	7.21125	8.89884
ENSG00000226419	SLC16A1-AS1	1056.84	1003.93	954.696	977.774	966.307	866.154
ENSG00000155380	SLC16A1	9631.5	9857.56	8824.65	9292.38	8067.94	9315.11
ENSG00000238198	RP11-31F15.2	1.34801	5.78081	10.4682	7.74893	1.44225	10.8764
ENSG00000198799	LRIG2	682.765	711.039	556.906	805.184	693.722	765.3
ENSG00000236887	RP11-389O22.5	26.2861	14.7732	6.28089	7.74893	10.0957	8.89884
ENSG00000081026	MAGI3	33.0262	34.6848	35.5917	33.8135	63.459	38.5616
ENSG00000116793	PHTF1	2113	2234.6	1909.39	2202.11	1850.41	2508.48
ENSG00000081019	RSBN1	1993.03	1733.6	1727.25	2078.83	1743.68	1975.54
ENSG00000226167	AP4B1-AS1	10.11	17.3424	10.4682	16.2023	1.44225	12.8539
ENSG00000134242	PTPN22	5202.63	4584.82	4277.29	4902.26	4394.53	4511.71
ENSG00000188761	BCL2L15	26.2861	25.0502	14.6554	26.0646	33.1717	36.5841
ENSG00000134262	AP4B1	2704.77	3073.46	2878.74	3003.77	2705.66	2909.92
ENSG00000118655	DCLRE1B	2673.77	2304.62	2227.62	2492.34	2270.1	2490.69
ENSG00000235527	HIPK1-AS1	6.06603	10.9193	6.28089	17.6112	15.8647	14.8314
ENSG00000163349	HIPK1	3573.56	3180.73	2828.5	3904.76	3309.96	3732.57
ENSG00000134207	SYT6	7.41403	1.92694	6.28089	0.704448	4.32675	0.98876
ENSG00000197323	TRIM33	5443.92	4522.52	4103.52	5291.82	4460.88	4925.01
ENSG00000236480	PKMP1	9.43604	27.6194	18.8427	6.34003	21.6337	21.7527
ENSG00000116752	BCAS2	4189.6	3848.73	3613.61	3743.44	3712.35	3664.34
ENSG00000175984	DENND2C	2.02201	0.642312	2.09363	2.11334	1.44225	10.8764
ENSG00000116748	AMPD1	0.674003	4.49618	2.09363	0.704448	1.44225	0.98876
ENSG00000213281	NRAS	10550.8	10192.2	9126.14	11419.8	9971.71	11017.8
ENSG00000009307	CSDE1	52994.2	49355.9	43442.8	52816	45138.1	50539.5
ENSG00000052723	SIKE1	2452.02	2405.46	2089.44	2476.14	2193.66	2305.79
ENSG00000198765	SYCP1	0.674003	0.642312	2.09363	2.11334	1.44225	0.98876
ENSG00000134198	TSPAN2	35.7222	32.7579	43.9662	47.198	24.5182	34.6066
ENSG00000233730	RP4-666F24.3	7.41403	5.78081	6.28089	2.11334	7.21125	0.98876
ENSG00000134259	NGF	0.674003	0.642312	2.09363	0.704448	1.44225	4.9438
ENSG00000232185	CNOT7P2	0.674003	0.642312	2.09363	2.11334	1.44225	0.98876
ENSG00000239984	RN7SL420P	0.674003	0.642312	2.09363	0.704448	4.32675	0.98876
ENSG00000173218	VANGL1	138.171	86.7121	140.273	196.541	116.822	230.381
ENSG00000118729	CASQ2	0.674003	0.642312	2.09363	0.704448	4.32675	0.98876
ENSG00000214204	HNRNPA1P43	0.674003	1.92694	2.09363	2.11334	1.44225	0.98876
ENSG00000228127	RP11-12L8.1	0.674003	1.92694	2.09363	0.704448	1.44225	0.98876
ENSG00000163393	SLC22A15	8.76204	3.21156	6.28089	7.74893	12.9802	2.96628
ENSG00000173212	MAB21L3	209.615	177.92	161.21	233.172	186.05	269.931
ENSG00000235933	RP5-1185H19.2	0.674003	3.21156	2.09363	1.4089	1.44225	2.96628
ENSG00000163399	ATP1A1	55767.7	54708.3	43769.4	51868.5	43975.6	52122.5
ENSG00000203865	ATP1A1-AS1	159.739	167.643	157.022	189.497	206.242	216.538
ENSG00000233154	RP4-655J12.4	28.3081	37.8964	6.28089	7.74893	21.6337	46.4717
ENSG00000224950	RP5-1086K13.1	231.183	251.144	165.397	255.715	253.836	313.437
ENSG00000116815	CD58	7510.42	7422.56	6500.72	7390.37	7026.64	6851.12
ENSG00000143061	IGSF3	5804.51	5841.19	4681.36	6403.43	5748.81	6563.39
ENSG00000231072	GAPDHP64	0.674003	1.92694	2.09363	0.704448	1.44225	2.96628
ENSG00000116824	CD2	33.0262	27.6194	18.8427	28.8824	15.8647	36.5841
ENSG00000134247	PTGFRN	24.9381	36.6118	27.2172	21.1334	11.538	18.7864
ENSG00000134256	CD101	521.004	542.111	366.385	606.53	477.385	558.649
ENSG00000236137	RP11-27K13.3	251.403	244.721	194.708	227.537	177.397	206.651
ENSG00000116830	TTF2	13867.6	13778.2	11196.7	12522.3	10919.3	12210.2
ENSG00000134253	TRIM45	27.6341	22.4809	10.4682	41.5624	18.7492	22.7415
ENSG00000235202	LINC01525	0.674003	0.642312	2.09363	0.704448	1.44225	4.9438
ENSG00000271427	RP11-188D8.1	12.8061	1.92694	2.09363	6.34003	4.32675	2.96628
ENSG00000198162	MAN1A2	4391.8	4295.14	3548.7	4074.53	3892.63	4273.42
ENSG00000226755	VPS25P1	0.674003	0.642312	2.09363	1.4089	1.44225	0.98876
ENSG00000183508	FAM46C	35.7222	28.904	10.4682	100.736	53.3632	89.9771
ENSG00000213262	AL365331.2	0.674003	1.92694	2.09363	0.704448	4.32675	0.98876
ENSG00000228217	AL390877.1	16.1761	14.7732	31.4045	16.2023	27.4027	8.89884
ENSG00000196505	GDAP2	1208.49	1122.12	889.793	1424.39	1080.24	1152.89
ENSG00000065183	WDR3	7761.15	7808.59	7068.1	7274.84	6317.05	7626.3
ENSG00000155761	SPAG17	2.02201	7.06543	2.09363	4.93114	4.32675	0.98876
ENSG00000226126	PSMC1P12	2.02201	3.21156	2.09363	2.11334	4.32675	2.96628
ENSG00000092607	TBX15	6.06603	1.92694	2.09363	0.704448	4.32675	0.98876
ENSG00000116874	WARS2	2073.91	1946.85	1576.5	1954.14	1766.76	1871.72
ENSG00000231365	RP11-418J17.1	519.656	641.027	479.441	534.676	470.173	594.245
ENSG00000227712	RP11-418J17.3	14.1541	7.06543	6.28089	6.34003	1.44225	6.92132
ENSG00000203858	HSD3BP2	2.02201	0.642312	2.09363	0.704448	1.44225	0.98876
ENSG00000203857	HSD3B1	0.674003	0.642312	2.09363	0.704448	1.44225	4.9438
ENSG00000240244	GAPDHP33	0.674003	0.642312	2.09363	0.704448	1.44225	2.96628
ENSG00000260941	LINC00622	0.674003	0.642312	6.28089	0.704448	1.44225	0.98876
ENSG00000143067	ZNF697	322.173	344.922	311.951	445.916	336.044	511.189
ENSG00000092621	PHGDH	1095.93	1326.37	1138.94	1437.78	1322.54	1490.06
ENSG00000215864	NBPF7	0.674003	0.642312	10.4682	0.704448	1.44225	0.98876
ENSG00000134250	NOTCH2	93.6864	89.2814	123.524	131.732	76.4392	86.0221
ENSG00000265808	SEC22B	4974.14	4886.07	3975.8	4981.86	4404.63	4792.52
ENSG00000273727	U1	20.2201	20.554	56.528	21.8379	21.6337	19.7752
ENSG00000270231	NBPF8P	727.249	818.306	600.872	739.671	729.778	733.66
ENSG00000270392	PFN1P2	0.674003	0.642312	2.09363	2.11334	1.44225	0.98876
ENSG00000275131	CH17-472G23.4	21.5681	23.1232	39.779	41.5624	24.5182	24.719
ENSG00000273136	NBPF26	77.5104	132.316	60.7153	138.776	141.34	137.438
ENSG00000263353	PPIAL4B	0.674003	0.642312	2.09363	0.704448	1.44225	2.96628
ENSG00000226067	CH17-118O6.2	336.328	314.091	291.015	279.666	289.892	242.246
ENSG00000281741	AC241377.2	0.674003	1.92694	2.09363	0.704448	1.44225	0.98876
ENSG00000188610	FAM72B	833.742	852.348	684.617	831.953	729.778	776.177
ENSG00000171943	SRGAP2C	200.179	132.316	148.648	230.355	183.166	204.673
ENSG00000227082	CH17-437K3.1	0.674003	4.49618	6.28089	6.34003	4.32675	2.96628
ENSG00000228826	RP11-344P13.4	3.37002	0.642312	2.09363	3.52224	4.32675	0.98876
ENSG00000233432	RP11-344P13.3	0.674003	5.78081	2.09363	3.52224	1.44225	2.96628
ENSG00000179571	NBPF17P	0.674003	0.642312	2.09363	2.11334	1.44225	0.98876
ENSG00000230186	RP5-998N21.7	3.37002	0.642312	6.28089	0.704448	1.44225	0.98876
ENSG00000263513	FAM72C	200.179	171.497	154.929	228.946	177.397	206.651
ENSG00000270872	SRGAP2D	10.784	17.3424	4.18726	19.0201	12.9802	23.7302
ENSG00000232527	RP11-14N7.2	2.02201	0.642312	2.09363	0.704448	1.44225	0.98876
ENSG00000207205	RNVU1-15	45.8322	34.0425	31.4045	23.2468	12.9802	39.5504
ENSG00000233586	RP11-763B22.3	3.37002	1.28462	2.09363	4.93114	1.44225	0.98876
ENSG00000266338	NBPF15	1123.56	1082.94	893.98	1190.52	1057.17	1266.6
ENSG00000275291	U1	41.1142	48.8157	83.7452	39.4491	60.5745	49.438
ENSG00000278099	U1	11.4581	16.0578	6.28089	4.93114	1.44225	4.9438
ENSG00000277918	U1	3.37002	9.63468	10.4682	9.15783	7.21125	2.96628
ENSG00000224363	RP11-289H16.1	0.674003	0.642312	2.09363	2.11334	1.44225	0.98876
ENSG00000196369	SRGAP2B	74.8143	111.12	81.6516	85.2382	119.707	97.8872
ENSG00000215784	FAM72D	348.46	303.171	270.078	328.977	214.895	380.673
ENSG00000281571	AC241585.2	0.674003	0.642312	2.09363	1.4089	1.44225	0.98876
ENSG00000236140	RP11-89F3.2	2.02201	1.92694	2.09363	2.81779	1.44225	0.98876
ENSG00000223612	RP11-289I10.2	33.0262	29.5464	48.1535	33.8135	38.9407	30.6516
ENSG00000276216	CH17-373J23.1	76.1623	72.5813	50.2471	70.4448	41.8252	81.0783
ENSG00000162825	NBPF8	334.306	347.491	207.269	347.997	315.853	349.032
ENSG00000117262	GPR89A	274.319	319.229	291.015	309.253	353.351	232.359
ENSG00000174827	PDZK1	4.71802	4.49618	2.09363	4.93114	18.7492	8.89884
ENSG00000117281	CD160	0.674003	3.21156	2.09363	2.11334	1.44225	0.98876
ENSG00000265491	RNF115	3391.58	3081.81	2397.21	3419.39	2996.99	3313.33
ENSG00000186141	POLR3C	3780.48	3412.6	2887.12	3270.05	2981.13	3212.48
ENSG00000186364	NUDT17	202.875	161.22	150.741	193.019	236.529	169.078
ENSG00000131788	PIAS3	1155.92	1024.49	785.112	1052.45	1080.24	1038.2
ENSG00000198483	ANKRD35	0.674003	0.642312	2.09363	1.4089	1.44225	2.96628
ENSG00000143127	ITGA10	27.6341	26.3348	23.0299	26.0646	21.6337	30.6516
ENSG00000131779	PEX11B	2549.75	2462.62	2374.18	2578.28	2327.79	2243.5
ENSG00000265241	RBM8A	849.918	995.584	883.512	824.204	953.327	956.131
ENSG00000280778	CH17-270A2.2	0.674003	1.92694	2.09363	2.11334	1.44225	0.98876
ENSG00000271601	LIX1L	3067.39	2623.84	2284.15	2882.6	2433.08	3056.26
ENSG00000272031	ANKRD34A	188.047	210.036	119.337	154.274	158.647	105.797
ENSG00000121851	POLR3GL	377.442	413.649	435.475	398.718	373.543	390.56
ENSG00000265972	TXNIP	2594.91	2468.41	2028.73	2893.17	2460.48	2807.09
ENSG00000168509	HFE2	24.9381	23.7655	35.5917	26.0646	50.4787	22.7415
ENSG00000233396	RP11-458D21.1	8.76204	21.1963	6.28089	14.089	4.32675	4.9438
ENSG00000271425	NBPF10	39.7662	59.735	43.9662	42.2669	60.5745	48.4492
ENSG00000276509	CH17-353B19.1	8.08804	3.21156	6.28089	4.93114	7.21125	4.9438
ENSG00000276975	HYDIN2	0.674003	1.92694	6.28089	2.11334	4.32675	2.96628
ENSG00000268043	NBPF12	750.165	888.318	753.707	971.434	938.904	928.446
ENSG00000227242	NBPF13P	0.674003	0.642312	2.09363	3.52224	4.32675	0.98876
ENSG00000230832	RP11-325P15.2	8.76204	9.63468	10.4682	11.9756	7.21125	4.9438
ENSG00000131791	PRKAB2	707.029	770.132	625.996	772.78	664.877	726.739
ENSG00000237188	RP11-337C18.8	77.5104	53.9542	29.3108	51.4247	47.5942	68.2244
ENSG00000131781	FMO5	11.4581	13.4886	20.9363	8.45338	10.0957	6.92132
ENSG00000278811	LINC00624	11.4581	31.4733	23.0299	31.7002	33.1717	10.8764
ENSG00000213226	RP11-337C18.4	0.674003	1.92694	2.09363	0.704448	1.44225	0.98876
ENSG00000116128	BCL9	3251.39	2932.15	2256.93	3105.21	2715.76	2757.65
ENSG00000162836	ACP6	340.372	320.514	228.206	333.204	284.123	295.639
ENSG00000188092	GPR89B	185.351	208.109	211.457	206.403	237.971	250.156
ENSG00000274372	RP11-94I2.4	9.43604	9.63468	2.09363	9.15783	7.21125	10.8764
ENSG00000206585	RNVU1-7	6.74003	7.06543	6.28089	9.15783	1.44225	6.92132
ENSG00000263956	NBPF11	461.692	506.142	454.318	572.012	542.286	602.155
ENSG00000198658	ABHD17AP1	37.7442	55.8811	41.8726	47.198	38.9407	54.3818
ENSG00000232265	XXyac-YX155B6.5	34.3742	26.3348	18.8427	45.7891	27.4027	30.6516
ENSG00000227733	RP4-565E6.1	2.02201	0.642312	2.09363	0.704448	1.44225	0.98876
ENSG00000274020	LINC01138	252.077	242.152	186.333	210.63	160.09	242.246
ENSG00000238107	RP11-495P10.5	3.37002	4.49618	2.09363	3.52224	1.44225	0.98876
ENSG00000225871	RP11-495P10.10	2.02201	0.642312	10.4682	3.52224	7.21125	0.98876
ENSG00000280649	AC245100.1	0.674003	0.642312	2.09363	2.81779	1.44225	0.98876
ENSG00000274210	U1	5.39202	1.92694	6.28089	3.52224	8.6535	5.93256
ENSG00000270629	NBPF14	30.3301	48.8157	18.8427	26.0646	40.383	31.6403
ENSG00000177144	NUDT4P1	1.34801	7.06543	2.09363	0.704448	1.44225	0.98876
ENSG00000178104	PDE4DIP	1342.61	1357.21	1149.4	1615.3	1335.52	1632.44
ENSG00000254539	RP4-791M13.3	4.71802	0.642312	2.09363	0.704448	1.44225	0.98876
ENSG00000269713	NBPF9	1030.55	1027.7	860.482	1050.33	983.614	993.704
ENSG00000274265	CH17-189H20.1	72.1183	86.0698	52.3408	97.2139	85.0927	72.1795
ENSG00000201699	RNU1-59P	0.674003	0.642312	2.09363	2.11334	1.44225	0.98876
ENSG00000203814	HIST2H2BF	125.365	112.405	83.7452	197.95	128.36	190.831
ENSG00000183598	HIST2H3D	28.3081	59.0927	39.779	26.769	46.152	73.1682
ENSG00000270882	HIST2H4A	12.8061	23.7655	6.28089	31.7002	7.21125	18.7864
ENSG00000270276	HIST2H4B	11.4581	10.9193	18.8427	24.6557	15.8647	20.764
ENSG00000264207	RP11-196G18.23	3.37002	1.92694	2.09363	0.704448	1.44225	0.98876
ENSG00000184678	HIST2H2BE	986.067	808.671	707.647	1442.71	1410.52	1419.86
ENSG00000184260	HIST2H2AC	80.8804	25.6925	23.0299	54.2425	33.1717	47.4605
ENSG00000184270	HIST2H2AB	8.76204	7.06543	6.28089	4.93114	15.8647	6.92132
ENSG00000178096	BOLA1	269.601	353.914	297.296	293.755	271.143	255.1
ENSG00000159164	SV2A	410.468	384.745	326.606	309.253	278.354	323.324
ENSG00000143368	SF3B4	9701.6	7996.14	6454.66	7722.16	6778.57	7295.07
ENSG00000014914	MTMR11	12.8061	1.92694	12.5618	6.34003	4.32675	8.89884
ENSG00000264522	OTUD7B	1952.59	1974.47	1710.5	2028.11	1812.91	1978.51
ENSG00000223945	RP11-458I7.1	2.02201	0.642312	2.09363	0.704448	1.44225	0.98876
ENSG00000136631	VPS45	2233.65	2117.06	1863.33	2146.45	1732.14	2140.67
ENSG00000023902	PLEKHO1	10093.9	9675.79	8056.29	9472.01	9396.26	9722.48
ENSG00000143401	ANP32E	15501.4	14348.6	13250.6	15211.2	13522.5	16506.4
ENSG00000222222	RNU2-17P	3.37002	3.21156	2.09363	4.93114	2.8845	0.98876
ENSG00000276110	RP4-790G17.7	15.5021	8.35006	8.37452	7.04448	10.0957	19.7752
ENSG00000117362	APH1A	6397.64	7702.61	6038.03	6571.8	6432.43	6968.78
ENSG00000118292	C1orf54	41.1142	49.458	39.779	35.9269	41.8252	22.7415
ENSG00000159208	CIART	6.06603	4.49618	6.28089	13.3845	7.21125	12.8539
ENSG00000266472	MRPS21	4434.27	4406.9	3875.31	3782.18	4241.66	4066.77
ENSG00000117360	PRPF3	3798.68	3491.61	2933.18	3618.05	3113.82	3721.69
ENSG00000163125	RPRD2	6363.26	5131.43	4237.51	6042.76	5039.22	5761.5
ENSG00000143374	TARS2	5070.53	5574.63	4522.24	5060.05	4766.63	5395.66
ENSG00000143369	ECM1	54.5942	63.5889	52.3408	56.3559	30.2872	48.4492
ENSG00000228126	FALEC	11.4581	8.35006	27.2172	9.15783	18.7492	8.89884
ENSG00000237781	RP11-54A4.2	6.06603	3.21156	2.09363	6.34003	4.32675	2.96628
ENSG00000143382	ADAMTSL4	0.674003	0.642312	6.28089	0.704448	1.44225	0.98876
ENSG00000203804	ADAMTSL4-AS1	0.674003	0.642312	2.09363	0.704448	1.44225	2.96628
ENSG00000143384	MCL1	7420.1	7258.13	6113.4	7842.62	7038.18	8318.44
ENSG00000253047	SNORA40	3.37002	3.21156	2.09363	0.704448	4.32675	1.97752
ENSG00000143420	ENSA	12628.8	11700.4	10055.7	10782.3	10991.4	11862.2
ENSG00000143457	GOLPH3L	1691.07	1503.65	1285.49	1654.75	1511.48	1600.8
ENSG00000143452	HORMAD1	3.37002	3.85387	2.09363	0.704448	1.44225	0.98876
ENSG00000163131	CTSS	3465.72	3581.53	3659.67	3622.27	3278.23	3718.73
ENSG00000143387	CTSK	23.5901	17.3424	14.6554	40.1536	41.8252	44.4942
ENSG00000143437	ARNT	2836.88	2639.26	2108.29	2799.48	2479.23	2624.17
ENSG00000143379	SETDB1	3370.02	3255.88	2786.62	3294	2958.05	3374.64
ENSG00000143418	CERS2	3915.28	3678.52	3370.75	3468.7	3240.73	3535.81
ENSG00000259357	RP11-316M1.12	0.674003	4.49618	2.09363	7.04448	1.44225	0.98876
ENSG00000231073	RP11-316M1.3	8.76204	10.9193	2.09363	3.52224	1.44225	4.9438
ENSG00000143412	ANXA9	0.674003	0.642312	6.28089	7.74893	4.32675	8.89884
ENSG00000143409	FAM63A	76.1623	70.012	85.8389	75.376	82.2082	66.2469
ENSG00000143363	PRUNE	1144.46	989.803	795.58	1155.3	1065.82	1043.14
ENSG00000163141	BNIPL	6.06603	4.49618	23.0299	14.7934	21.6337	22.7415
ENSG00000143443	C1orf56	54.5942	49.458	31.4045	52.8336	33.1717	46.4717
ENSG00000197622	CDC42SE1	5503.91	5882.29	4999.59	6063.19	5323.34	5733.82
ENSG00000213190	MLLT11	1397.88	1227.46	1030.07	1070.76	1018.23	1116.31
ENSG00000143458	GABPB2	240.619	233.802	253.329	350.111	284.123	295.639
ENSG00000261168	RP11-68I18.10	0.674003	1.92694	2.09363	0.704448	1.44225	2.96628
ENSG00000143434	SEMA6C	14.1541	10.9193	6.28089	13.3845	30.2872	2.96628
ENSG00000163156	SCNM1	2678.49	1958.41	1656.06	1848.47	1932.61	2095.18
ENSG00000163155	LYSMD1	290.495	280.69	270.078	285.302	317.295	305.527
ENSG00000163157	TMOD4	49.2022	46.2465	23.0299	68.3315	64.9012	64.2694
ENSG00000163159	VPS72	2711.51	2594.94	1911.48	2121.09	2274.43	2013.12
ENSG00000143398	PIP5K1A	6327.54	5995.98	5146.14	6224.51	5546.89	5846.54
ENSG00000159352	PSMD4	7963.35	8284.54	6892.23	7917.29	7538.64	8414.35
ENSG00000232671	RP11-126K1.2	62.6823	39.181	43.9662	51.4247	57.69	30.6516
ENSG00000143373	ZNF687	3190.73	2930.23	2455.83	3170.72	2851.33	3230.28
ENSG00000143393	PI4KB	5351.58	5533.52	4428.03	5613.04	5257	5591.44
ENSG00000237976	RP11-126K1.6	177.263	141.309	119.337	147.23	105.284	131.505
ENSG00000143390	RFX5	5507.95	5376.15	4237.51	5609.52	5118.54	5683.39
ENSG00000143416	SELENBP1	0.674003	3.21156	2.09363	0.704448	1.44225	0.98876
ENSG00000159377	PSMB4	11478.9	12324.7	10022.2	10901.3	11238	11724.7
ENSG00000143442	POGZ	5785.64	5207.22	4243.79	5886.37	4822.88	5862.36
ENSG00000143375	CGN	88.2944	103.412	85.8389	104.963	93.7462	72.1795
ENSG00000143367	TUFT1	18.1981	31.4733	18.8427	33.1091	18.7492	20.764
ENSG00000143376	SNX27	1423.49	1070.09	1109.62	1397.63	979.287	1289.34
ENSG00000250734	RP11-404E16.1	0.674003	0.642312	2.09363	3.52224	1.44225	0.98876
ENSG00000159409	CELF3	0.674003	1.92694	2.09363	3.52224	1.44225	2.96628
ENSG00000227045	RP11-98D18.1	2.02201	4.49618	6.28089	3.52224	1.44225	6.92132
ENSG00000178796	RIIAD1	4.71802	0.642312	2.09363	0.704448	4.32675	0.98876
ENSG00000143436	MRPL9	4368.89	4424.25	3444.02	4163.99	3625.82	3898.68
ENSG00000143450	OAZ3	21.5681	21.1963	31.4045	14.7934	30.2872	20.764
ENSG00000249602	RP11-98D18.3	12.1321	12.8462	6.28089	14.7934	4.32675	33.6178
ENSG00000182134	TDRKH	376.094	363.549	301.483	400.831	298.546	377.706
ENSG00000203288	RP11-98D18.9	8.76204	16.0578	14.6554	13.3845	10.0957	8.89884
ENSG00000269489	RP11-98D18.17	0.674003	0.642312	2.09363	0.704448	1.44225	2.96628
ENSG00000143365	RORC	0.674003	1.92694	6.28089	0.704448	1.44225	0.98876
ENSG00000225556	C2CD4D	0.674003	1.92694	2.09363	0.704448	1.44225	0.98876
ENSG00000234614	AL450992.2	0.674003	3.21156	2.09363	0.704448	7.21125	0.98876
ENSG00000159445	THEM4	1488.87	1408.59	1153.59	1422.28	1280.72	1266.6
ENSG00000197747	S100A10	3.37002	1.92694	2.09363	3.52224	1.44225	2.96628
ENSG00000229021	AL591893.1	9.43604	8.35006	6.28089	2.11334	4.32675	4.9438
ENSG00000163191	S100A11	6.06603	5.78081	2.09363	7.74893	7.21125	0.98876
ENSG00000159450	TCHH	2.02201	0.642312	2.09363	0.704448	4.32675	0.98876
ENSG00000236427	RP11-107M16.2	6.06603	5.78081	2.09363	9.15783	1.44225	2.96628
ENSG00000143631	FLG	0.674003	1.92694	2.09363	0.704448	1.44225	0.98876
ENSG00000143520	FLG2	0.674003	0.642312	2.09363	0.704448	1.44225	2.96628
ENSG00000163202	LCE3D	2.02201	0.642312	2.09363	0.704448	1.44225	0.98876
ENSG00000185962	LCE3A	0.674003	1.92694	2.09363	2.11334	1.44225	0.98876
ENSG00000240386	LCE1F	6.06603	4.49618	6.28089	0.704448	7.21125	0.98876
ENSG00000186226	LCE1E	28.9821	46.8888	27.2172	26.0646	10.0957	20.764
ENSG00000197084	LCE1C	23.5901	13.4886	14.6554	21.8379	21.6337	18.7864
ENSG00000196734	LCE1B	26.2861	34.0425	35.5917	43.6758	37.4985	19.7752
ENSG00000186844	LCE1A	0.674003	0.642312	2.09363	1.4089	1.44225	0.98876
ENSG00000163206	SMCP	0.674003	1.92694	2.09363	2.11334	1.44225	0.98876
ENSG00000163207	IVL	2909	2460.06	2049.66	2199.29	1915.31	2304.8
ENSG00000224308	LINC01527	2.02201	0.642312	2.09363	2.11334	4.32675	0.98876
ENSG00000163216	SPRR2D	192.765	123.966	94.2134	75.376	56.2477	93.9322
ENSG00000241794	SPRR2A	174.567	117.543	115.15	71.1493	73.5547	76.1345
ENSG00000196805	SPRR2B	0.674003	0.642312	2.09363	2.11334	1.44225	0.98876
ENSG00000203785	SPRR2E	0.674003	0.642312	6.28089	0.704448	1.44225	0.98876
ENSG00000244094	SPRR2F	14.1541	14.7732	6.28089	14.7934	10.0957	4.9438
ENSG00000159516	SPRR2G	2.02201	0.642312	2.09363	0.704448	4.32675	2.96628
ENSG00000203783	PRR9	2.02201	0.642312	2.09363	0.704448	1.44225	0.98876
ENSG00000159527	PGLYRP3	68.0743	62.9466	77.4643	94.3961	85.0927	72.1795
ENSG00000163218	PGLYRP4	225.791	243.436	247.048	326.16	274.027	316.403
ENSG00000143546	S100A8	0.674003	0.642312	2.09363	2.11334	1.44225	2.96628
ENSG00000143556	S100A7	2.02201	0.642312	2.09363	0.704448	1.44225	0.98876
ENSG00000197956	S100A6	51.8982	81.5736	39.779	52.8336	44.7097	22.7415
ENSG00000196420	S100A5	2.02201	0.642312	2.09363	4.93114	4.32675	0.98876
ENSG00000196154	S100A4	8.76204	17.3424	23.0299	17.6112	10.0957	14.8314
ENSG00000196754	S100A2	8.76204	16.0578	6.28089	0.704448	1.44225	10.8764
ENSG00000188643	S100A16	2.69601	3.21156	4.18726	2.11334	4.32675	4.9438
ENSG00000189334	S100A14	41.1142	28.904	39.779	41.5624	24.5182	44.4942
ENSG00000189171	S100A13	241.967	276.836	207.269	299.391	263.932	279.819
ENSG00000160678	S100A1	4.71802	3.21156	6.28089	4.93114	1.44225	4.9438
ENSG00000160679	CHTOP	6602.53	7299.23	5696.77	6611.95	6050.24	6769.05
ENSG00000143553	SNAPIN	883.618	905.018	705.554	917.896	872.561	873.075
ENSG00000143621	ILF2	30177.8	28097.9	24133.3	25526.4	24288.9	25573.3
ENSG00000169418	NPR1	3.37002	12.2039	2.09363	2.11334	10.0957	0.98876
ENSG00000143624	INTS3	6231.83	6057	5114.74	5797.61	4756.54	5746.67
ENSG00000243613	RP11-216N14.8	2.02201	0.642312	2.09363	4.93114	1.44225	0.98876
ENSG00000143554	SLC27A3	47.8542	76.4351	77.4643	57.0603	62.0167	61.3031
ENSG00000143614	GATAD2B	6146.23	5125.01	4247.98	6164.63	5512.28	5880.15
ENSG00000198837	DENND4B	4420.11	4242.47	3469.15	3959	3915.71	4046.99
ENSG00000160741	CRTC2	4908.09	4342.03	3343.53	4681.06	4287.81	4565.1
ENSG00000143570	SLC39A1	1.34801	3.21156	2.09363	1.4089	1.44225	0.98876
ENSG00000273026	RP11-422P24.10	19.5461	3.21156	10.4682	12.6801	25.9605	13.8426
ENSG00000143578	CREB3L4	422.6	446.407	349.636	449.438	419.695	487.459
ENSG00000272654	RP11-422P24.11	37.0702	25.6925	14.6554	52.1292	27.4027	21.7527
ENSG00000143545	RAB13	10.11	0.642312	2.09363	0.704448	1.44225	0.98876
ENSG00000177954	RPS27	47463.3	39601.7	32796.7	38887.7	35252.9	37596.6
ENSG00000143552	NUP210L	8.76204	9.63468	6.28089	11.2712	4.32675	18.7864
ENSG00000231416	RP11-422P24.9	7.41403	4.49618	2.09363	8.45338	4.32675	0.98876
ENSG00000143549	TPM3	49674	43219.9	36967.2	45144.6	41184.9	46289.8
ENSG00000163263	C1orf189	0.674003	7.06543	2.09363	0.704448	4.32675	2.96628
ENSG00000143612	C1orf43	9035.69	9911.52	8127.47	8727.41	8849.64	8588.37
ENSG00000143569	UBAP2L	24926	20438.4	16688.3	20300.8	17607	19523.1
ENSG00000143575	HAX1	4347.99	4544.36	3772.72	3951.25	4344.06	3675.22
ENSG00000143595	AQP10	0.674003	1.92694	2.09363	0.704448	1.44225	0.98876
ENSG00000143515	ATP8B2	3482.57	3267.44	2828.5	2581.8	2313.37	2551.99
ENSG00000237920	RP11-350G8.4	0.674003	1.92694	2.09363	0.704448	1.44225	0.98876
ENSG00000228013	RP11-350G8.5	2.02201	0.642312	6.28089	3.52224	4.32675	0.98876
ENSG00000160712	IL6R	426.644	415.576	303.576	309.957	341.813	380.673
ENSG00000169291	SHE	3.37002	0.642312	2.09363	0.704448	1.44225	0.98876
ENSG00000273110	RP11-350G8.9	0.674003	0.642312	2.09363	0.704448	1.44225	2.96628
ENSG00000163239	TDRD10	2.02201	0.642312	2.09363	0.704448	1.44225	0.98876
ENSG00000160714	UBE2Q1	6940.21	6089.12	5114.74	6001.9	5357.96	6202.49
ENSG00000229780	UBE2Q1-AS1	0.674003	0.642312	2.09363	2.11334	1.44225	0.98876
ENSG00000160716	CHRNB2	3.37002	1.92694	6.28089	0.704448	1.44225	4.9438
ENSG00000233875	RP11-61L14.6	0.674003	1.28462	2.09363	0.704448	1.44225	2.96628
ENSG00000160710	ADAR	30709.6	27415.8	22447.9	28596.4	23987.5	27518.2
ENSG00000143603	KCNN3	4335.86	3446.65	3129.98	3436.3	2737.39	3298.5
ENSG00000163344	PMVK	3554.69	4848.17	4101.42	4339.4	4329.63	5050.59
ENSG00000270361	RP11-307C12.13	16.8501	10.9193	14.6554	14.089	2.8845	26.6965
ENSG00000163346	PBXIP1	1340.59	1616.7	1199.65	2437.39	2133.09	2654.82
ENSG00000163348	PYGO2	3062.67	2831.95	2560.51	2960.09	2761.91	2986.05
ENSG00000271380	RP11-307C12.12	43.1362	48.1734	52.3408	52.8336	44.7097	39.5504
ENSG00000160691	SHC1	2398.1	2357.29	1877.99	2372.58	2228.28	2591.54
ENSG00000173207	CKS1B	4364.17	4469.85	4044.89	3956.89	4199.83	4104.34
ENSG00000160688	FLAD1	3547.28	3802.49	3056.7	3275.68	2988.34	3154.14
ENSG00000163352	LENEP	2.02201	3.85387	2.09363	6.34003	1.44225	2.96628
ENSG00000160685	ZBTB7B	2755.32	2634.76	2256.93	2524.04	2459.04	2933.65
ENSG00000163354	DCST2	0.674003	5.78081	2.09363	6.34003	4.32675	0.98876
ENSG00000163357	DCST1	0.674003	0.642312	2.09363	0.704448	10.0957	1.97752
ENSG00000232093	RP11-307C12.11	43.8102	66.1581	39.779	28.8824	24.5182	18.7864
ENSG00000143537	ADAM15	1394.51	1538.98	1224.77	1372.97	1305.24	1419.86
ENSG00000251246	RP11-540D14.8	3.37002	1.92694	2.09363	2.11334	1.44225	4.9438
ENSG00000143590	EFNA3	47.8542	48.1734	20.9363	25.3601	28.845	43.5054
ENSG00000169242	EFNA1	8.76204	9.63468	18.8427	17.6112	10.0957	14.8314
ENSG00000169241	SLC50A1	1769.26	1830.59	1886.36	1630.09	1671.57	1524.67
ENSG00000179085	DPM3	359.244	389.241	345.449	357.155	428.348	376.718
ENSG00000273088	RP11-201K10.3	3.37002	7.70774	6.28089	2.11334	1.44225	3.95504
ENSG00000163462	TRIM46	129.409	98.2737	85.8389	106.372	56.2477	121.617
ENSG00000185499	MUC1	23.5901	18.627	18.8427	10.5667	15.8647	14.8314
ENSG00000231064	RP11-263K19.4	5.39202	8.35006	2.09363	2.11334	1.44225	0.98876
ENSG00000169231	THBS3	88.2944	76.4351	77.4643	54.2425	76.4392	76.1345
ENSG00000173171	MTX1	1292.74	1355.28	1124.28	1105.28	1169.66	1105.43
ENSG00000177628	GBA	946.974	833.721	542.25	953.823	807.66	857.255
ENSG00000160767	FAM189B	2931.91	2567.96	2005.7	2129.55	1912.42	2275.14
ENSG00000116521	SCAMP3	4783.4	4069.05	3502.64	4008.31	3634.47	4141.92
ENSG00000176444	CLK2	2592.22	2397.11	1988.95	2033.04	2128.76	2176.26
ENSG00000143630	HCN3	143.563	159.936	102.588	126.096	193.261	194.786
ENSG00000143627	PKLR	6.06603	0.642312	2.09363	4.22669	1.44225	4.9438
ENSG00000160752	FDPS	18764.9	21392.2	17913.1	18274.1	18020.9	19158.2
ENSG00000225855	RUSC1-AS1	31.6781	44.3195	31.4045	34.518	36.0562	12.8539
ENSG00000160753	RUSC1	1324.42	1203.05	1023.79	1209.54	1123.51	1161.79
ENSG00000116539	ASH1L	3628.83	2971.98	2449.55	3334.86	2881.61	3528.88
ENSG00000235919	ASH1L-AS1	40.4402	39.181	46.0599	39.4491	46.152	51.4155
ENSG00000125459	MSTO1	986.741	1155.52	630.183	954.527	713.914	1048.09
ENSG00000232519	RP11-29H23.4	14.1541	12.8462	10.4682	8.45338	10.0957	16.8089
ENSG00000163374	YY1AP1	6486.61	5429.46	4574.58	6017.4	4896.44	6296.42
ENSG00000132676	DAP3	9605.22	9129.18	7658.5	9036.66	8170.34	9184.59
ENSG00000116580	GON4L	3442.81	3109.43	2564.7	3496.18	3025.84	3592.16
ENSG00000132718	SYT11	2905.63	2781.21	2248.56	2951.64	2632.11	2737.88
ENSG00000143622	RIT1	786.562	771.417	774.643	954.527	778.815	913.614
ENSG00000132680	KIAA0907	2110.98	2049.62	1944.98	2042.9	2110.01	2012.13
ENSG00000173080	RXFP4	3.37002	1.92694	2.09363	2.11334	1.44225	2.96628
ENSG00000116584	ARHGEF2	9999.51	9149.09	7457.51	9843.26	8875.6	10358.2
ENSG00000273002	RP11-336K24.12	84.2504	89.2814	106.775	97.9183	99.5152	91.9547
ENSG00000224276	RP11-336K24.5	3.37002	1.92694	2.09363	0.704448	1.44225	0.98876
ENSG00000163479	SSR2	11067.8	10422.2	8623.67	10230	9464.04	9731.37
ENSG00000160803	UBQLN4	5747.22	5099.96	4185.17	5081.19	4610.87	5236.47
ENSG00000116586	LAMTOR2	1650.63	1689.28	1677	1830.16	1631.18	1844.04
ENSG00000132698	RAB25	4.71802	1.92694	2.09363	2.11334	1.44225	2.96628
ENSG00000254726	MEX3A	524.374	483.661	370.573	492.409	422.579	475.593
ENSG00000160789	LMNA	8106.91	8966.68	7396.8	7728.5	7410.28	8714.93
ENSG00000196189	SEMA4A	2590.19	2607.14	2321.84	2698.74	2655.18	2804.12
ENSG00000252236	SNORA26	2.02201	0.642312	2.09363	2.11334	1.44225	0.98876
ENSG00000160785	SLC25A44	4539.41	4243.76	3251.41	4302.77	3477.26	4314.95
ENSG00000260238	PMF1-BGLAP	3.37002	7.70774	2.09363	2.11334	10.0957	3.95504
ENSG00000160781	PAQR6	161.087	188.197	81.6516	172.59	145.667	158.202
ENSG00000198952	SMG5	7581.86	7780.97	6666.12	7484.06	6593.97	7555.11
ENSG00000163472	TMEM79	286.451	257.567	234.487	322.637	229.318	319.369
ENSG00000198715	GLMP	279.711	231.232	186.333	230.355	235.087	222.471
ENSG00000163468	CCT3	48818.7	52547.5	44144.2	46377.4	42341.6	44349.8
ENSG00000163467	TSACC	19.5461	19.9117	16.749	12.6801	12.9802	24.719
ENSG00000237390	RP11-139I14.2	0.674003	0.642312	2.09363	0.704448	4.32675	0.98876
ENSG00000125462	C1orf61	32.3521	17.3424	27.2172	26.0646	10.0957	22.7415
ENSG00000116604	MEF2D	7994.35	6921.55	5481.13	7128.31	6097.83	7157.63
ENSG00000260460	RP11-284F21.8	0.674003	0.642312	2.09363	2.11334	1.44225	0.98876
ENSG00000183856	IQGAP3	1000.89	958.972	814.422	877.743	788.911	891.861
ENSG00000187862	TTC24	0.674003	0.642312	2.09363	0.704448	4.32675	4.9438
ENSG00000163382	APOA1BP	1865.64	1930.15	1624.66	1475.11	1533.11	1462.38
ENSG00000160818	GPATCH4	6622.75	6401.28	5328.29	5088.23	4964.22	5733.82
ENSG00000229953	RP11-284F21.7	1414.06	1162.58	879.325	1216.58	1139.38	1175.64
ENSG00000132702	HAPLN2	0.674003	3.21156	2.09363	0.704448	4.32675	0.98876
ENSG00000132692	BCAN	6.06603	9.63468	2.09363	11.9756	15.8647	0.98876
ENSG00000132688	NES	6.06603	10.9193	2.09363	4.93114	1.44225	18.7864
ENSG00000143320	CRABP2	38.4182	44.3195	31.4045	20.429	33.1717	12.8539
ENSG00000223356	RP11-66D17.5	8.08804	8.99237	10.4682	19.7246	18.7492	29.6628
ENSG00000143319	ISG20L2	8252.49	7394.94	6029.66	6887.39	5859.86	7041.95
ENSG00000143303	RRNAD1	746.121	775.271	651.119	817.16	647.57	849.345
ENSG00000143314	MRPL24	3605.92	3412.6	2903.87	3155.93	2922	3145.25
ENSG00000143321	HDGF	30656.4	27748.5	22661.5	26993.8	25000	29598.5
ENSG00000143294	PRCC	7306.87	6544.52	5058.21	6184.35	5963.7	6557.46
ENSG00000027869	SH2D2A	1660.74	1637.25	1228.96	1177.84	1234.57	1408.98
ENSG00000198400	NTRK1	15.5021	22.4809	10.4682	37.3358	18.7492	22.7415
ENSG00000027644	INSRR	0.674003	0.642312	2.09363	2.11334	4.32675	2.96628
ENSG00000187800	PEAR1	3.37002	0.642312	2.09363	0.704448	1.44225	0.98876
ENSG00000132694	ARHGEF11	2365.75	2112.56	1743.99	2338.06	1994.63	2585.61
ENSG00000237842	RP11-110J1.2	4.71802	12.2039	23.0299	7.74893	7.21125	18.7864
ENSG00000224520	KRT8P45	3.37002	4.49618	6.28089	3.52224	4.32675	6.92132
ENSG00000253831	ETV3L	8.76204	17.9847	8.37452	11.9756	21.6337	16.8089
ENSG00000117036	ETV3	1630.41	1681.57	1532.54	2076.01	1696.09	2123.86
ENSG00000271736	RP11-85G21.3	0.674003	0.642312	2.09363	1.4089	1.44225	0.98876
ENSG00000143297	FCRL5	66.7263	59.735	102.588	114.825	108.169	97.8872
ENSG00000163518	FCRL4	2.02201	0.642312	10.4682	2.11334	4.32675	2.96628
ENSG00000160856	FCRL3	6.06603	5.78081	10.4682	7.74893	4.32675	0.98876
ENSG00000132704	FCRL2	2.02201	1.92694	2.09363	0.704448	1.44225	0.98876
ENSG00000163534	FCRL1	2.02201	1.92694	2.09363	4.93114	4.32675	4.9438
ENSG00000073754	CD5L	2.02201	3.21156	2.09363	0.704448	4.32675	0.98876
ENSG00000183853	KIRREL	2.02201	0.642312	2.09363	0.704448	1.44225	0.98876
ENSG00000231666	RP11-404O13.1	2.02201	1.92694	2.09363	0.704448	1.44225	0.98876
ENSG00000227295	ELL2P1	16.8501	13.4886	35.5917	19.0201	7.21125	10.8764
ENSG00000158473	CD1D	0.674003	4.49618	2.09363	0.704448	4.32675	2.96628
ENSG00000158477	CD1A	0.674003	7.06543	2.09363	6.34003	7.21125	2.96628
ENSG00000158481	CD1C	12.8061	8.35006	14.6554	10.5667	7.21125	10.8764
ENSG00000236257	EI24P2	10.11	1.92694	2.09363	0.704448	1.44225	0.98876
ENSG00000231434	RP11-144L1.8	45.1582	18.627	35.5917	35.9269	41.8252	32.6291
ENSG00000163554	SPTA1	3.37002	0.642312	2.09363	0.704448	4.32675	0.98876
ENSG00000203757	OR6K3	0.674003	0.642312	10.4682	0.704448	1.44225	0.98876
ENSG00000197403	OR6N1	0.674003	0.642312	6.28089	0.704448	1.44225	0.98876
ENSG00000163563	MNDA	2449.33	1928.86	1660.25	1684.34	1610.99	1595.86
ENSG00000229849	RP11-393K10.1	0.674003	0.642312	2.09363	0.704448	1.44225	1.97752
ENSG00000163564	PYHIN1	27.6341	12.2039	27.2172	11.2712	10.0957	22.7415
ENSG00000163565	IFI16	15078.8	12182.7	11066.9	11767.8	10929.4	11753.4
ENSG00000163568	AIM2	246.011	261.421	219.831	220.492	183.166	242.246
ENSG00000225670	CADM3-AS1	2.02201	1.92694	2.09363	0.704448	1.44225	4.9438
ENSG00000162706	CADM3	16.8501	18.627	6.28089	38.7447	27.4027	19.7752
ENSG00000213088	ACKR1	23.5901	19.2694	18.8427	59.8781	67.7857	70.202
ENSG00000179639	FCER1A	0.674003	0.642312	6.28089	0.704448	1.44225	0.98876
ENSG00000224943	RP11-180D21.3	0.674003	1.92694	2.09363	0.704448	1.44225	0.98876
ENSG00000158716	DUSP23	24.9381	43.0349	43.9662	45.7891	38.9407	38.5616
ENSG00000158714	SLAMF8	3.37002	4.49618	10.4682	2.11334	1.44225	6.92132
ENSG00000256029	RP11-190A12.7	0.674003	0.642312	2.09363	0.704448	1.44225	4.9438
ENSG00000272668	RP11-190A12.8	2.02201	8.35006	6.28089	3.52224	4.32675	2.96628
ENSG00000213085	CFAP45	95.0344	104.055	56.528	87.3516	89.4195	127.55
ENSG00000279430	RP11-190A12.9	2.02201	0.642312	2.09363	3.52224	1.44225	2.96628
ENSG00000158710	TAGLN2	26551.7	28734.5	23434	27182.5	25636	27884
ENSG00000085552	IGSF9	8.76204	3.21156	2.09363	7.74893	10.0957	6.92132
ENSG00000224259	LINC01133	0.674003	1.92694	2.09363	2.11334	1.44225	0.98876
ENSG00000177807	KCNJ10	4.04402	4.49618	6.28089	10.5667	10.0957	8.89884
ENSG00000225279	RP11-536C5.2	3.37002	13.4886	6.28089	6.34003	7.21125	12.8539
ENSG00000162729	IGSF8	2046.27	2208.91	1769.12	2033.74	2170.59	2036.85
ENSG00000018625	ATP1A2	3.37002	3.21156	6.28089	6.34003	18.7492	8.89884
ENSG00000132681	ATP1A4	8.76204	23.1232	18.8427	10.5667	12.9802	18.7864
ENSG00000143318	CASQ1	15.5021	4.49618	10.4682	9.15783	10.0957	12.8539
ENSG00000227741	RP11-536C5.7	10.784	8.35006	16.749	11.9756	15.8647	14.8314
ENSG00000162734	PEA15	9690.82	7815.01	6494.44	9341.69	8327.55	9313.13
ENSG00000132716	DCAF8	990.785	973.745	799.767	996.09	865.35	1066.87
ENSG00000258465	RP11-574F21.3	28.3081	25.0502	52.3408	27.4735	24.5182	29.6628
ENSG00000228606	RP11-574F21.2	65.3783	67.4428	69.0898	44.3802	56.2477	44.4942
ENSG00000162735	PEX19	0.674003	0.642312	2.09363	0.704448	1.44225	4.9438
ENSG00000122218	COPA	19781.3	20552.1	16897.7	21642.8	19487.7	21279.1
ENSG00000162736	NCSTN	5260.59	4658.69	3919.28	4571.16	4130.6	4252.66
ENSG00000171786	NHLH1	26.2861	13.4886	23.0299	26.0646	18.7492	22.7415
ENSG00000162738	VANGL2	713.095	750.863	646.932	865.062	861.023	831.547
ENSG00000162739	SLAMF6	5094.79	4678.6	3829.25	6027.96	5108.45	5195.93
ENSG00000234425	RP11-528G1.2	4.71802	9.63468	10.4682	6.34003	7.21125	6.92132
ENSG00000066294	CD84	1189.62	1160.66	927.478	1620.23	1290.81	1602.78
ENSG00000117090	SLAMF1	11474.2	11106.2	9463.21	10490.6	9612.59	10280.1
ENSG00000228863	RP11-404F10.2	76.1623	69.3697	39.779	69.7404	63.459	60.3144
ENSG00000117091	CD48	18897	20503.2	17762.4	21203.2	21521.2	20014.5
ENSG00000026751	SLAMF7	10949.2	11153.7	9138.7	11293.7	10103	10415.6
ENSG00000122224	LY9	661.197	608.912	558.999	688.246	682.184	680.267
ENSG00000122223	CD244	349.808	338.498	265.891	360.678	428.348	351.01
ENSG00000179914	ITLN1	0.674003	0.642312	2.09363	3.52224	1.44225	2.96628
ENSG00000213080	RP11-312J18.5	50.5502	19.9117	39.779	40.1536	30.2872	20.764
ENSG00000198358	RP11-544M22.1	0.674003	3.21156	2.09363	0.704448	1.44225	0.98876
ENSG00000158764	ITLN2	0.674003	3.21156	2.09363	7.74893	4.32675	4.9438
ENSG00000158769	F11R	1009.66	1133.68	927.478	1246.87	1114.86	1168.71
ENSG00000270149	RP11-544M22.13	34.3742	16.0578	23.0299	30.2913	33.1717	26.6965
ENSG00000158773	USF1	2637.37	2970.05	2395.11	3134.79	2816.71	3074.05
ENSG00000186517	ARHGAP30	12276.3	13206.6	10711	12924.5	11552.4	14275.7
ENSG00000143217	PVRL4	38.4182	79.0044	14.6554	45.7891	53.3632	36.5841
ENSG00000162755	KLHDC9	28.9821	22.4809	27.2172	26.0646	38.9407	56.3593
ENSG00000143256	PFDN2	3936.18	4060.7	3536.14	3370.08	3552.26	3653.47
ENSG00000158793	NIT1	1340.59	1397.67	1103.34	1279.98	1357.16	1393.16
ENSG00000158796	DEDD	2300.37	2108.71	1907.3	2184.49	1851.85	2202.96
ENSG00000224985	RP11-297K8.2	6.06603	5.78081	6.28089	3.52224	4.32675	2.96628
ENSG00000143222	UFC1	3984.03	4120.43	3354	4540.87	4357.04	4343.62
ENSG00000143258	USP21	1299.48	1253.15	981.913	1178.54	1145.15	1268.58
ENSG00000143224	PPOX	512.916	591.569	450.131	541.721	517.768	473.616
ENSG00000158850	B4GALT3	3017.51	2600.08	2112.47	2579.69	2313.37	2788.3
ENSG00000158859	ADAMTS4	6.74003	4.49618	2.09363	9.15783	1.44225	16.8089
ENSG00000158864	NDUFS2	6842.48	7220.87	5937.54	6906.41	6632.91	7386.04
ENSG00000158869	FCER1G	18.1981	10.9193	2.09363	10.5667	25.9605	25.7078
ENSG00000158882	TOMM40L	1215.9	1398.31	1216.4	1265.19	1031.21	1224.08
ENSG00000143257	NR1I3	0.674003	1.92694	2.09363	0.704448	1.44225	0.98876
ENSG00000248485	PCP4L1	39.7662	52.0273	64.9026	37.3358	38.9407	50.4268
ENSG00000158887	MPZ	80.2064	72.5813	102.588	68.3315	62.0167	52.4043
ENSG00000143252	SDHC	4046.71	4917.54	4608.08	4785.32	4739.23	4841.96
ENSG00000188931	CFAP126	0.674003	0.642312	2.09363	4.93114	1.44225	0.98876
ENSG00000143226	FCGR2A	15.5021	25.6925	14.6554	22.5423	28.845	23.7302
ENSG00000273112	RP11-25K21.6	6.06603	17.9847	14.6554	9.15783	21.6337	6.92132
ENSG00000203747	FCGR3A	0.674003	1.92694	2.09363	0.704448	1.44225	0.98876
ENSG00000244682	FCGR2C	29.6561	29.5464	29.3108	31.7002	18.7492	31.6403
ENSG00000072694	FCGR2B	2195.9	2233.32	1859.14	2016.84	1948.48	1990.37
ENSG00000132185	FCRLA	13758.4	13074.9	10884.8	12367.3	11274.1	11778.1
ENSG00000162746	FCRLB	453.604	513.207	399.883	416.329	360.562	526.02
ENSG00000226889	RP11-474I16.8	212.311	216.459	198.895	150.047	139.898	117.662
ENSG00000081721	DUSP12	1306.89	1346.29	906.542	1332.11	1153.8	1231.99
ENSG00000118217	ATF6	6828.33	5780.17	5064.49	6281.57	5347.86	5556.83
ENSG00000162745	OLFML2B	0.674003	0.642312	2.09363	0.704448	1.44225	2.96628
ENSG00000227818	RP11-227F8.2	0.674003	0.642312	6.28089	0.704448	1.44225	0.98876
ENSG00000198929	NOS1AP	0.674003	1.92694	2.09363	0.704448	4.32675	0.98876
ENSG00000239887	C1orf226	0.674003	3.21156	2.09363	0.704448	1.44225	0.98876
ENSG00000198574	SH2D1B	0.674003	1.92694	2.09363	3.52224	1.44225	4.9438
ENSG00000152332	UHMK1	6364.61	5999.84	5703.05	7519.99	6162.73	7223.88
ENSG00000259788	RP11-359K18.3	3.37002	0.642312	2.09363	3.52224	1.44225	0.98876
ENSG00000117143	UAP1	3113.89	3097.23	2822.21	3038.29	2645.09	2963.31
ENSG00000162733	DDR2	3508.19	3501.24	2792.9	3482.09	2952.28	3356.84
ENSG00000132196	HSD17B7	2278.8	2514.01	2250.65	2280.3	2320.58	2358.19
ENSG00000230739	RP11-331H2.4	0.674003	0.642312	2.09363	4.93114	1.44225	2.96628
ENSG00000143248	RGS5	97.7304	75.1505	27.2172	80.3071	56.2477	88.9884
ENSG00000232892	RP11-267N12.1	0.674003	1.92694	2.09363	0.704448	1.44225	0.98876
ENSG00000232995	RGS5	0.674003	0.642312	2.09363	2.11334	1.44225	0.98876
ENSG00000143228	NUF2	2967.64	2879.48	2715.44	2671.97	3093.63	2493.65
ENSG00000213070	HMGB3P6	8.76204	4.49618	2.09363	0.704448	7.21125	6.92132
ENSG00000185630	PBX1	2.02201	0.642312	2.09363	2.11334	1.44225	0.98876
ENSG00000225487	RP11-403P14.1	2.02201	0.642312	2.09363	0.704448	1.44225	0.98876
ENSG00000224702	RP11-38C18.2	0.674003	0.642312	2.09363	2.11334	1.44225	0.98876
ENSG00000143171	RXRG	0.674003	3.21156	2.09363	0.704448	1.44225	0.98876
ENSG00000237463	RP11-280O1.2	0.674003	0.642312	2.09363	3.52224	1.44225	0.98876
ENSG00000236206	RP11-306I1.2	4.71802	7.06543	2.09363	11.9756	7.21125	2.96628
ENSG00000143198	MGST3	1544.82	1403.45	1396.45	1318.73	1215.82	1275.5
ENSG00000143149	ALDH9A1	4524.58	5057.56	4402.91	5207.99	4949.8	5344.25
ENSG00000273365	RP11-466F5.10	0.674003	4.49618	2.09363	0.704448	1.44225	0.98876
ENSG00000143183	TMCO1	4114.79	3961.14	3236.75	3849.11	3693.6	3973.83
ENSG00000224358	RP11-466F5.8	24.9381	7.06543	35.5917	19.7246	33.1717	22.7415
ENSG00000143179	UCK2	6070.07	5662.62	4675.08	5333.38	5032.01	5376.88
ENSG00000236364	RP11-525G13.2	1.34801	1.28462	2.09363	2.11334	4.32675	2.96628
ENSG00000226292	RP11-7G12.1	0.674003	0.642312	2.09363	2.11334	1.44225	0.98876
ENSG00000188859	FAM78B	175.915	153.513	110.962	123.278	108.169	137.438
ENSG00000203307	RP11-375H19.2	2.02201	1.28462	6.28089	2.11334	1.44225	0.98876
ENSG00000229588	RP11-479J7.2	18.1981	12.2039	6.28089	3.52224	4.32675	4.9438
ENSG00000215835	RP11-9L18.2	68.7483	67.4428	60.7153	72.5582	53.3632	46.4717
ENSG00000225325	RP11-479J7.1	0.674003	1.92694	2.09363	0.704448	4.32675	0.98876
ENSG00000234142	RP11-276E17.2	15.5021	10.9193	23.0299	16.2023	21.6337	10.8764
ENSG00000232341	RPL4P2	5.39202	14.7732	14.6554	4.93114	12.9802	6.92132
ENSG00000232148	FMO11P	0.674003	3.21156	2.09363	0.704448	1.44225	0.98876
ENSG00000232223	CNN2P10	2.02201	0.642312	2.09363	4.93114	1.44225	2.96628
ENSG00000143157	POGK	5265.31	4965.71	4536.9	5181.92	4569.05	5060.47
ENSG00000152382	TADA1	1735.56	1765.72	1375.52	1754.78	1886.46	1749.12
ENSG00000225171	DUTP6	7.41403	0.642312	2.09363	3.52224	7.21125	4.9438
ENSG00000143195	ILDR2	10.11	0.642312	2.09363	6.34003	4.32675	4.9438
ENSG00000143194	MAEL	0.674003	0.642312	2.09363	0.704448	4.32675	0.98876
ENSG00000143167	GPA33	6.06603	2.56925	2.09363	12.6801	7.21125	0.98876
ENSG00000198842	DUSP27	4.71802	0.642312	2.09363	0.704448	1.44225	0.98876
ENSG00000272205	RP11-277B15.3	24.9381	13.4886	10.4682	3.52224	12.9802	10.8764
ENSG00000143190	POU2F1	2946.07	2352.15	1991.04	2958.68	2457.59	3019.67
ENSG00000198821	CD247	23.5901	34.0425	10.4682	37.3358	38.9407	20.764
ENSG00000143162	CREG1	2365.75	2305.9	2225.53	2180.27	1843.19	2146.6
ENSG00000241666	RP3-455J7.4	163.783	158.651	85.8389	144.412	173.07	153.258
ENSG00000198771	RCSD1	5089.4	4766.6	4227.04	5779.29	5091.14	5765.46
ENSG00000197965	MPZL1	4035.26	3947.65	3617.79	4308.41	4000.8	4195.31
ENSG00000143199	ADCY10	4.71802	8.35006	6.28089	9.86228	7.21125	4.9438
ENSG00000143158	MPC2	3296.55	3522.44	2937.36	3444.75	3700.81	3679.18
ENSG00000143164	DCAF6	5140.62	4325.97	3653.39	4739.53	4071.47	4322.86
ENSG00000143147	GPR161	0.674003	0.642312	10.4682	0.704448	1.44225	0.98876
ENSG00000143155	TIPRL	5023.34	4805.14	4327.53	4917.75	5055.08	4424.7
ENSG00000237049	RPL34P1	0.674003	0.642312	2.09363	0.704448	4.32675	0.98876
ENSG00000213064	SFT2D2	2934.61	2221.12	2198.31	3440.53	2402.79	3379.58
ENSG00000143178	TBX19	103.122	84.1429	102.588	93.6916	98.073	105.797
ENSG00000228697	RP5-968D22.1	14.1541	1.92694	14.6554	3.52224	12.9802	0.98876
ENSG00000143185	XCL2	111.211	100.843	43.9662	69.7404	38.9407	58.3368
ENSG00000143184	XCL1	275.667	218.386	177.959	89.4649	102.4	101.842
ENSG00000143153	ATP1B1	26.2861	19.9117	14.6554	57.0603	56.2477	60.3144
ENSG00000143156	NME7	500.784	481.092	429.194	527.632	532.19	598.2
ENSG00000235575	RP4-800F24.1	0.674003	0.642312	2.09363	2.11334	1.44225	0.98876
ENSG00000117475	BLZF1	1035.94	1093.22	935.853	1165.16	1042.75	1041.16
ENSG00000117477	CCDC181	2.02201	1.92694	2.09363	2.11334	7.21125	0.98876
ENSG00000117479	SLC19A2	336.328	322.441	408.258	345.884	275.47	319.369
ENSG00000213062	RP1-206D15.6	86.9464	73.8659	60.7153	90.1694	36.0562	68.2244
ENSG00000198734	F5	19.5461	17.3424	27.2172	17.6112	21.6337	16.8089
ENSG00000174175	SELP	0.674003	3.21156	6.28089	2.11334	1.44225	4.9438
ENSG00000000460	C1orf112	2352.94	2359.21	1995.23	2073.19	1762.43	2094.19
ENSG00000188404	SELL	4790.81	4659.33	3889.97	4531.01	3993.59	4430.63
ENSG00000171806	METTL18	508.872	487.515	349.636	467.049	523.537	462.74
ENSG00000000457	SCYL3	1217.92	1133.04	969.351	1249.69	1044.19	1257.7
ENSG00000239494	RN7SL333P	9.43604	4.49618	10.4682	4.93114	7.21125	2.96628
ENSG00000075945	KIFAP3	8937.95	8675.07	7413.55	8997.92	8003.04	8836.55
ENSG00000235378	MRPS10P1	2.02201	1.92694	2.09363	0.704448	1.44225	0.98876
ENSG00000232959	RP11-332H17.1	0.674003	0.642312	2.09363	3.52224	1.44225	0.98876
ENSG00000203740	METTL11B	4.71802	0.642312	2.09363	2.11334	1.44225	2.96628
ENSG00000233985	RP11-297H3.3	0.674003	1.92694	2.09363	4.93114	4.32675	0.98876
ENSG00000238051	ISCUP1	0.674003	1.92694	2.09363	0.704448	1.44225	0.98876
ENSG00000224286	LINC01142	2.02201	10.9193	2.09363	2.11334	1.44225	2.96628
ENSG00000231407	RP11-576I22.2	14.1541	18.627	18.8427	23.2468	7.21125	22.7415
ENSG00000120370	GORAB	1049.42	1155.52	935.853	1251.1	1130.72	1177.61
ENSG00000235303	RP1-79C4.1	27.6341	30.1887	29.3108	45.7891	36.0562	54.3818
ENSG00000116132	PRRX1	5511.32	4665.11	4155.86	6098.41	5024.8	5928.6
ENSG00000231424	RP1-45C12.1	3.37002	5.78081	6.28089	2.11334	4.32675	4.9438
ENSG00000117501	MROH9	2.02201	0.642312	2.09363	0.704448	1.44225	0.98876
ENSG00000007933	FMO3	0.674003	1.92694	2.09363	0.704448	1.44225	6.92132
ENSG00000094963	FMO2	0.674003	0.642312	2.09363	0.704448	1.44225	2.96628
ENSG00000010932	FMO1	0.674003	3.21156	2.09363	0.704448	1.44225	2.96628
ENSG00000076258	FMO4	103.122	93.1352	73.2771	145.821	105.284	123.595
ENSG00000117523	PRRC2C	35596.1	25920.5	22408.1	28200.5	25266.8	27372.8
ENSG00000233328	PFN1P1	216.355	174.067	152.835	155.683	184.608	175.01
ENSG00000230364	RPL4P3	2.02201	7.06543	6.28089	4.93114	1.44225	0.98876
ENSG00000117533	VAMP4	399.684	419.43	387.322	498.749	359.12	451.863
ENSG00000010165	METTL13	5126.47	5855.32	4453.15	5346.06	4726.25	5310.63
ENSG00000197959	DNM3	27.6341	27.6194	14.6554	19.0201	27.4027	24.719
ENSG00000135845	PIGC	886.314	881.894	803.954	989.045	910.059	956.131
ENSG00000180999	C1orf105	2.02201	1.92694	10.4682	0.704448	1.44225	0.98876
ENSG00000094975	SUCO	1535.38	1339.86	1228.96	1511.04	1521.57	1597.84
ENSG00000117560	FASLG	0.674003	0.642312	6.28089	0.704448	1.44225	0.98876
ENSG00000224000	RP3-471M13.2	2.02201	8.35006	10.4682	13.3845	7.21125	8.89884
ENSG00000120337	TNFSF18	2.02201	0.642312	2.09363	0.704448	1.44225	0.98876
ENSG00000230849	GOT2P2	4.71802	10.9193	10.4682	3.52224	4.32675	2.96628
ENSG00000117586	TNFSF4	749.491	834.363	734.864	1013	852.369	994.692
ENSG00000232751	RP11-296O14.1	2.02201	0.642312	2.09363	0.704448	1.44225	0.98876
ENSG00000203739	RP11-296O14.3	0.674003	8.35006	2.09363	3.52224	4.32675	0.98876
ENSG00000117592	PRDX6	10145.1	10123.5	8657.16	10192	9064.54	10200
ENSG00000162753	SLC9C2	0.674003	0.642312	2.09363	2.11334	1.44225	4.9438
ENSG00000076321	KLHL20	1160.63	1227.46	1090.78	1068.65	1149.47	1066.87
ENSG00000200674	RN7SKP160	2.02201	1.92694	2.09363	4.22669	1.44225	0.98876
ENSG00000120334	CENPL	1467.3	1544.76	1346.2	1643.48	1449.46	1604.76
ENSG00000117593	DARS2	6483.24	6103.89	5349.23	5830.72	4977.2	5707.12
ENSG00000234741	GAS5	8199.25	11086.9	10214.8	9762.24	10665.4	9581.08
ENSG00000270084	GAS5-AS1	35.7222	14.7732	10.4682	32.4046	21.6337	20.764
ENSG00000185278	ZBTB37	593.797	481.092	433.382	516.361	448.54	614.02
ENSG00000117601	SERPINC1	2.02201	1.92694	2.09363	0.704448	1.44225	0.98876
ENSG00000135870	RC3H1	2966.96	2017.5	1898.92	2902.33	2176.35	2631.09
ENSG00000224977	RP11-160H22.3	0.674003	1.28462	2.09363	0.704448	1.44225	2.96628
ENSG00000227373	RP11-160H22.5	41.1142	52.0273	18.8427	40.1536	62.0167	52.4043
ENSG00000152061	RABGAP1L	4741.61	4155.76	3753.88	5037.51	4531.55	4932.92
ENSG00000229531	RP1-102G20.5	0.674003	0.642312	2.09363	3.52224	4.32675	2.96628
ENSG00000116161	CACYBP	16031.2	15479.7	13941.5	14074.9	13629.3	14114.5
ENSG00000120333	MRPS14	1891.25	1862.06	1444.61	1825.93	1893.67	1943.9
ENSG00000181101	SDCCAG3P2	3.37002	3.21156	2.09363	0.704448	1.44225	0.98876
ENSG00000120332	TNN	47.8542	54.5965	23.0299	58.4692	64.9012	70.202
ENSG00000235750	KIAA0040	2043.58	1796.55	1551.38	1943.57	1675.89	1838.1
ENSG00000260990	RP3-518E13.2	0.674003	1.92694	2.09363	0.704448	1.44225	1.97752
ENSG00000116147	TNR	2.02201	3.21156	2.09363	2.11334	1.44225	0.98876
ENSG00000227740	RP11-318C24.2	4.71802	7.06543	6.28089	11.9756	1.44225	10.8764
ENSG00000230777	RP11-318C24.1	6.06603	5.78081	6.28089	6.34003	10.0957	2.96628
ENSG00000143207	RFWD2	2846.99	2933.44	2317.65	3072.8	2897.48	2763.58
ENSG00000236021	RP11-195C7.1	16.8501	25.0502	10.4682	17.6112	15.8647	12.8539
ENSG00000116183	PAPPA2	2.02201	1.92694	2.09363	2.11334	1.44225	0.98876
ENSG00000152092	ASTN1	4.71802	1.92694	2.09363	3.52224	1.44225	2.96628
ENSG00000198797	BRINP2	0.674003	3.21156	6.28089	0.704448	1.44225	0.98876
ENSG00000224968	RP1-35C21.1	0.674003	1.92694	2.09363	0.704448	1.44225	4.9438
ENSG00000227579	RP1-35C21.2	7.41403	26.3348	6.28089	19.0201	4.32675	6.92132
ENSG00000120341	SEC16B	0.674003	1.92694	2.09363	0.704448	4.32675	0.98876
ENSG00000224687	RASAL2-AS1	0.674003	4.49618	10.4682	4.93114	1.44225	8.89884
ENSG00000075391	RASAL2	657.153	551.746	458.505	452.256	363.447	476.582
ENSG00000188585	LINC00083	2.02201	0.642312	2.09363	2.11334	1.44225	0.98876
ENSG00000240021	TEX35	2.02201	0.642312	2.09363	0.704448	1.44225	0.98876
ENSG00000213057	C1orf220	0.674003	0.642312	2.09363	3.52224	1.44225	0.98876
ENSG00000116191	RALGPS2	15.5021	23.7655	10.4682	20.429	21.6337	14.8314
ENSG00000228196	PTPN2P1	4.71802	10.9193	2.09363	4.93114	4.32675	2.96628
ENSG00000116199	FAM20B	3336.32	3305.34	2841.06	3765.28	2756.14	3496.25
ENSG00000186283	TOR3A	5267.33	6189.32	5296.89	6155.47	5929.09	6702.8
ENSG00000143322	ABL2	1395.86	1346.29	1187.09	1421.58	1230.24	1487.09
ENSG00000057252	SOAT1	4362.15	4341.39	3804.13	5142.47	4706.06	4723.31
ENSG00000162779	AXDND1	107.166	58.4504	64.9026	73.9671	56.2477	62.2919
ENSG00000236539	HNRNPA1P54	4.71802	4.49618	6.28089	4.22669	4.32675	4.9438
ENSG00000116218	NPHS2	0.674003	0.642312	2.09363	0.704448	2.8845	0.98876
ENSG00000227141	RP11-545A16.3	0.674003	1.92694	2.09363	0.704448	1.44225	0.98876
ENSG00000162782	TDRD5	0.674003	0.642312	6.28089	2.11334	1.44225	0.98876
ENSG00000143340	FAM163A	0.674003	0.642312	2.09363	0.704448	1.44225	4.9438
ENSG00000231966	RP11-12M5.4	2.02201	4.49618	2.09363	4.22669	4.32675	4.9438
ENSG00000169905	TOR1AIP2	3374.06	2763.23	2728	3696.24	2867.19	3250.05
ENSG00000272906	RP11-533E19.7	7.41403	13.4886	14.6554	7.74893	7.21125	16.8089
ENSG00000143337	TOR1AIP1	2981.79	2812.68	2279.96	2753.69	2643.64	2702.28
ENSG00000260360	RP11-533E19.5	15.5021	7.06543	6.28089	11.2712	12.9802	22.7415
ENSG00000135837	CEP350	6172.52	4703.01	4019.77	5760.27	4778.17	5441.15
ENSG00000116260	QSOX1	3781.16	3966.92	3180.23	3792.05	3670.53	4125.11
ENSG00000121454	LHX4	8.76204	5.78081	2.09363	6.34003	4.32675	2.96628
ENSG00000230124	LHX4-AS1	3547.28	3489.04	2841.06	2802.3	3012.86	3111.63
ENSG00000235060	VDAC1P4	0.674003	3.21156	2.09363	0.704448	1.44225	0.98876
ENSG00000236719	OVAAL	6.06603	4.49618	2.09363	3.52224	4.32675	8.89884
ENSG00000143324	XPR1	3553.34	2887.83	2602.38	2931.91	2476.34	2585.61
ENSG00000225857	RP11-46A10.2	0.674003	1.92694	2.09363	0.704448	7.21125	0.98876
ENSG00000135835	KIAA1614	4.71802	3.21156	2.09363	1.4089	1.44225	10.8764
ENSG00000243155	RP11-46A10.5	127.387	102.128	85.8389	113.416	108.169	123.595
ENSG00000251520	RP11-46A10.6	0.674003	1.28462	2.09363	0.704448	2.8845	0.98876
ENSG00000135823	STX6	1267.8	1435.57	1262.46	1478.64	1231.68	1491.05
ENSG00000153029	MR1	2900.91	2601.36	2403.49	3367.26	2942.19	3243.13
ENSG00000162783	IER5	7835.96	8901.8	7428.2	8956.36	8901.56	10010.2
ENSG00000237292	RP11-540K16.1	64.7043	84.1429	81.6516	65.5137	47.5942	77.1233
ENSG00000179452	GM140	0.674003	1.28462	2.09363	0.704448	1.44225	0.98876
ENSG00000198216	CACNA1E	1348.68	1397.03	1224.77	1890.03	1724.93	1847
ENSG00000225982	RP11-538D16.3	2.02201	0.642312	2.09363	0.704448	1.44225	4.9438
ENSG00000179930	ZNF648	3.37002	0.642312	2.09363	2.11334	1.44225	0.98876
ENSG00000228918	LINC01344	0.674003	3.21156	2.09363	0.704448	4.32675	0.98876
ENSG00000231684	EIF1P3	6.06603	1.92694	6.28089	7.74893	10.0957	6.92132
ENSG00000135821	GLUL	3851.93	3669.53	3016.92	2563.49	2431.63	2583.63
ENSG00000203730	TEDDM1	2.02201	0.642312	2.09363	0.704448	1.44225	0.98876
ENSG00000121446	RGSL1	3.37002	10.9193	23.0299	2.11334	1.44225	6.92132
ENSG00000135828	RNASEL	461.692	482.376	391.509	544.539	425.464	449.886
ENSG00000143333	RGS16	5993.24	6563.14	5508.34	5259.41	4993.07	5687.35
ENSG00000261504	RP11-317P15.4	38.4182	28.2617	31.4045	23.2468	17.307	23.7302
ENSG00000135824	RGS8	8.76204	8.35006	6.28089	6.34003	10.0957	12.8539
ENSG00000135838	NPL	407.098	466.961	349.636	407.876	425.464	408.358
ENSG00000135829	DHX9	30901	28639.4	24028.6	29547.4	24525.5	29371.1
ENSG00000157060	SHCBP1L	2.02201	3.21156	2.09363	6.34003	4.32675	12.8539
ENSG00000135862	LAMC1	8216.77	8013.48	6306.02	7762.32	6531.95	7970.39
ENSG00000224468	RP11-181K3.4	0.674003	3.21156	2.09363	0.704448	1.44225	0.98876
ENSG00000058085	LAMC2	38.4182	37.8964	39.779	31.7002	67.7857	54.3818
ENSG00000157064	NMNAT2	209.615	194.621	194.708	247.261	220.664	250.156
ENSG00000232860	SMG7-AS1	28.9821	27.6194	31.4045	33.1091	38.9407	32.6291
ENSG00000116698	SMG7	10022.4	8237.65	6620.06	9079.63	7540.08	8374.8
ENSG00000116701	NCF2	11481	10978.4	9417.15	11350.8	10679.9	11861.2
ENSG00000162704	ARPC5	24218.3	27629.7	24533.2	27736.2	27503.7	26715.3
ENSG00000143344	RGL1	4957.29	4538.58	3938.12	4591.59	4362.8	4683.76
ENSG00000173627	APOBEC4	4.71802	1.92694	6.28089	6.34003	7.21125	0.98876
ENSG00000270994	RP11-293B7.1	0.674003	0.642312	2.09363	2.11334	1.44225	0.98876
ENSG00000227554	RP11-444D13.1	0.674003	1.28462	2.09363	0.704448	1.44225	0.98876
ENSG00000198756	COLGALT2	237.923	228.021	161.21	235.99	226.433	190.831
ENSG00000198860	TSEN15	4345.97	4282.94	3753.88	3784.3	3742.64	3528.88
ENSG00000271387	RP11-382D12.2	22.2421	21.1963	18.8427	11.9756	21.6337	28.674
ENSG00000116667	C1orf21	3773.07	3466.56	2786.62	3353.88	3083.53	3374.64
ENSG00000116406	EDEM3	2328.68	2194.78	1859.14	2362.02	1931.17	2257.34
ENSG00000135842	FAM129A	6384.16	5905.42	4959.81	4846.6	4134.93	5090.14
ENSG00000121481	RNF2	1830.59	1610.28	1306.43	1545.56	1272.06	1458.42
ENSG00000121486	TRMT1L	1912.15	1944.28	1710.5	1739.28	1524.46	1634.42
ENSG00000116668	SWT1	280.385	298.675	236.58	173.999	180.281	190.831
ENSG00000213051	RPL5P5	2.02201	1.92694	14.6554	0.704448	4.32675	0.98876
ENSG00000116679	IVNS1ABP	7579.16	8034.68	7509.85	7899.68	6880.97	7643.11
ENSG00000273004	GS1-279B7.2	107.166	119.47	94.2134	90.8738	73.5547	95.9097
ENSG00000228309	LINC01350	2.02201	0.642312	2.09363	0.704448	1.44225	0.98876
ENSG00000261729	GS1-204I12.4	0.674003	1.92694	2.09363	2.11334	7.21125	4.9438
[truncated: 23,992 more rows]

## Sheet: Raw_counts
geneid	SYMBOL	CTRL_rep1	CTRL_rep2	CTRL_rep3	JUNBKO_rep1	JUNBKO_rep2	JUNBKO_rep3
ENSG00000243485	RP11-34P13.3	1	1	1	1	5	1
ENSG00000241860	RP11-34P13.13	7	10	5	23	13	7
ENSG00000236601	RP4-669L17.2	2	1	1	1	1	1
ENSG00000233653	CICP7	1	2	1	1	1	1
ENSG00000225880	LINC00115	647	695	170	833	306	684
ENSG00000235146	RP5-857K21.2	2	1	1	1	1	1
ENSG00000225972	MTND1P23	168	172	51	115	63	143
ENSG00000225630	MTND2P28	1646	1348	343	1356	547	949
ENSG00000237973	RP5-857K21.6	2262	3655	988	3209	1619	2857
ENSG00000229344	RP5-857K21.7	668	653	181	741	255	545
ENSG00000240409	MTATP8P1	4	9	4	5	4	6
ENSG00000248527	MTATP6P1	43209	39075	10546	47149	16366	40428
ENSG00000198744	RP5-857K21.11	778	634	185	480	339	357
ENSG00000237491	RP11-206L10.9	111	109	15	103	31	75
ENSG00000177757	FAM87B	1	1	1	5	1	1
ENSG00000228794	LINC01128	1232	1228	353	1143	489	940
ENSG00000230368	FAM41C	1	2	1	1	1	1
ENSG00000272438	RP11-54O7.16	39	23	5	27	13	27
ENSG00000187634	SAMD11	2	7	3	5	4	3
ENSG00000188976	NOC2L	23077	23118	5844	18095	8280	13757
ENSG00000187961	KLHL17	1187	1149	229	825	401	711
ENSG00000187583	PLEKHN1	3	5	3	7	3	9
ENSG00000187642	PERM1	1	3	1	1	1	1
ENSG00000272512	RP11-54O7.17	9	2	1	1	1	1
ENSG00000188290	HES4	27	15	3	11	13	5
ENSG00000187608	ISG15	1828	2178	633	1618	787	1263
ENSG00000224969	RP11-54O7.11	5	13	1	3	5	3
ENSG00000188157	AGRN	5786	6531	1750	4330	2144	3268
ENSG00000273443	RP11-54O7.18	51	46	3	25	17	33
ENSG00000217801	RP11-465B22.3	5	5	1	3	3	1
ENSG00000131591	C1orf159	1280	1317	315	1185	599	879
ENSG00000223823	LINC01342	3	1	5	1	1	1
ENSG00000272141	RP11-465B22.8	7	3	1	1	1	1
ENSG00000205231	TTLL10-AS1	1	1	1	1	3	1
ENSG00000162571	TTLL10	1	3	1	1	1	1
ENSG00000186891	TNFRSF18	473	667	192	564	257	472
ENSG00000186827	TNFRSF4	3	5	1	1	3	3
ENSG00000078808	SDF4	10491	11013	2800	8994	4495	6839
ENSG00000176022	B3GALT6	910	968	275	984	439	831
ENSG00000184163	FAM132A	29	33	5	19	9	7
ENSG00000260179	RP5-902P8.12	5	5	5	5	3	3
ENSG00000160087	UBE2J2	5875	6188	1511	4964	2505	3705
ENSG00000230415	RP5-902P8.10	13	19	7	5	9	25
ENSG00000162572	SCNN1D	17	37	11	35	15	13
ENSG00000131584	ACAP3	1892	2559	565	1903	1003	1741
ENSG00000169972	PUSL1	979	1167	267	867	417	655
ENSG00000127054	CPSF3L	9059	9138	2307	7604	3172	5228
ENSG00000224051	CPTP	2477	2205	597	2053	851	1471
ENSG00000169962	TAS1R3	11	23	3	19	21	21
ENSG00000107404	DVL1	3333	3719	892	2577	1347	2348
ENSG00000162576	MXRA8	9	1	1	3	1	7
ENSG00000175756	AURKAIP1	8403	10336	2412	7566	4082	5901
ENSG00000223663	RP5-890O3.3	1	10	1	1	7	5
ENSG00000221978	CCNL2	4499	5834	1433	4921	2243	3946
ENSG00000224870	RP4-758J18.2	1049	1474	383	1256	559	912
ENSG00000242485	MRPL20	8028	8841	2393	6596	3343	5233
ENSG00000272455	RP4-758J18.13	625	680	164	743	335	521
ENSG00000235098	ANKRD65	11	43	7	45	19	17
ENSG00000205116	TMEM88B	3	1	1	5	11	3
ENSG00000179403	VWA1	1	5	1	1	1	1
ENSG00000215915	ATAD3C	37	29	8	33	4	19
ENSG00000160072	ATAD3B	5643	7450	1853	5529	2731	4498
ENSG00000197785	ATAD3A	10020	11897	2981	8849	4404	6824
ENSG00000205090	TMEM240	13	17	1	13	1	11
ENSG00000160075	SSU72	10329	9957	2693	8950	4105	6493
ENSG00000272106	RP11-345P4.9	181	161	25	143	71	90
ENSG00000197530	MIB2	1451	1462	367	1237	705	931
ENSG00000189409	MMP23B	4	8	2	1	3	3
ENSG00000248333	CDK11B	4771	4601	1205	4082	1848	3109
ENSG00000272004	RP11-345P4.10	30	33	7	21	11	13
ENSG00000189339	SLC35E2B	3863	4128	1149	4226	2086	3498
ENSG00000008128	CDK11A	28	32	9	22	11	30
ENSG00000268575	RP1-283E3.8	1	3	1	1	5	8
ENSG00000227775	RP1-283E3.4	1	1	1	1	1	5
ENSG00000008130	NADK	7459	8264	2106	6868	3286	5386
ENSG00000078369	GNB1	45335	42728	10760	41366	17521	29829
ENSG00000231050	RP1-140A9.1	9	25	5	16	1	13
ENSG00000169885	CALML6	1	1	3	5	5	1
ENSG00000178821	TMEM52	1	3	1	3	1	1
ENSG00000142609	CFAP74	6	7	1	3	1	1
ENSG00000067606	PRKCZ	33	21	1	19	9	13
ENSG00000182873	RP11-181G12.2	7	3	1	5	1	3
ENSG00000162585	C1orf86	2845	2596	721	2155	1027	1899
ENSG00000157933	SKI	2319	2327	555	2313	961	1691
ENSG00000116151	MORN1	216	267	77	219	129	142
ENSG00000157916	RER1	8473	9258	2262	8234	3574	6179
ENSG00000157911	PEX10	1117	1119	249	1084	525	796
ENSG00000149527	PLCH2	9	3	3	25	11	27
ENSG00000157881	PANK4	2323	2755	641	2566	1084	1975
ENSG00000272449	RP3-395M20.12	73	101	19	83	43	89
ENSG00000238164	RP3-395M20.8	417	439	125	427	231	341
ENSG00000157873	TNFRSF14	2484	2986	809	2607	1307	2022
ENSG00000225931	RP3-395M20.7	9	5	1	17	9	7
ENSG00000228037	RP3-395M20.9	436	317	75	405	183	241
ENSG00000157870	FAM213B	867	900	245	816	415	641
ENSG00000142606	MMEL1	1	1	1	1	4	1
ENSG00000215912	TTC34	17	13	13	9	5	9
ENSG00000142611	PRDM16	5	1	3	5	1	7
ENSG00000130762	ARHGEF16	1	3	1	3	1	1
ENSG00000162591	MEGF6	51	103	13	89	31	69
ENSG00000238260	RP11-46F15.2	3	3	3	13	1	3
ENSG00000158109	TPRG1L	1992	2037	517	2236	961	1613
ENSG00000116213	WRAP73	3114	3365	859	2759	1311	2000
ENSG00000078900	TP73	10707	9933	2448	9848	4491	7427
ENSG00000227589	RP5-1092A11.5	111	136	36	108	55	84
ENSG00000235169	SMIM1	5	4	1	3	5	3
ENSG00000130764	LRRC47	5418	5783	1599	5161	2337	4099
ENSG00000266075	RN7SL574P	1	5	1	1	1	1
ENSG00000272153	RP1-286D6.5	1	1	1	3	1	1
ENSG00000116198	CEP104	3427	3365	781	3487	1487	2569
ENSG00000169598	DFFB	817	963	291	871	377	582
ENSG00000198912	C1orf174	2731	2885	805	2758	1337	1794
ENSG00000236423	LINC01134	17	19	5	19	7	13
ENSG00000233304	LINC01346	1	3	1	1	1	1
ENSG00000231510	RP11-542C10.1	33	29	15	49	21	35
ENSG00000131697	NPHP4	1365	1524	407	1311	562	963
ENSG00000069424	KCNAB2	17516	18454	4675	15752	7098	12189
ENSG00000116254	CHD5	93	96	25	167	59	125
ENSG00000116251	RPL22	247	330	98	320	135	243
ENSG00000158286	RNF207	543	731	197	651	257	389
ENSG00000116237	ICMT	9866	10787	2713	10086	4257	7003
ENSG00000225077	LINC00337	21	33	7	31	27	33
ENSG00000158292	GPR153	467	453	91	463	219	310
ENSG00000097021	ACOT7	13365	13920	3432	11071	5282	8841
ENSG00000271746	RP1-202O8.3	11	9	3	5	1	5
ENSG00000069812	HES2	11	17	1	13	3	7
ENSG00000187017	ESPN	14	3	5	7	5	20
ENSG00000215788	TNFRSF25	255	366	77	213	133	169
ENSG00000171680	PLEKHG5	173	181	67	233	94	141
ENSG00000162408	NOL9	4010	3615	1021	4144	1592	3008
ENSG00000173662	TAS1R1	5	4	7	3	5	11
ENSG00000204859	ZBTB48	1213	1621	419	1395	663	1108
ENSG00000162413	KLHL21	1957	2619	573	2201	1002	1607
ENSG00000116273	PHF13	2989	3399	873	3442	1454	2705
ENSG00000041988	THAP3	851	943	227	836	429	567
ENSG00000007923	DNAJC11	12516	11564	2799	10424	4502	7705
ENSG00000237436	RP11-312B8.1	19	29	11	41	17	20
ENSG00000171735	CAMTA1	2827	2583	760	2413	1147	1795
ENSG00000225126	RP4-549F15.1	1	1	1	5	1	1
ENSG00000049245	VAMP3	1676	1641	425	1799	760	1298
ENSG00000049246	PER3	51	51	33	57	21	37
ENSG00000236266	RP3-467L1.4	3	1	1	5	5	1
ENSG00000049249	TNFRSF9	1211	1367	335	916	373	672
ENSG00000116288	PARK7	22619	30517	8101	27530	12995	19954
ENSG00000116285	ERRFI1	3	3	1	1	1	5
ENSG00000238290	RP11-431K24.1	3	11	4	5	3	1
ENSG00000233645	RP11-431K24.4	2	1	1	1	3	1
ENSG00000162426	SLC45A1	3	1	1	1	1	1
ENSG00000142599	RERE	8404	7371	1816	6907	3243	5197
ENSG00000232912	RP5-1115A15.1	1	3	1	9	7	5
ENSG00000234619	RPL7P11	1	3	1	1	1	5
ENSG00000074800	ENO1	294848	344365	86123	296555	135548	220170
ENSG00000230679	ENO1-AS1	27	35	20	40	15	27
ENSG00000238249	HMGN2P17	27	1	5	26	3	11
ENSG00000131686	CA6	1	5	1	1	1	1
ENSG00000197241	SLC2A7	1	5	1	1	1	8
ENSG00000142583	SLC2A5	2554	2709	761	2617	1177	1702
ENSG00000180758	GPR157	461	616	155	677	271	551
ENSG00000228526	RP3-510D11.1	478	616	146	497	250	458
ENSG00000234546	RP3-510D11.2	215	215	57	181	93	134
ENSG00000049239	H6PD	2694	2830	743	2973	1366	2321
ENSG00000171621	SPSB1	9	27	5	13	7	7
ENSG00000171612	SLC25A33	2375	3092	823	2652	1084	1813
ENSG00000188807	TMEM201	4345	4284	1068	4055	1706	3167
ENSG00000171608	PIK3CD	24789	26026	6333	25001	10829	18508
ENSG00000179840	PIK3CD-AS1	359	311	81	351	173	264
ENSG00000231789	PIK3CD-AS2	131	115	31	89	55	71
ENSG00000171603	CLSTN1	11119	11069	2490	9386	4447	7203
ENSG00000178585	CTNNBIP1	874	991	203	1007	489	793
ENSG00000228150	RP11-84A14.4	41	47	9	48	39	41
ENSG00000162441	LZIC	1549	1788	444	1721	727	1173
ENSG00000173614	NMNAT1	791	903	306	908	404	661
ENSG00000162444	RBP7	3	7	1	3	1	1
ENSG00000130939	UBE4B	8981	7943	2054	7825	3373	5679
ENSG00000054523	KIF1B	7065	6761	1709	5926	2477	4167
ENSG00000142657	PGD	34507	34459	8965	29826	13769	21672
ENSG00000271989	RP4-736L20.3	1	1	1	3	1	5
ENSG00000251503	APITD1-CORT	9	8	5	15	1	5
ENSG00000160049	DFFA	10951	10644	2923	9246	4216	6803
ENSG00000203469	RP5-1113E3.3	1	3	1	3	1	1
ENSG00000142655	PEX14	3551	3632	874	3138	1448	2325
ENSG00000130940	CASZ1	2289	2069	527	2173	1041	1720
ENSG00000272078	RP4-734G22.3	1	1	1	1	3	1
ENSG00000175262	C1orf127	113	103	19	94	27	69
ENSG00000120948	TARDBP	21836	21345	5984	20378	8750	15068
ENSG00000009724	MASP2	1	27	5	47	17	9
ENSG00000116649	SRM	23459	21959	5365	15939	7543	11875
ENSG00000230337	RP4-635E18.6	189	223	35	171	82	111
ENSG00000171824	EXOSC10	13495	12215	2954	10832	4748	7298
ENSG00000198793	MTOR	13561	13414	3275	11288	4763	7977
ENSG00000225602	MTOR-AS1	3	1	1	1	1	3
ENSG00000171819	ANGPTL7	1	3	1	1	1	1
ENSG00000238173	RPL39P6	3	1	1	1	1	1
ENSG00000120942	UBIAD1	4400	4711	1350	4341	1745	2738
ENSG00000238199	UBE2V2P3	1	7	1	5	1	1
ENSG00000204624	PTCHD2	33	43	3	31	9	33
ENSG00000235643	RP1-69M21.2	1	1	3	1	1	5
ENSG00000116661	FBXO2	1	5	1	9	5	1
ENSG00000132879	FBXO44	461	513	137	389	193	297
ENSG00000116670	MAD2L2	4001	3941	1039	3421	1695	2297
ENSG00000116663	FBXO6	93	97	21	126	67	67
ENSG00000162490	DRAXIN	5	1	1	7	3	1
ENSG00000177674	AGTRAP	469	467	151	386	191	343
ENSG00000215910	C1orf167	3	5	1	3	1	5
ENSG00000177000	MTHFR	1953	2266	568	2367	1031	1616
ENSG00000011021	CLCN6	2215	2280	618	1967	880	1333
ENSG00000201801	RNU5E-4P	11	10	6	8	6	16
ENSG00000116685	KIAA2013	7601	7645	1858	6744	3060	5121
ENSG00000083444	PLOD1	10524	10470	2550	8121	3296	5554
ENSG00000116688	MFN2	14449	14653	3656	13402	5611	10331
ENSG00000116691	MIIP	2994	3422	955	3025	1484	2320
ENSG00000120949	TNFRSF8	18283	18572	4583	16038	7076	12469
ENSG00000201135	RNU6-777P	1	1	1	1	1	3
ENSG00000028137	TNFRSF1B	11354	12189	3070	11251	5086	8319
ENSG00000048707	VPS13D	4031	4076	935	4164	1701	2891
ENSG00000229484	RP5-888M10.2	1	3	1	1	1	1
ENSG00000162496	DHRS3	1	3	3	1	1	3
ENSG00000179172	HNRNPCL1	26	17	8	25	15	7
ENSG00000120952	PRAMEF2	3	5	1	1	1	1
ENSG00000275774	HNRNPCL2	11	8	2	2	5	3
ENSG00000179412	HNRNPCL4	4	9	4	18	4	12
ENSG00000204501	PRAMEF9	1	1	1	3	1	1
ENSG00000116731	PRDM2	10436	8980	2259	9526	4200	6683
ENSG00000189337	KAZN	6518	6176	1643	5726	2454	3994
ENSG00000231606	RP11-344F13.1	1	3	1	1	1	1
ENSG00000234593	RP4-704D23.1	1	1	1	1	3	1
ENSG00000171729	TMEM51	335	283	61	299	127	213
ENSG00000142621	FHAD1	81	75	19	31	23	35
ENSG00000228140	RP3-467K16.4	57	39	13	15	13	17
ENSG00000142634	EFHD2	13072	13712	3316	11663	5842	9172
ENSG00000162438	CTRC	1	3	3	1	1	1
ENSG00000215704	CELA2B	3	13	1	7	1	1
ENSG00000132906	CASP9	779	870	211	839	351	598
ENSG00000116138	DNAJC16	1253	1162	345	1359	529	934
ENSG00000272510	RP4-680D5.8	3	1	1	1	4	1
ENSG00000116771	AGMAT	185	328	59	232	99	162
ENSG00000237301	RP4-680D5.2	1	3	1	1	1	3
ENSG00000235084	CHCHD2P6	43	29	20	19	23	15
ENSG00000197312	DDI2	5757	5580	1594	5184	2150	3893
ENSG00000271742	RP4-680D5.9	1	7	1	1	2	1
ENSG00000116786	PLEKHM2	9826	9812	2386	8639	3772	6685
ENSG00000237938	RP11-288I21.1	9	15	3	3	13	7
ENSG00000162461	SLC25A34	9	27	3	17	7	11
ENSG00000224459	RP11-169K16.4	1	5	1	1	3	1
ENSG00000162458	FBLIM1	11	1	1	17	1	1
ENSG00000179743	FLJ37453	365	426	95	464	191	257
ENSG00000224321	RP11-169K16.6	5	12	1	5	1	1
ENSG00000178715	RP11-169K16.8	111	183	54	201	80	154
ENSG00000065526	SPEN	19926	16884	4188	16266	6929	12054
ENSG00000116809	ZBTB17	3639	4069	1000	3769	1888	2831
ENSG00000183888	C1orf64	1	5	1	1	1	3
ENSG00000186510	CLCNKA	3	1	1	1	1	1
ENSG00000142627	EPHA2	13	7	1	13	1	25
ENSG00000227959	RP11-276H7.2	7	1	3	2	1	5
ENSG00000142632	ARHGEF19	115	111	45	121	91	93
ENSG00000237276	ANO7P1	25	11	3	7	9	5
ENSG00000132881	RSG1	159	191	55	178	105	142
ENSG00000037637	FBXO42	2894	2973	787	2916	1329	2097
ENSG00000055070	SZRD1	29327	30728	7608	27933	12845	19870
ENSG00000226457	RP11-430L17.1	1	1	1	1	3	3
ENSG00000187144	SPATA21	39	31	9	35	27	15
ENSG00000157191	NECAP2	6206	7586	1907	7801	3513	5465
ENSG00000226029	RP4-798A10.2	29	17	5	29	11	33
ENSG00000206652	RNU1-1	1	3	1	1	1	1
ENSG00000224174	RP4-798A10.4	26	19	7	23	11	25
ENSG00000233421	RP5-875O13.1	7	5	1	5	1	3
ENSG00000225710	RP5-875O13.6	13	11	5	5	11	5
ENSG00000219481	NBPF1	71	125	21	82	39	81
ENSG00000271732	RP5-1182A14.5	5	3	3	1	1	7
ENSG00000186301	MST1P2	15	16	11	30	5	15
ENSG00000280114	RP5-875O13.7	111	91	18	53	36	58
ENSG00000279151	RP1-163M9.7	1	1	3	1	1	1
ENSG00000058453	CROCC	35	69	17	43	25	45
ENSG00000238142	RP11-108M9.4	15	3	1	7	3	5
ENSG00000272426	RP11-108M9.6	5	1	1	5	3	3
ENSG00000117122	MFAP2	1	1	1	1	1	5
ENSG00000159363	ATP13A2	1040	984	258	909	435	704
ENSG00000117118	SDHB	10339	10696	2847	9193	4003	6735
ENSG00000117115	PADI2	802	829	205	1123	437	812
ENSG00000142619	PADI3	1	1	1	3	1	1
ENSG00000159339	PADI4	11	23	7	17	1	15
ENSG00000227751	RP1-20B21.4	1	3	3	1	5	3
ENSG00000179051	RCC2	28186	29796	7741	29546	12060	22038
ENSG00000074964	ARHGEF10L	55	69	9	49	35	43
ENSG00000117148	ACTL8	3	11	1	11	3	7
ENSG00000117154	IGSF21	7	9	1	7	7	11
ENSG00000009709	PAX7	9	3	1	3	1	1
ENSG00000159423	ALDH4A1	1965	2741	633	2349	1132	1633
ENSG00000169991	IFFO2	2047	2086	521	1977	941	1562
ENSG00000272084	RP5-1126H10.2	5	5	1	3	1	2
ENSG00000127481	UBR4	14771	14256	3368	14559	6173	10711
ENSG00000230424	RP1-43E13.2	219	189	47	221	85	159
ENSG00000127463	EMC1	7954	8525	2023	7668	3357	5798
ENSG00000053372	MRTO4	13843	15600	4119	12137	5857	8751
ENSG00000211454	AKR7L	12	8	7	3	3	8
ENSG00000162482	AKR7A3	13	6	3	5	1	8
ENSG00000053371	AKR7A2	4036	4312	1135	3857	1765	2908
ENSG00000040487	PQLC2	869	974	223	966	497	644
ENSG00000077549	CAPZB	35084	33713	8755	31030	15125	23473
ENSG00000173436	MINOS1	29	13	12	5	17	21
ENSG00000235185	RP5-1056L3.1	5	3	3	7	9	9
ENSG00000158747	NBL1	7	9	1	25	5	5
ENSG00000158748	HTR6	207	199	53	229	63	194
ENSG00000162542	TMCO4	1478	1723	399	1727	714	1281
ENSG00000169914	OTUD3	1191	1486	389	1551	683	1159
ENSG00000127472	PLA2G5	7	11	1	11	1	3
ENSG00000117215	PLA2G2D	61	60	15	33	3	13
ENSG00000158786	PLA2G2F	3	1	1	1	1	1
ENSG00000227066	RP3-340N1.2	1	1	5	3	1	1
ENSG00000187980	PLA2G2C	3	1	5	1	1	1
ENSG00000158816	VWA5B1	11	3	1	11	5	1
ENSG00000226664	RP4-745E8.2	1	3	1	1	1	1
ENSG00000236963	LINC01141	3	3	1	1	1	1
ENSG00000162545	CAMK2N1	7	1	5	3	1	1
ENSG00000090432	MUL1	2302	2729	633	2557	1107	1809
ENSG00000158825	CDA	7	5	5	19	7	7
ENSG00000158828	PINK1	230	210	53	240	144	244
ENSG00000117242	PINK1-AS	797	779	237	798	292	548
ENSG00000244038	DDOST	22723	25978	6474	22190	10098	14946
ENSG00000117245	KIF17	15	8	5	9	1	13
ENSG00000189410	SH2D5	24	31	11	13	3	27
ENSG00000127483	HP1BP3	16191	16112	4451	15980	7383	10923
ENSG00000075151	EIF4G3	11889	10454	2824	9061	3933	6219
ENSG00000117298	ECE1	8684	8638	2107	7158	3263	5133
ENSG00000231105	RP5-1071N3.1	125	149	26	135	45	127
ENSG00000227001	NBPF2P	25	23	7	29	21	5
ENSG00000187952	HS6ST1P1	9	1	1	7	3	5
ENSG00000142794	NBPF3	329	335	109	411	109	287
ENSG00000162551	ALPL	1	3	1	5	3	1
ENSG00000076864	RAP1GAP	19	33	3	21	7	17
ENSG00000090686	USP48	14661	15072	3984	16070	6804	12156
ENSG00000142798	HSPG2	79	87	23	115	45	49
ENSG00000228397	RP1-224A6.3	15	19	5	30	9	4
ENSG00000070831	CDC42	24	23	5	13	3	9
ENSG00000162552	WNT4	11	19	13	11	5	7
ENSG00000184677	ZBTB40	3283	3629	879	3220	1373	2261
ENSG00000070886	EPHA8	1	1	1	1	1	5
ENSG00000173369	C1QB	3	1	1	1	1	1
ENSG00000133216	EPHB2	75	61	27	71	35	63
ENSG00000227868	C1orf234	7	3	3	11	3	11
ENSG00000004487	KDM1A	21648	20420	5398	17690	7583	13135
ENSG00000240553	RP1-184J9.2	226	213	44	207	87	107
ENSG00000169641	LUZP1	4270	3880	959	3898	1615	2900
ENSG00000179546	HTR1D	81	69	13	77	43	77
ENSG00000215381	RP5-1057J7.1	5	5	3	1	3	1
ENSG00000261326	LINC01355	71	75	15	61	29	51
ENSG00000125944	HNRNPR	39886	38680	10110	34473	15592	25608
ENSG00000125945	ZNF436	458	531	119	522	217	365
ENSG00000249087	ZNF436-AS1	27	35	11	28	19	34
ENSG00000204219	TCEA3	3	4	1	6	1	1
ENSG00000007968	E2F2	6297	6765	1694	6533	2985	5196
ENSG00000235052	RP1-150O5.3	19	25	1	25	8	24
ENSG00000117318	ID3	7476	7313	1774	4198	1830	3445
ENSG00000197880	MDS2	39	7	5	21	5	5
ENSG00000142676	RPL11	127124	131853	34646	112351	52146	80023
ENSG00000236810	TCEB3-AS1	355	340	97	280	133	243
ENSG00000011007	TCEB3	8458	8081	2019	7954	3709	5690
ENSG00000057757	PITHD1	7265	7908	2010	6458	2909	4852
ENSG00000011009	LYPLA2	6899	7516	1749	6184	2841	4534
ENSG00000117308	GALE	2658	3128	967	2523	1135	1793
ENSG00000117305	HMGCL	1482	1929	527	1778	919	1503
ENSG00000179163	FUCA1	4329	4625	1227	4501	1993	3154
ENSG00000188822	CNR2	29	35	15	67	15	7
ENSG00000189266	PNRC2	9283	9199	2526	8472	3839	6004
ENSG00000188529	SRSF10	20620	22218	6190	20081	9113	14364
ENSG00000225315	RP11-293P20.2	45	29	13	35	9	11
ENSG00000142661	MYOM3	1	1	1	1	3	1
ENSG00000142677	IL22RA1	3	1	1	3	1	3
ENSG00000185436	IFNLR1	11	7	1	3	3	1
ENSG00000158055	GRHL3	55	55	9	77	49	49
ENSG00000001460	STPG1	29	9	5	11	23	13
ENSG00000001461	NIPAL3	595	585	137	669	293	472
ENSG00000117602	RCAN3	1	5	1	11	3	1
ENSG00000184454	NCMAP	6	5	1	3	3	3
ENSG00000133226	SRRM1	16755	13887	3823	13651	7063	9686
ENSG00000169504	CLIC4	21873	21951	6315	21201	8495	14460
ENSG00000020633	RUNX3	36593	32248	8147	34900	16167	25733
ENSG00000229162	RP11-84D1.1	81	54	12	94	22	39
ENSG00000264371	MIR4425	1	5	1	5	1	1
ENSG00000233755	RP4-799D16.1	1	1	1	3	1	3
ENSG00000117614	SYF2	4601	4426	1207	4015	2169	3642
ENSG00000117616	RSRP1	1307	1571	414	1407	680	1182
ENSG00000187010	RHD	7	3	1	3	1	1
ENSG00000183726	TMEM50A	7586	7812	2230	8218	3791	5782
ENSG00000188672	RHCE	19	39	7	41	25	21
ENSG00000238084	RP3-469D22.1	9	11	1	21	7	17
ENSG00000204178	TMEM57	3663	3690	909	3987	1752	2798
ENSG00000157978	LDLRAP1	4934	4745	1241	4635	1936	3391
ENSG00000117643	MAN1C1	11	5	3	15	7	27
ENSG00000162430	SEPN1	41	21	2	23	13	25
ENSG00000228172	RP1-317E23.3	11	39	3	25	13	35
ENSG00000117640	MTFR1L	1987	2184	525	2245	958	1508
ENSG00000127423	AUNIP	1458	1159	420	1153	485	815
ENSG00000236528	RP1-125I3.2	13	15	3	15	5	13
ENSG00000182749	PAQR7	566	605	157	721	329	403
ENSG00000117632	STMN1	35908	34896	9147	35825	16473	25380
ENSG00000158006	PAFAH2	764	856	211	653	361	499
ENSG00000158008	EXTL1	1	1	1	3	1	3
ENSG00000175087	PDIK1L	1505	1725	487	1770	690	1141
ENSG00000236782	RP11-96L14.7	9	1	1	5	1	3
ENSG00000142684	ZNF593	2942	2755	666	2168	1149	1627
ENSG00000142675	CNKSR1	51	61	9	53	23	53
ENSG00000188782	CATSPER4	1	1	1	1	1	2
ENSG00000278572	RP11-231P20.6	3	1	1	1	3	1
ENSG00000130695	CEP85	3231	3453	902	3202	1631	2232
ENSG00000142669	SH3BGRL3	5993	5022	1328	4669	2064	3305
ENSG00000158062	UBXN11	992	1035	273	695	357	534
ENSG00000169442	CD52	2643	2450	634	2001	937	1241
ENSG00000176092	AIM1L	23	17	1	7	5	1
ENSG00000176083	ZNF683	1	1	1	1	3	1
ENSG00000131914	LIN28A	1	1	1	1	2	1
ENSG00000225891	RP3-476K8.3	448	219	68	175	139	115
ENSG00000117682	DHDDS	4000	4103	1025	3689	1486	2632
ENSG00000198830	HMGN2	31020	35463	9352	36685	16560	23943
ENSG00000224129	DPPA2P2	1	3	1	1	1	1
ENSG00000117676	RPS6KA1	15388	16861	4261	15133	6574	11257
ENSG00000243905	RN7SL679P	3	5	1	1	1	1
ENSG00000260063	RP5-968P14.2	111	111	27	129	27	64
ENSG00000117713	ARID1A	22581	19377	4674	19287	8677	13903
ENSG00000060642	PIGV	1187	1216	321	1342	555	821
ENSG00000204160	ZDHHC18	6113	6053	1684	5734	2719	4426
ENSG00000175793	SFN	131	87	19	87	49	63
ENSG00000142751	GPN2	4440	4539	1098	4132	1758	3009
ENSG00000226698	RP1-50O24.6	1	1	1	3	1	1
ENSG00000198746	GPATCH3	1327	1436	337	1327	518	1052
ENSG00000090273	NUDC	23552	23787	5949	18546	8753	14750
ENSG00000225294	OSTCP2	1	2	1	1	9	1
ENSG00000253368	TRNP1	11	16	5	3	3	3
ENSG00000158246	FAM46B	1	1	1	3	1	1
ENSG00000090020	SLC9A1	3099	2589	717	2696	1143	1800
ENSG00000214973	CHCHD3P3	13	15	3	9	6	1
ENSG00000225159	NPM1P39	224	212	61	124	73	93
ENSG00000142784	WDTC1	5448	5298	1385	5903	2751	4626
ENSG00000186501	TMEM222	3223	3452	777	2964	1446	2343
ENSG00000142765	SYTL1	5	5	5	3	1	1
ENSG00000142733	MAP3K6	7	7	1	9	15	17
ENSG00000174950	CD164L2	3	1	1	1	1	1
ENSG00000181773	GPR3	91	119	31	99	35	55
ENSG00000158195	WASF2	22660	20449	5461	21427	9002	14986
ENSG00000237429	RP1-159A19.4	43	53	5	35	11	17
ENSG00000126705	AHDC1	1656	1606	382	1377	593	1017
ENSG00000000938	FGR	7922	8771	2093	7633	3504	5476
ENSG00000233975	RP11-288L9.1	5	11	5	5	1	5
ENSG00000126709	IFI6	510	909	241	444	217	353
ENSG00000225886	RP11-288L9.4	13	11	1	5	7	15
ENSG00000009780	FAM76A	944	940	262	857	377	641
ENSG00000117758	STX12	3211	2944	907	2664	1236	1994
ENSG00000117751	PPP1R8	8556	8652	2291	7446	3448	5173
ENSG00000130775	THEMIS2	6747	6783	1895	6983	3117	5132
ENSG00000117748	RPA2	8240	8817	2469	8675	3730	5927
ENSG00000130768	SMPDL3B	21	33	9	43	11	23
ENSG00000227050	RP11-460I13.2	7	3	1	9	1	5
ENSG00000158156	XKR8	451	584	117	613	265	383
ENSG00000158161	EYA3	5941	5495	1417	5420	2160	3685
ENSG00000169403	PTAFR	171	221	81	394	137	272
ENSG00000126698	DNAJC8	18983	17740	4643	13995	7588	10824
ENSG00000130770	ATPIF1	9825	9520	2576	7841	4291	6158
ENSG00000270605	RP5-1092A3.4	207	208	92	181	77	169
ENSG00000271398	RP5-1092A3.5	2	9	1	3	3	3
ENSG00000130766	SESN2	3646	4019	999	3661	1581	2798
ENSG00000130772	MED18	3692	4141	1157	3702	1764	2801
ENSG00000204138	PHACTR4	6150	5096	1350	5196	2090	3695
ENSG00000180198	RCC1	16313	18245	4724	14694	6632	11259
ENSG00000231468	PRDX3P2	1	3	1	1	1	1
ENSG00000279443	RP4-669K10.8	71	67	23	113	37	55
ENSG00000180098	TRNAU1AP	1200	1372	423	1491	721	1087
ENSG00000197989	SNHG12	1140	1661	481	1080	554	900
ENSG00000120656	TAF12	1491	1372	361	1427	603	901
ENSG00000188060	RAB42	1	3	1	5	3	5
ENSG00000229388	RP11-442N24__B.1	25	52	11	60	39	45
ENSG00000162419	GMEB1	2041	1960	558	2333	1014	1625
ENSG00000198492	YTHDF2	14701	14730	4067	14276	6116	9268
ENSG00000116329	OPRD1	7	11	1	5	5	7
ENSG00000233427	RP1-212P9.3	3	3	5	7	3	9
ENSG00000159023	EPB41	14817	13593	3555	13177	5617	9374
ENSG00000225616	RP4-604A21.1	17	23	3	41	3	15
ENSG00000253304	TMEM200B	3	7	1	1	3	3
ENSG00000225750	RP11-242O24.3	3	1	1	5	1	1
ENSG00000116350	SRSF4	17655	15809	4112	14275	6151	10688
ENSG00000116353	MECR	1807	2222	575	1903	883	1430
ENSG00000060656	PTPRU	47	33	15	33	25	43
ENSG00000225011	RP11-810H18.1	1	1	1	3	1	1
ENSG00000231949	RP4-591L5.2	1	3	1	1	1	1
ENSG00000162510	MATN1	63	43	15	59	9	33
ENSG00000186056	MATN1-AS1	95	109	27	89	47	57
ENSG00000162511	LAPTM5	109427	101951	24761	98862	42253	62810
ENSG00000162512	SDC3	15	7	5	8	7	5
ENSG00000134644	PUM1	9616	9389	2303	9176	3940	6422
ENSG00000215900	SEPW1P	5	1	3	1	3	1
ENSG00000084628	NKAIN1	1	3	1	1	1	3
ENSG00000060688	SNRNP40	10391	9949	2530	8831	3927	6119
ENSG00000121766	ZCCHC17	3379	3764	1047	3086	1542	2158
ENSG00000229044	RP11-266K22.2	1	5	3	5	5	5
ENSG00000121769	FABP3	3	3	1	1	1	1
ENSG00000168528	SERINC2	15	37	9	29	9	21
ENSG00000142910	TINAGL1	1	3	1	1	1	1
ENSG00000121764	HCRTR1	1	5	3	7	11	1
ENSG00000162517	PEF1	6339	6528	1661	6088	2693	4490
ENSG00000235790	RP11-73M7.6	21	9	5	25	3	17
ENSG00000084636	COL16A1	64	75	11	79	31	89
ENSG00000121753	BAI2	79	75	11	63	53	69
ENSG00000134668	SPOCD1	3	3	1	1	1	7
ENSG00000203620	RP11-84A19.2	1	9	1	1	1	1
ENSG00000269967	RP11-84A19.4	5	23	7	25	9	9
ENSG00000184007	PTP4A2	2583	2965	781	2175	1504	2047
ENSG00000228634	RP4-534N18.2	1	1	1	1	1	3
ENSG00000121774	KHDRBS1	44215	43165	11421	40932	17601	29805
ENSG00000203325	RP11-277A4.4	7	3	1	5	1	13
ENSG00000121775	TMEM39B	2325	2587	554	2415	1019	1693
ENSG00000025800	KPNA6	2273	2226	511	2377	945	1657
ENSG00000084652	TXLNA	13604	14124	3828	14580	6125	9916
ENSG00000160050	CCDC28B	6148	7598	2013	6446	3390	5333
ENSG00000224066	RP4-622L5.7	1	7	11	11	1	15
ENSG00000160051	IQCC	536	643	142	475	274	347
ENSG00000222046	DCDC2B	5	3	1	9	3	7
ENSG00000160055	TMEM234	139	167	47	133	31	101
ENSG00000084623	EIF3I	28207	32596	8286	27194	12753	18431
ENSG00000183615	FAM167B	21	5	3	13	3	7
ENSG00000182866	LCK	92	125	25	75	39	67
ENSG00000116478	HDAC1	19519	21640	5497	19568	8932	14215
ENSG00000175130	MARCKSL1	18004	17230	4540	14210	6765	10455
ENSG00000162526	TSSK3	23	37	13	65	15	15
ENSG00000225828	FAM229A	138	112	20	99	87	110
ENSG00000160058	BSDC1	2661	2757	687	2897	1283	1910
ENSG00000224333	GAPDHP20	1	1	1	1	1	5
ENSG00000270850	RP11-395N6.4	2	1	1	1	1	1
ENSG00000229259	LRRC37A12P	3	1	1	1	1	1
ENSG00000254553	RP1-27O5.3	25	36	9	28	16	30
ENSG00000160062	ZBTB8A	652	551	210	661	283	458
ENSG00000176261	ZBTB8OS	4173	4120	1179	4124	1880	2699
ENSG00000162521	RBBP4	42191	40961	11008	41264	18422	27483
ENSG00000162520	SYNC	1	43	23	65	19	17
ENSG00000224409	RP11-114B7.6	1	2	1	3	1	1
ENSG00000162522	KIAA1522	173	197	39	285	105	184
ENSG00000134684	YARS	25442	26593	6694	24173	10351	17812
ENSG00000116497	S100PBP	4717	5072	1293	4913	1886	3346
ENSG00000160097	FNDC5	17	13	1	15	1	7
ENSG00000121905	HPCA	3	1	1	3	3	1
ENSG00000121900	TMEM54	29	51	7	29	23	29
ENSG00000116514	RNF19B	4881	4622	1237	4896	2242	3623
ENSG00000236065	RP1-117O3.2	17	49	13	31	25	29
ENSG00000004455	AK2	39061	40183	10173	36629	16252	26110
ENSG00000142920	AZIN2	15	9	7	11	1	5
ENSG00000278997	RP11-131M11.2	5	11	3	3	1	5
ENSG00000116525	TRIM62	845	816	195	780	327	574
ENSG00000279179	RP11-131M11.3	4	7	1	5	7	5
ENSG00000160094	ZNF362	2308	2207	569	2331	971	1687
ENSG00000184389	A3GALT2	1	1	1	3	1	3
ENSG00000225313	RP11-415J8.3	13	15	3	9	1	1
ENSG00000134686	PHC2	5755	5575	1407	5689	2536	4157
ENSG00000233246	RP11-415J8.5	75	52	15	27	19	25
ENSG00000121903	ZSCAN20	533	501	111	437	259	289
ENSG00000121904	CSMD2	1	4	1	3	1	7
ENSG00000163866	SMIM12	3377	3938	1040	3375	1569	2557
ENSG00000116544	DLGAP3	23	15	1	39	11	27
ENSG00000271741	RP11-244H3.4	1	3	3	1	3	1
ENSG00000163867	ZMYM6	1	3	3	1	3	1
ENSG00000197056	ZMYM1	313	267	79	341	119	181
ENSG00000228348	EFCAB14P1	1	3	1	1	3	3
ENSG00000116560	SFPQ	60120	55422	15036	50006	22637	37233
ENSG00000201868	Y_RNA	1	1	1	3	1	1
ENSG00000146463	ZMYM4	7686	6921	1851	6843	2753	4457
ENSG00000227409	ZMYM4-AS1	1	1	3	3	3	3
ENSG00000142687	KIAA0319L	5078	5507	1446	5646	2476	4059
ENSG00000236274	RP4-728D4.3	1	7	1	1	1	1
ENSG00000020129	NCDN	3525	4077	985	3562	1649	2577
ENSG00000239636	RP4-728D4.2	7	3	1	11	3	5
ENSG00000116819	TFAP2E	11	13	5	21	9	7
ENSG00000126067	PSMB2	25399	21458	5731	20056	8206	13890
ENSG00000142686	C1orf216	1910	2329	644	2227	941	1636
ENSG00000092853	CLSPN	8939	7839	2144	8006	3587	6135
ENSG00000232335	RP11-435D7.3	1	3	1	5	7	3
ENSG00000134698	AGO4	741	715	221	893	417	667
ENSG00000092847	AGO1	6570	6197	1479	5677	2462	4297
ENSG00000271914	RP4-789D17.5	3	1	1	3	1	1
ENSG00000126070	AGO3	1992	1958	525	2029	855	1416
ENSG00000271554	RP4-665N4.8	97	75	13	54	29	59
ENSG00000092850	TEKT2	3	5	1	1	1	1
ENSG00000116863	ADPRHL2	3959	4769	1127	3580	1613	2874
ENSG00000171812	COL8A2	3	5	1	1	1	3
ENSG00000054116	TRAPPC3	4560	4987	1343	4361	1916	2847
ENSG00000116871	MAP7D1	17006	15488	3955	13610	6338	10337
ENSG00000054118	THRAP3	29827	27392	7149	27487	11600	19399
ENSG00000214193	SH3D21	163	215	81	189	121	171
ENSG00000142694	EVA1B	7	13	3	7	9	15
ENSG00000196182	STK40	7019	6696	1631	6175	2734	4648
ENSG00000181817	LSM10	2569	2720	623	2155	1045	1649
ENSG00000116885	OSCP1	173	123	31	104	71	89
ENSG00000116898	MRPS15	8158	8274	2201	6719	3274	4522
ENSG00000119535	CSF3R	1	5	3	11	1	1
ENSG00000163873	GRIK3	1	7	1	5	1	3
ENSG00000223944	RP5-1180C18.1	3	3	1	1	3	3
ENSG00000233621	LINC01137	71	103	17	61	47	57
ENSG00000163874	ZC3H12A	1696	1665	393	1604	817	1300
ENSG00000163875	MEAF6	5380	5065	1239	4694	2308	3638
ENSG00000163877	SNIP1	1735	1689	465	1707	731	1179
ENSG00000237749	RP3-423B22.5	12	4	2	7	1	3
ENSG00000163879	DNALI1	1	5	1	3	1	1
ENSG00000134697	GNL2	14949	14197	3600	12142	5536	8475
ENSG00000116922	C1orf109	2069	2451	645	1868	909	1312
ENSG00000134690	CDCA8	11400	11652	2847	10216	4502	7040
ENSG00000183317	EPHA10	13	7	5	5	11	8
ENSG00000214141	ACTN4P2	1	3	1	1	1	1
ENSG00000185090	MANEAL	1375	1532	407	1319	611	810
ENSG00000233728	RP11-109P14.9	1	1	1	3	1	3
ENSG00000196449	YRDC	3160	4533	1134	3033	1623	2516
ENSG00000197982	C1orf122	1413	1505	349	1189	625	1032
ENSG00000188786	MTF1	2672	2704	647	2708	1145	1907
ENSG00000230955	RP11-109P14.10	10	5	7	15	13	5
ENSG00000204084	INPP5B	4648	4668	1263	5254	2215	3671
ENSG00000277168	Metazoa_SRP	1	1	1	1	1	3
ENSG00000183431	SF3A3	22180	22775	6055	20769	9024	14617
ENSG00000212541	RNU6-510P	1	3	1	1	1	1
ENSG00000183386	FHL3	217	279	55	201	119	131
ENSG00000183520	UTP11L	6511	5852	1604	4860	2537	3609
ENSG00000224592	RP5-884C9.2	11	7	1	3	1	1
ENSG00000185668	POU3F1	9	13	1	3	9	1
ENSG00000238063	RP11-329N22.1	9	11	7	17	3	13
ENSG00000215895	RP11-334L9.1	77	64	13	93	29	59
ENSG00000116954	RRAGC	1104	980	254	1327	446	684
ENSG00000273637	RP5-864K19.7	35	37	15	27	15	15
ENSG00000228436	RP5-864K19.4	199	197	51	200	81	136
ENSG00000158315	RHBDL2	3	5	3	1	3	1
ENSG00000174574	AKIRIN1	8990	9413	2479	8643	3844	6024
ENSG00000168653	NDUFS5	16573	17330	4699	14483	7111	10345
ENSG00000127603	MACF1	19168	18471	4365	17412	7397	12975
ENSG00000217897	HSPE1P8	7	5	1	3	1	1
ENSG00000183682	BMP8A	9	9	11	31	5	9
ENSG00000090621	PABPC4	56456	54418	14436	46414	21330	35504
ENSG00000228060	RP11-69E11.8	3	43	13	47	11	13
ENSG00000163909	HEYL	3	3	3	1	7	1
ENSG00000116981	NT5C1A	321	265	69	277	83	191
ENSG00000116983	HPCAL4	39	59	15	37	11	29
ENSG00000084072	PPIE	3678	4535	1137	4097	1899	2729
ENSG00000116985	BMP8B	468	492	110	395	240	324
ENSG00000261798	RP1-118J21.25	3	3	3	1	1	9
ENSG00000043514	TRIT1	3499	3924	1035	3584	1520	2396
ENSG00000236546	RP1-118J21.5	5	5	1	3	1	1
ENSG00000116990	MYCL	33	45	9	33	11	21
ENSG00000168389	MFSD2A	2011	1960	475	1654	820	1267
ENSG00000131236	CAP1	40472	41505	10883	39553	18464	26775
ENSG00000131238	PPT1	13365	13856	3597	11132	5016	7737
ENSG00000117000	RLF	3564	3512	928	3517	1643	2392
ENSG00000188800	TMCO2	3	3	1	1	1	1
ENSG00000259943	RP1-39G22.7	297	327	123	303	159	247
ENSG00000084073	ZMPSTE24	6956	6836	1843	6728	3043	4586
ENSG00000049089	COL9A2	1915	2211	591	2054	1082	1584
ENSG00000227311	RP1-228H13.1	1	4	7	2	1	3
ENSG00000084070	SMAP2	20805	20506	5365	18327	8126	13077
ENSG00000187801	ZFP69B	670	703	186	701	303	436
ENSG00000260920	RP1-228H13.5	421	379	78	374	157	241
ENSG00000279667	RP11-656D10.7	11	1	1	7	5	1
ENSG00000187815	ZFP69	652	581	179	585	285	411
ENSG00000238287	RP11-656D10.3	73	81	23	88	41	71
ENSG00000164002	EXO5	726	803	217	912	369	507
ENSG00000227278	RP11-656D10.5	9	9	1	9	1	13
ENSG00000117010	ZNF684	465	507	147	467	227	329
ENSG00000117016	RIMS3	213	283	49	349	157	263
ENSG00000272145	NFYC-AS1	113	157	25	127	67	149
ENSG00000066136	NFYC	8847	7680	1885	7535	3313	5264
ENSG00000117013	KCNQ4	7	19	1	23	3	11
ENSG00000229528	RP5-1066H13.4	1	3	1	1	1	1
ENSG00000171793	CTPS1	14482	16418	4124	13899	5915	9752
ENSG00000281207	SLFNL1-AS1	153	187	53	195	85	201
ENSG00000171790	SLFNL1	5	9	1	7	5	11
ENSG00000010803	SCMH1	4203	3855	920	3413	1458	2331
ENSG00000235358	RP11-399E6.1	23	13	7	35	15	17
ENSG00000204060	FOXO6	579	494	111	392	189	395
ENSG00000127129	EDN2	63	44	13	17	17	29
ENSG00000127124	HIVEP3	6447	5416	1336	4756	2086	3443
ENSG00000198815	FOXJ3	7834	7484	1961	7793	3333	5184
ENSG00000177181	RIMKLA	23	25	9	25	11	19
ENSG00000066185	ZMYND12	69	51	23	47	45	47
ENSG00000127125	PPCS	1945	2208	559	1920	952	1542
ENSG00000186409	CCDC30	18	36	10	37	31	15
ENSG00000236876	TMSB4XP1	6	6	7	1	1	4
ENSG00000171960	PPIH	5118	5229	1405	4261	2099	3122
ENSG00000234917	RP5-994D16.3	15	13	5	9	7	9
ENSG00000065978	YBX1	177006	160555	40347	132968	64815	97265
ENSG00000164007	CLDN19	3	1	1	1	1	1
ENSG00000117385	P3H1	2602	2757	613	2239	1027	1677
ENSG00000274386	RP5-994D16.11	8	5	5	5	8	9
ENSG00000177868	CCDC23	783	740	203	723	383	547
ENSG00000164010	ERMAP	279	319	75	318	119	189
ENSG00000228192	RP11-342M1.3	466	418	127	319	119	217
ENSG00000164011	ZNF691	785	908	227	669	336	481
ENSG00000225099	ATP6V1E1P1	1	7	1	5	3	3
ENSG00000117394	SLC2A1	9084	9679	2307	7861	3457	5451
ENSG00000227533	SLC2A1-AS1	21	37	7	31	15	31
ENSG00000186973	FAM183A	1	1	1	3	1	1
ENSG00000117395	EBNA1BP2	14616	15582	4254	12146	5928	8668
ENSG00000243710	CFAP57	1960	1889	474	1687	791	1111
ENSG00000066056	TIE1	701	643	159	572	247	516
ENSG00000117400	MPL	5	1	5	9	3	5
ENSG00000234694	RP1-92O14.3	67	65	23	55	35	41
ENSG00000117399	CDC20	15461	15776	4034	12246	5601	9233
ENSG00000066322	ELOVL1	4905	5344	1277	4410	2025	3055
ENSG00000229431	RP1-92O14.6	63	127	31	80	39	81
ENSG00000159479	MED8	3177	3623	870	3515	1467	2565
ENSG00000198198	SZT2	3271	3394	749	3086	1315	2229
ENSG00000229372	SZT2-AS1	3	3	1	1	1	1
ENSG00000178922	HYI	3	5	1	1	3	1
ENSG00000229348	HYI-AS1	13	9	3	17	3	9
ENSG00000142949	PTPRF	523	507	115	689	347	505
ENSG00000236200	KDM4A-AS1	475	476	135	348	150	265
ENSG00000126091	ST3GAL3	7	6	1	6	3	7
ENSG00000229444	RP11-184I16.4	3	3	1	5	7	1
ENSG00000117407	ARTN	9	17	9	12	9	21
ENSG00000237950	RP11-7O11.3	101	158	45	91	61	99
ENSG00000117408	IPO13	3648	3564	821	2983	1283	2320
ENSG00000132768	DPH2	6049	6783	1699	5490	2558	4044
ENSG00000117410	ATP6V0B	6409	8943	2419	6931	3821	5116
ENSG00000117411	B4GALT2	5705	5757	1359	4110	1956	3209
ENSG00000159214	CCDC24	93	127	37	91	69	77
ENSG00000196517	SLC6A9	115	129	51	153	73	133
ENSG00000230615	RP5-1198O20.4	29	35	7	29	7	9
ENSG00000171872	KLF17	1	1	3	1	1	5
ENSG00000233514	RP11-570P14.1	87	47	15	71	19	33
ENSG00000226804	RP4-675G8.3	1	3	1	3	1	3
ENSG00000178028	DMAP1	3120	3359	813	2883	1339	2295
ENSG00000117419	ERI3	4794	4997	1252	3902	1921	2868
ENSG00000187147	RNF220	8309	7891	2104	6939	3129	5147
ENSG00000126106	TMEM53	768	730	193	527	261	411
ENSG00000198520	C1orf228	47	42	25	29	27	25
ENSG00000142945	KIF2C	12922	13219	3473	12073	4904	8258
ENSG00000225721	RP11-269F19.2	18	19	7	9	9	13
ENSG00000142937	RPS8	128427	136389	37152	96003	56738	72064
ENSG00000234093	RPS15AP11	27	27	15	29	9	39
ENSG00000142959	BEST4	1	5	1	5	1	2
ENSG00000173846	PLK3	1079	1173	235	833	357	591
ENSG00000188396	TCTEX1D4	1	3	1	1	3	1
ENSG00000222009	BTBD19	31	37	7	47	17	35
ENSG00000117425	PTCH2	63	39	17	26	18	17
ENSG00000226499	RP5-882O7.1	39	39	13	19	5	9
ENSG00000070785	EIF2B3	4506	4755	1268	3985	1750	2897
ENSG00000229815	CCNB1IP1P1	3	1	1	1	1	1
ENSG00000126107	HECTD3	3344	3670	887	3248	1533	2538
ENSG00000126088	UROD	3144	3906	939	2670	1371	2033
ENSG00000162415	ZSWIM5	183	167	35	145	69	127
ENSG00000281912	LINC01144	49	39	15	65	37	47
ENSG00000186603	HPDL	2631	2860	737	2101	1056	1636
ENSG00000132781	MUTYH	3	4	1	3	2	1
ENSG00000132773	TOE1	3146	3276	915	2531	1232	1911
ENSG00000280670	CCDC163P	257	321	75	272	109	142
ENSG00000132763	MMACHC	1991	1520	472	1416	637	1013
ENSG00000117450	PRDX1	57145	61446	16761	52589	23723	36778
ENSG00000117448	AKR1A1	14514	18094	4716	14904	6619	10647
ENSG00000132780	NASP	28325	28722	7334	24810	11812	19573
ENSG00000159588	CCDC17	31	48	10	46	25	53
ENSG00000159592	GPBP1L1	9405	8503	2313	8810	3523	6110
ENSG00000159596	TMEM69	5409	4997	1349	4056	1742	2612
ENSG00000197429	IPP	1253	1447	377	1593	730	1162
ENSG00000236111	RP11-630I5.1	3	3	5	7	5	3
ENSG00000086015	MAST2	7039	6589	1720	5524	2300	3866
ENSG00000232467	TMA16P2	7	9	5	7	3	1
ENSG00000117461	PIK3R3	2839	3334	775	3532	1545	2545
ENSG00000278139	RP4-533D7.6	1	1	2	3	7	1
ENSG00000227857	RP4-533D7.5	5	27	7	5	1	11
ENSG00000117472	TSPAN1	11	7	9	13	3	15
ENSG00000085998	POMGNT1	4170	4628	1131	3472	1503	2484
ENSG00000171357	LURAP1	1	3	1	1	1	1
ENSG00000085999	RAD54L	4787	5785	1461	4807	2126	3318
ENSG00000132128	LRRC41	7585	7999	2090	7580	3314	5285
ENSG00000173660	UQCRH	30492	34774	9054	29800	14606	23235
ENSG00000117481	NSUN4	6063	6647	1711	5723	2620	3816
ENSG00000117480	FAAH	17	37	13	45	25	21
ENSG00000079277	MKNK1	1955	2143	481	1902	823	1287
ENSG00000123472	ATPAF1	8174	8431	2133	7694	3343	5300
ENSG00000186118	TEX38	11	13	3	7	1	7
ENSG00000228237	EFCAB14-AS1	1	15	1	3	5	1
ENSG00000159658	EFCAB14	11242	10453	2430	11299	4440	7825
ENSG00000142973	CYP4B1	3	11	5	5	7	1
ENSG00000186377	CYP4X1	9	1	5	1	3	1
ENSG00000225506	CYP4A22-AS1	35	57	17	63	9	12
ENSG00000224805	LINC00853	7	5	5	3	3	1
ENSG00000226252	RP1-18D14.7	1	1	1	1	1	2
ENSG00000123473	STIL	6879	5938	1499	6045	2585	4013
ENSG00000162368	CMPK1	18479	19169	5355	18387	8164	13113
ENSG00000225762	LINC01389	87	49	27	68	41	67
ENSG00000237424	FOXD2-AS1	218	227	44	243	128	204
ENSG00000186564	FOXD2	3	1	1	9	3	13
ENSG00000269113	TRABD2B	1	3	1	3	3	1
ENSG00000226133	RP4-683M8.2	1	3	1	1	1	1
ENSG00000223720	RP5-1024N4.2	1	1	1	3	1	1
ENSG00000132122	SPATA6	1	5	1	3	1	7
ENSG00000235105	RP11-329A14.1	5	3	3	5	1	1
ENSG00000186094	AGBL4	1	7	3	3	1	5
ENSG00000229846	RP11-141A19.1	3	1	1	1	1	1
ENSG00000215887	ZNF859P	1	1	1	1	3	1
ENSG00000234080	RP11-183G22.1	3	5	1	1	9	1
ENSG00000225671	FCF1P6	1	3	1	3	1	1
ENSG00000142700	DMRTA2	3	1	1	1	1	1
ENSG00000225767	RP5-850O15.3	1	3	1	1	1	1
ENSG00000185104	FAF1	5912	6182	1668	6239	2881	4348
ENSG00000123080	CDKN2C	410	405	105	814	355	567
ENSG00000213478	CFL1P2	1	1	3	3	1	1
ENSG00000203356	LINC01562	3	5	3	7	5	7
ENSG00000123091	RNF11	3588	3678	1053	3453	1553	2359
ENSG00000233406	RP11-296A18.5	17	21	1	9	5	3
ENSG00000085831	TTC39A	15	9	1	7	5	3
ENSG00000261664	TTC39A-AS1	1	1	1	3	1	1
ENSG00000085832	EPS15	9992	9071	2559	9913	3952	6982
ENSG00000227070	RP11-191G24.1	65	59	15	83	26	41
ENSG00000117859	OSBPL9	14926	14877	4117	15413	6501	10166
ENSG00000078618	NRD1	11621	12617	3086	11748	4852	8299
ENSG00000266993	RP4-657D16.3	7	1	5	3	1	1
ENSG00000272175	RP4-657D16.6	1	3	1	1	1	1
ENSG00000169213	RAB3B	134	103	45	55	61	65
ENSG00000117862	TXNDC12	704	938	187	774	341	623
ENSG00000223390	RP11-91A18.4	13	23	15	23	1	9
ENSG00000134717	BTF3L4	4952	5342	1409	5071	2388	3102
ENSG00000157077	ZFYVE9	513	509	103	500	162	387
ENSG00000228407	RP4-800M22.1	13	5	1	7	5	1
ENSG00000154222	CC2D1B	2087	2249	577	2191	917	1544
ENSG00000272100	RP11-155O18.6	1	1	1	1	5	1
ENSG00000085840	ORC1	7522	7207	1833	7067	2922	4817
ENSG00000134748	PRPF38A	12076	11110	3030	10361	4657	7357
ENSG00000134744	ZCCHC11	6111	5521	1415	5671	2558	4107
ENSG00000272371	RP11-25O10.2	3	9	1	13	1	9
ENSG00000116157	GPX7	1	5	1	15	1	3
ENSG00000182183	FAM159A	1	1	1	3	5	1
ENSG00000162377	COA7	6649	6744	1925	5921	2576	4061
ENSG00000233664	NDUFS5P3	1	5	1	3	5	3
ENSG00000162378	ZYG11B	2037	1948	545	2001	819	1320
ENSG00000228929	RPS13P2	121	111	33	50	59	30
ENSG00000203995	ZYG11A	1891	2192	545	2081	758	1500
ENSG00000121310	ECHDC2	145	109	21	115	51	115
ENSG00000230953	RP4-631H13.6	5	8	1	3	3	1
ENSG00000116171	SCP2	4989	6402	1566	6268	2707	4561
ENSG00000236360	RP11-334A14.2	7	11	7	9	7	15
ENSG00000157184	CPT2	3678	3522	911	3314	1310	2314
ENSG00000236723	RP5-1024G6.2	38	41	11	41	13	17
ENSG00000162384	C1orf123	2261	2401	615	2048	953	1421
ENSG00000259818	RP5-1024G6.7	21	17	1	9	3	7
ENSG00000162385	MAGOH	5460	5942	1661	4687	2363	3367
ENSG00000226754	RP5-1024G6.5	33	27	11	53	7	27
ENSG00000157193	LRP8	3261	3686	923	2985	1340	2301
ENSG00000234578	RP4-784A16.1	1	1	1	3	1	1
ENSG00000228838	RP4-784A16.2	3	1	1	1	1	1
ENSG00000225675	RP4-784A16.5	33	43	17	47	15	52
ENSG00000226938	RP11-117D22.1	1	3	1	1	9	1
ENSG00000230138	RP11-117D22.2	33	22	15	62	21	53
ENSG00000174332	GLIS1	3	3	1	1	1	7
ENSG00000058804	NDC1	12572	13240	3730	11643	4743	7629
ENSG00000058799	YIPF1	2100	1854	479	1891	858	1289
ENSG00000211452	DIO1	7	7	1	1	1	1
ENSG00000081870	HSPB11	4075	4082	1224	4019	1872	2691
ENSG00000116212	LRRC42	3461	3971	1083	3594	1550	2609
ENSG00000219102	HNRNPA3P12	17	41	5	17	15	23
ENSG00000116209	TMEM59	4631	5652	1483	5921	2574	4065
ENSG00000116205	TCEANC2	2174	2222	565	2117	1055	1427
ENSG00000256407	RP11-446E24.4	13	8	5	17	5	9
ENSG00000116221	MRPL37	17281	17612	4329	14422	6383	10516
ENSG00000157216	SSBP3	10042	8587	2155	7958	3771	5553
ENSG00000198711	SSBP3-AS1	3	3	1	1	5	3
ENSG00000232245	RP4-705F19.1	37	31	5	23	15	21
ENSG00000237173	RP5-866L20.2	4	9	2	10	3	6
ENSG00000227453	HNRNPA1P63	3	1	1	1	1	1
ENSG00000162390	ACOT11	19	19	5	25	7	11
ENSG00000162391	FAM151A	12	5	3	13	5	11
ENSG00000243725	TTC4	33	35	16	29	4	21
ENSG00000162396	PARS2	970	1218	197	755	362	659
ENSG00000006555	TTC22	17	9	7	7	5	11
ENSG00000162398	C1orf177	21	31	3	29	21	21
ENSG00000116133	DHCR24	34309	34120	8761	29726	12921	21072
ENSG00000233203	RP11-67L3.4	3	1	1	1	1	1
ENSG00000162399	BSND	3	1	1	3	1	1
ENSG00000162402	USP24	11427	11269	2889	10260	3888	7071
ENSG00000231090	RP11-101C11.1	11	5	1	3	1	13
ENSG00000233079	RP11-90C4.3	5	9	3	11	1	5
ENSG00000230250	RP11-90C4.2	3	3	3	1	1	1
ENSG00000235612	RP1-158P9.1	1	1	1	1	2	1
ENSG00000260971	RP11-504A18.1	25	17	11	19	9	15
ENSG00000223956	RP4-710M16.2	5	1	1	1	5	1
ENSG00000162407	PPAP2B	238	287	70	129	88	104
ENSG00000187889	C1orf168	5	3	1	5	3	5
ENSG00000157131	C8A	1	3	1	1	1	1
ENSG00000173406	DAB1	121	95	11	87	51	96
ENSG00000184292	TACSTD2	89	107	23	91	37	80
ENSG00000185839	RP4-592A1.2	53	75	13	49	25	53
ENSG00000162601	MYSM1	2721	3065	804	2883	1211	1803
ENSG00000177606	JUN	437	475	127	411	197	277
ENSG00000234807	LINC01135	171	139	51	107	49	101
ENSG00000272226	RP11-63G10.3	1	1	1	1	1	3
ENSG00000231740	RP11-63G10.2	3	1	1	1	1	3
ENSG00000232453	RP4-794H19.1	1	13	1	9	1	11
ENSG00000241042	RP11-145M4.1	17	7	3	13	13	11
ENSG00000224609	HSD52	17	43	7	9	5	9
ENSG00000172456	FGGY	585	657	147	620	213	427
ENSG00000226883	RP4-782L23.2	3	5	1	5	1	1
ENSG00000134709	HOOK1	1591	1651	402	1719	647	1093
ENSG00000134716	CYP2J2	1	5	3	1	1	3
ENSG00000226476	RP11-776H12.1	1	7	1	1	1	1
ENSG00000231252	RP11-436K8.1	7	1	1	3	1	1
ENSG00000162599	NFIA	9	9	1	1	1	9
ENSG00000237928	NFIA-AS2	1	7	1	1	1	1
ENSG00000162604	TM2D1	1126	1209	348	1181	537	779
ENSG00000132849	INADL	239	182	59	259	75	161
ENSG00000240563	L1TD1	1	1	3	1	1	1
ENSG00000132854	KANK4	1	1	1	1	5	1
ENSG00000162607	USP1	14028	14786	4062	14012	6443	10998
ENSG00000116641	DOCK7	6195	6045	1670	5849	2288	3808
ENSG00000132855	ANGPTL3	1	1	1	3	1	3
ENSG00000235545	RP11-230B22.1	47	47	17	42	20	47
ENSG00000125703	ATG4C	2316	2447	597	1979	907	1401
ENSG00000234318	RP4-771M4.3	1	2	1	5	1	1
ENSG00000229537	RP11-5P4.1	1	3	1	1	1	1
ENSG00000142856	ITGB3BP	3158	3413	954	2823	1354	1819
ENSG00000187140	FOXD3	3	1	1	1	1	1
ENSG00000088035	ALG6	1259	1389	435	1461	559	870
ENSG00000203965	EFCAB7	797	765	167	735	263	511
ENSG00000079739	PGM1	8586	9250	2339	8105	3606	5509
ENSG00000185483	ROR1	39	43	11	43	19	17
ENSG00000223949	ROR1-AS1	33	37	17	23	7	7
ENSG00000177414	UBE2U	1	5	1	3	1	3
ENSG00000158966	CACHD1	7	7	1	5	3	7
ENSG00000162437	RAVER2	5	1	3	3	1	7
ENSG00000162434	JAK1	9361	8450	2279	9746	4056	6640
ENSG00000162433	AK4	10426	10450	2826	8923	3863	6048
ENSG00000116675	DNAJC6	19	5	5	17	7	5
ENSG00000229294	RP5-1044H5.1	5	1	1	1	1	1
ENSG00000116678	LEPR	137	145	22	190	103	151
ENSG00000184588	PDE4B	487	565	119	369	199	263
ENSG00000118473	SGIP1	11	5	1	5	1	4
ENSG00000152763	WDR78	37	51	21	49	27	39
ENSG00000198160	MIER1	5321	5237	1539	5573	2403	3867
ENSG00000116704	SLC35D1	2567	2513	680	2535	1111	1841
ENSG00000203963	C1orf141	5	9	3	3	1	3
ENSG00000162594	IL23R	733	675	197	385	205	271
ENSG00000081985	IL12RB2	21	17	9	27	11	25
ENSG00000142864	SERBP1	109253	102073	26682	86486	38097	64997
ENSG00000235200	RP4-763G1.2	7	3	1	9	1	7
ENSG00000116717	GADD45A	3268	3091	913	2669	1370	2201
ENSG00000172380	GNG12	1611	1409	469	1055	415	533
ENSG00000232284	GNG12-AS1	37	17	15	17	11	23
ENSG00000162595	DIRAS3	1	5	1	1	1	3
ENSG00000116729	WLS	3	7	1	3	5	1
ENSG00000229133	RPS7P4	11	19	7	23	9	7
ENSG00000024526	DEPDC1	3826	4013	1118	3309	1503	2074
ENSG00000233589	RP4-694A7.2	1	1	1	3	1	1
ENSG00000234264	DEPDC1-AS1	7	11	1	13	7	11
ENSG00000223883	RP11-424D14.1	263	254	39	300	163	203
ENSG00000235446	RP11-74K19.1	1	1	1	1	1	5
ENSG00000229639	RP3-380B4.1	9	13	1	5	5	15
ENSG00000033122	LRRC7	1	3	5	7	5	1
ENSG00000066557	LRRC40	5221	4861	1306	4576	1973	3220
ENSG00000116754	SRSF11	17095	17850	4827	15546	7450	11762
ENSG00000118454	ANKRD13C	3216	3582	901	3055	1395	2210
ENSG00000197568	HHLA3	601	414	128	385	210	399
ENSG00000116761	CTH	745	862	199	818	427	621
ENSG00000271992	RP11-42O15.3	19	12	3	17	14	7
ENSG00000233020	RP11-42O15.2	1	3	1	1	1	3
ENSG00000229051	RP5-952N6.1	1	1	1	3	1	1
ENSG00000235079	ZRANB2-AS1	3	9	3	11	1	1
ENSG00000132485	ZRANB2	15196	15240	4442	12795	6336	9313
ENSG00000229956	ZRANB2-AS2	137	101	23	121	41	61
ENSG00000172260	NEGR1	79	31	11	85	7	45
ENSG00000233994	GDI2P2	27	29	13	19	13	21
ENSG00000227016	RP11-262K1.1	1	7	1	1	3	3
ENSG00000225087	RP4-660H19.1	1	3	1	5	1	1
ENSG00000233973	LINC01360	1	3	1	1	1	1
ENSG00000223479	RP4-788P17.1	1	3	1	1	1	1
ENSG00000162620	LRRIQ3	243	307	73	231	119	169
ENSG00000259030	FPGT-TNNI3K	1	1	1	1	1	9
ENSG00000162621	LRRC53	3	1	1	1	1	1
ENSG00000178965	ERICH3	11	11	3	11	7	13
ENSG00000272864	RP11-17E13.2	23	23	3	17	9	5
ENSG00000116791	CRYZ	6685	7925	2104	7600	3700	4960
ENSG00000162623	TYW3	6290	6517	1668	5620	2604	4233
ENSG00000137968	SLC44A5	29	29	5	13	23	5
ENSG00000117054	ACADM	16380	17235	4838	13951	6589	9535
ENSG00000181227	RP4-682C21.2	25	21	7	21	11	23
ENSG00000137955	RABGGTB	5734	7621	2137	6306	2870	4439
ENSG00000057468	MSH4	31	49	15	75	27	40
ENSG00000154007	ASB17	3	1	1	1	1	1
ENSG00000225605	RP11-550H2.1	1	5	1	3	3	1
ENSG00000184005	ST6GALNAC3	5	3	3	3	3	1
ENSG00000226415	TPI1P1	271	318	65	291	96	195
ENSG00000117069	ST6GALNAC5	3	3	1	2	1	1
ENSG00000142892	PIGK	2385	2295	701	2219	927	1611
ENSG00000226084	RP4-706A16.3	417	321	93	262	175	215
ENSG00000228187	RP11-363H12.1	1	1	3	1	1	3
ENSG00000154027	AK5	1	7	1	5	1	7
ENSG00000233099	RP11-375A5.1	3	7	1	3	1	3
ENSG00000036549	ZZZ3	4943	4484	1308	4728	2080	3309
ENSG00000077254	USP33	4307	4453	1301	4309	1830	2905
ENSG00000232672	RP4-706L14.2	3	1	1	1	1	1
ENSG00000180488	FAM73A	903	903	297	1044	442	709
ENSG00000219201	RP11-181C21.4	21	23	5	13	13	18
ENSG00000235927	NEXN-AS1	1	1	1	1	3	1
ENSG00000162614	NEXN	1877	1608	431	1083	509	935
ENSG00000162613	FUBP1	22168	20541	5514	16770	7713	11232
ENSG00000162616	DNAJB4	11	12	9	14	9	4
ENSG00000137960	GIPC2	29	19	11	31	25	11
ENSG00000273338	RP11-386I14.4	11	7	1	21	9	25
ENSG00000237413	MGC27382	293	376	123	332	175	265
ENSG00000122420	PTGFR	500	468	92	372	160	197
ENSG00000137959	IFI44L	755	777	225	357	201	240
ENSG00000137965	IFI44	1085	1120	325	643	275	459
ENSG00000235400	RP4-641G12.4	1	1	1	1	3	1
ENSG00000162618	ELTD1	3	11	1	5	1	1
ENSG00000232676	ADH5P2	5	9	1	3	1	1
ENSG00000224326	RP5-933B4.1	13	1	1	3	1	5
ENSG00000234184	RP5-887A10.1	73	57	17	227	111	123
ENSG00000229752	RPL7P10	1	7	1	4	2	1
ENSG00000117114	LPHN2	51	53	19	43	29	31
ENSG00000236676	RP5-837I24.4	1	1	1	1	1	3
ENSG00000233290	RP11-147G16.1	509	419	105	431	187	253
ENSG00000230817	LINC01362	3	1	3	3	1	1
ENSG00000236268	LINC01361	7	5	1	1	1	1
ENSG00000233008	RP11-475O6.1	65	83	13	95	61	87
ENSG00000231364	RP11-413G15.1	9	9	11	5	3	3
ENSG00000137941	TTLL7	3	5	1	1	7	1
ENSG00000271576	RP11-486G15.2	7	7	1	1	1	1
ENSG00000142875	PRKACB	53	43	19	65	23	21
ENSG00000226970	RP11-82H13.2	5	6	3	1	5	3
ENSG00000203943	SAMD13	141	132	45	153	75	117
ENSG00000137976	DNASE2B	1	3	1	1	1	1
ENSG00000117133	RPF1	5808	5003	1264	3914	1957	2811
ENSG00000122432	SPATA1	25	29	19	19	13	27
ENSG00000117151	CTBS	501	615	174	569	241	432
ENSG00000180869	LINC01555	1	3	1	1	1	1
ENSG00000117155	SSX2IP	2274	2544	672	2278	863	1539
ENSG00000171517	LPAR3	1	3	1	1	1	3
ENSG00000153898	MCOLN2	8031	9357	2538	8971	4113	6623
ENSG00000162643	WDR63	213	183	41	229	73	129
ENSG00000055732	MCOLN3	5	1	3	11	3	9
ENSG00000266110	MIR4423	2	1	1	2	1	1
ENSG00000097096	SYDE2	1	1	3	1	1	1
ENSG00000162642	C1orf52	1686	1875	539	1659	749	1143
ENSG00000142867	BCL10	2517	2335	711	2825	1114	1866
ENSG00000223653	RP11-131L23.1	53	64	15	69	29	60
ENSG00000153904	DDAH1	3	5	1	7	5	3
ENSG00000272691	RP11-290M5.4	3	2	1	1	1	1
ENSG00000117174	ZNHIT6	6326	5866	1455	5634	2470	4025
ENSG00000171502	COL24A1	900	1034	258	1014	428	711
ENSG00000122417	ODF2L	1612	1660	426	1411	617	923
ENSG00000137975	CLCA2	1	5	1	3	7	3
ENSG00000016490	CLCA1	3	1	1	1	1	1
ENSG00000224466	CDCA4P2	3	1	1	1	1	1
ENSG00000236915	RP4-651E10.4	71	47	1	43	35	25
ENSG00000097033	SH3GLB1	6587	6113	1579	5772	2466	4065
ENSG00000230721	RP4-612B15.2	13	15	13	29	9	21
ENSG00000183291	SEP15	9628	11628	3153	10906	5401	6753
ENSG00000153936	HS2ST1	492	581	132	552	245	459
ENSG00000267561	RP5-1052I5.2	11	6	3	33	11	13
ENSG00000235251	RP11-384B12.2	25	15	7	11	3	7
ENSG00000143013	LMO4	1911	2004	529	1724	762	1240
ENSG00000227290	LINC01364	1	1	1	1	1	3
ENSG00000237505	PKN2-AS1	47	37	7	49	19	33
ENSG00000065243	PKN2	2349	2312	717	2486	1018	1813
ENSG00000137947	GTF2B	3939	3639	1101	3314	1713	2147
ENSG00000137944	CCBL2	3462	3505	1035	3837	1662	2661
ENSG00000117226	GBP3	163	246	50	184	95	157
ENSG00000117228	GBP1	6222	5995	1697	7120	3018	5122
ENSG00000234518	PTGES3P1	121	199	49	139	80	74
ENSG00000162645	GBP2	2640	2533	669	2000	927	1489
ENSG00000213512	GBP7	1	2	1	3	1	1
ENSG00000162654	GBP4	2833	2655	679	3827	1512	2263
ENSG00000154451	GBP5	23	29	11	41	11	17
ENSG00000183347	GBP6	190	171	55	268	169	217
ENSG00000197147	LRRC8B	1858	1874	478	2005	744	1400
ENSG00000231999	FLJ27354	259	236	41	302	105	188
ENSG00000230735	RP11-413E1.4	18	37	1	36	36	35
ENSG00000271949	RP11-302M6.4	3	1	1	5	4	1
ENSG00000272931	RP5-943J3.2	66	46	17	73	18	44
ENSG00000171492	LRRC8D	3940	3673	1073	3691	1424	2178
ENSG00000272672	RP11-302M6.5	1	1	3	1	9	1
ENSG00000162664	ZNF326	5428	4852	1287	4468	1985	3375
ENSG00000229201	RP5-827O9.1	27	38	13	59	17	41
ENSG00000233593	RP4-665J23.1	25	23	13	5	17	15
ENSG00000225446	RP4-665J23.2	1	3	1	1	1	3
ENSG00000272094	RP4-665J23.4	11	3	3	3	9	1
ENSG00000232882	PHKA1P1	1	1	1	3	1	3
ENSG00000122482	ZNF644	3853	3441	981	3825	1605	2539
ENSG00000232393	RPL5P6	11	7	1	3	3	3
ENSG00000162669	HFM1	17	17	7	24	12	25
ENSG00000215873	FEN1P1	1	1	1	1	1	3
ENSG00000097046	CDC7	3648	3792	1070	3531	1589	2397
ENSG00000203914	HSP90B3P	5	15	3	31	5	9
ENSG00000069702	TGFBR3	209	253	57	211	75	119
ENSG00000137948	BRDT	1	1	1	2	1	1
ENSG00000172031	EPHX4	1	5	1	1	1	1
ENSG00000230667	SETSIP	53	51	11	81	17	39
ENSG00000189195	BTBD8	21	19	1	41	17	23
ENSG00000174842	GLMN	1922	2552	709	2119	993	1437
ENSG00000122484	RPAP2	3567	3505	920	3423	1432	2221
ENSG00000162676	GFI1	648	645	161	528	257	371
ENSG00000067208	EVI5	191	173	57	199	97	153
ENSG00000122406	RPL5	166345	184509	50389	146650	74320	101196
ENSG00000154511	FAM69A	1595	1677	423	1686	719	1129
ENSG00000207022	SNORA51	1	1	1	1	1	5
ENSG00000239710	RN7SL692P	9	13	1	16	7	5
ENSG00000252752	RNU6-210P	1	1	1	7	1	1
ENSG00000143033	MTF2	8036	8494	2495	8563	3674	6087
ENSG00000117500	TMED5	13124	12607	3530	12021	5224	7968
ENSG00000122483	CCDC18	3707	3642	987	2708	1457	2129
ENSG00000223745	RP4-717I23.3	868	1024	276	1023	487	665
ENSG00000117505	DR1	8997	9068	2376	8772	3596	6256
ENSG00000137942	FNBP1L	13	1	1	3	3	5
ENSG00000137936	BCAR3	175	133	49	225	87	153
ENSG00000211575	MIR760	1	5	1	3	3	1
ENSG00000260464	RP4-561L24.3	9	9	5	21	3	5
ENSG00000067334	DNTTIP2	12684	11755	3166	9501	4674	6768
ENSG00000023909	GCLM	2004	1966	583	2074	847	1598
ENSG00000198691	ABCA4	9	5	9	11	1	9
ENSG00000137962	ARHGAP29	1	9	1	3	1	1
ENSG00000226835	RP11-148B18.3	5	1	5	11	1	1
ENSG00000236098	RP11-148B18.4	3	1	1	1	1	1
ENSG00000117528	ABCD3	4332	4812	1439	4463	1991	3065
ENSG00000117525	F3	1	1	1	3	1	1
ENSG00000117519	CNN3	17	7	1	7	9	3
ENSG00000235501	RP4-639F20.1	3	1	3	9	1	3
ENSG00000172339	ALG14	681	752	239	613	295	477
ENSG00000226026	RP11-57H12.3	1	3	1	5	1	1
ENSG00000228852	RP11-57H12.5	1	1	1	3	1	1
ENSG00000228971	RP11-286B14.1	31	13	8	5	1	3
ENSG00000237435	RP11-147C23.1	3	5	1	3	1	5
ENSG00000200800	RNU1-130P	5	1	1	1	1	1
ENSG00000231987	RP5-898J17.1	1	7	1	5	1	5
ENSG00000228502	EEF1A1P11	1421	1249	355	1071	523	820
ENSG00000137970	RPL7P9	2549	1624	454	1705	656	1118
ENSG00000117569	PTBP2	1458	1402	357	1579	671	1033
ENSG00000188641	DPYD	1017	1323	403	1083	433	733
ENSG00000232878	DPYD-AS1	13	9	5	9	1	1
ENSG00000228057	SEC63P1	30	15	5	15	13	15
ENSG00000225206	MIR137HG	1	3	1	1	1	1
ENSG00000162627	SNX7	5	9	7	3	3	5
ENSG00000117598	LPPR5	1	3	1	3	1	1
ENSG00000232825	RP5-896L10.1	1	5	1	3	1	3
ENSG00000117600	LPPR4	1	1	1	3	1	1
ENSG00000224445	RP11-413P11.1	13	1	1	1	1	1
ENSG00000099260	PALMD	1	1	1	3	1	1
ENSG00000156869	FRRS1	1165	1341	346	1425	531	885
ENSG00000201491	RNU4-75P	1	1	3	1	1	1
ENSG00000162688	AGL	9906	10144	2889	9512	3949	6690
ENSG00000117620	SLC35A3	3	3	1	3	1	5
ENSG00000241073	RP4-714D9.2	7	28	3	9	5	9
ENSG00000156876	SASS6	2333	2119	574	1881	892	1376
ENSG00000122435	TRMT13	2091	2201	707	2023	949	1367
ENSG00000122477	LRRC39	7	21	5	17	17	9
ENSG00000137992	DBT	2941	3171	813	3024	1372	2096
ENSG00000224616	RTCA-AS1	78	108	33	87	35	51
ENSG00000137996	RTCA	4528	4541	1229	4240	2023	2926
ENSG00000079335	CDC14A	947	739	205	839	355	443
ENSG00000234332	BCAS2P2	3	5	1	3	3	3
ENSG00000228086	RP5-837M10.4	1	1	1	3	1	1
ENSG00000181656	GPR88	1	5	1	1	1	3
ENSG00000230402	LINC01349	5	1	1	1	3	1
ENSG00000162692	VCAM1	2442	2436	648	2853	1305	1955
ENSG00000162694	EXTL2	2556	2865	815	2333	980	1547
ENSG00000273204	RP4-549L20.3	13	5	9	9	7	11
ENSG00000162695	SLC30A7	2350	2309	638	2480	1070	1711
ENSG00000117543	DPH5	4261	5088	1423	4096	2221	2865
ENSG00000233184	RP11-421L21.3	561	595	203	438	231	316
ENSG00000225938	RP4-575N6.4	83	95	23	31	37	45
ENSG00000170989	S1PR1	3027	2761	692	1937	872	1359
ENSG00000228399	RP4-575N6.2	1	1	1	1	3	3
ENSG00000231671	LINC01307	2141	2152	604	1797	820	1321
ENSG00000226715	RP11-411H5.1	10	9	3	3	3	5
ENSG00000183298	RP11-556K13.1	171	183	52	134	79	128
ENSG00000118733	OLFM3	67	37	14	14	25	30
ENSG00000233359	RP11-202K23.1	7	17	1	7	1	7
ENSG00000060718	COL11A1	1	11	1	5	1	5
ENSG00000224613	RP11-153F1.1	23	31	9	31	17	35
ENSG00000185946	RNPC3	1286	1135	353	1011	472	834
ENSG00000240038	AMY2B	107	87	19	95	43	53
ENSG00000228347	FTLP17	3	1	1	1	1	1
ENSG00000237897	RP11-90H3.2	21	9	9	3	1	1
ENSG00000232952	RP11-90H3.1	23	21	5	15	19	5
ENSG00000237480	RP5-947P14.1	1	5	1	1	1	1
ENSG00000237460	RP11-233E12.1	1	3	1	1	1	1
ENSG00000198890	PRMT6	2299	2523	696	1975	883	1312
ENSG00000162631	NTNG1	27	17	3	19	15	19
ENSG00000224550	RP11-270C12.3	55	47	17	23	23	63
ENSG00000134215	VAV3	1405	1411	321	1455	519	957
ENSG00000230489	VAV3-AS1	23	17	5	17	11	11
ENSG00000085491	SLC25A24	3900	4092	1031	4118	1644	2740
ENSG00000260879	RP11-483I13.5	49	41	15	29	21	17
ENSG00000196427	NBPF4	1	1	1	3	1	1
ENSG00000186086	NBPF6	1	5	1	1	1	1
ENSG00000162636	FAM102B	4010	4387	1175	4301	1904	2915
ENSG00000162639	HENMT1	491	457	145	521	221	396
ENSG00000134186	PRPF38B	9623	8806	2494	6962	3809	5809
ENSG00000143107	FNDC7	5	1	1	3	1	1
ENSG00000116266	STXBP3	2890	3151	863	3027	1369	2177
ENSG00000162641	AKNAD1	5	3	3	3	1	1
ENSG00000121957	GPSM2	2012	1849	491	1956	695	1523
ENSG00000085433	WDR47	1565	1673	427	1503	667	967
ENSG00000244716	RP11-20O24.4	435	455	123	412	224	251
ENSG00000228665	RP11-20O24.1	1	1	1	5	1	1
ENSG00000197780	TAF13	1513	1985	615	1749	812	1295
ENSG00000273382	RP5-1065J22.8	69	43	20	65	41	56
ENSG00000215717	TMEM167B	2631	2917	779	3196	1375	2271
ENSG00000270066	SCARNA2	67	35	17	28	8	30
ENSG00000251484	RP5-1065J22.4	5	5	1	3	3	3
ENSG00000179902	C1orf194	1	3	1	5	3	3
ENSG00000116299	KIAA1324	22	36	5	49	15	79
ENSG00000031698	SARS	14804	15961	3918	14239	6378	10313
ENSG00000143126	CELSR2	55	41	13	39	25	41
ENSG00000134222	PSRC1	331	327	79	221	119	134
ENSG00000221986	MYBPHL	5	1	1	1	1	1
ENSG00000134243	SORT1	293	291	65	223	81	141
ENSG00000143106	PSMA5	14611	21319	5834	15964	8337	10835
ENSG00000143028	SYPL2	275	337	81	253	93	151
ENSG00000162650	ATXN7L2	1640	1712	433	1321	583	1029
ENSG00000174151	CYB561D1	667	943	225	850	389	713
ENSG00000181754	AMIGO1	3	11	1	3	1	1
ENSG00000156097	GPR61	24	41	7	51	11	37
ENSG00000254942	RP5-1160K1.8	1	1	3	7	1	1
ENSG00000065135	GNAI3	11333	12890	3538	12681	5271	8156
ENSG00000134183	GNAT2	57	49	11	53	19	33
ENSG00000116337	AMPD2	6865	7203	1867	5685	2335	4106
ENSG00000228703	RP5-1160K1.6	3	1	1	1	1	1
ENSG00000235045	RPL7P8	1	7	3	1	1	3
ENSG00000168765	GSTM4	1390	1252	371	1172	556	877
ENSG00000213366	GSTM2	220	213	61	229	85	142
ENSG00000134201	GSTM5	3	4	2	2	7	6
ENSG00000228420	RP4-735C1.6	1	1	3	1	1	1
ENSG00000235005	RP11-195M16.1	3	5	1	1	3	5
ENSG00000261055	RP11-195M16.3	1	5	1	1	1	3
ENSG00000184371	CSF1	2059	2096	523	1551	643	1105
ENSG00000168710	AHCYL1	10851	10024	2749	8862	3820	6037
ENSG00000143093	STRIP1	3441	3777	1007	3630	1601	2562
ENSG00000258673	LINC01397	1	1	1	1	3	1
ENSG00000197106	SLC6A17	1	1	1	3	1	1
ENSG00000224965	KCNC4-AS1	3	1	1	3	5	11
ENSG00000116396	KCNC4	804	781	225	733	436	509
ENSG00000227963	RP5-1074L1.1	279	249	73	288	141	226
ENSG00000162775	RBM15	3617	3674	941	3923	1574	2839
ENSG00000224699	LAMTOR5-AS1	630	625	203	667	266	416
ENSG00000168679	SLC16A4	23	5	4	9	8	7
ENSG00000134248	LAMTOR5	5988	7073	1835	5780	3013	4282
ENSG00000177301	KCNA2	7	5	3	11	1	5
ENSG00000177272	KCNA3	3	7	1	5	5	13
ENSG00000237415	NRBF2P3	3	3	1	4	3	1
ENSG00000143119	CD53	25778	25994	6552	26173	11155	17871
ENSG00000261654	RP11-96K19.4	9	5	3	7	9	7
ENSG00000232811	RP11-96K19.2	5	9	1	13	7	11
ENSG00000121931	LRIF1	2355	2173	659	2410	1111	1603
ENSG00000273010	RP11-96K19.5	15	11	5	9	5	13
ENSG00000156171	DRAM2	3038	3118	819	3131	1337	2099
ENSG00000134255	CEPT1	3493	3518	982	3690	1853	2764
ENSG00000272982	RP5-1180E21.4	19	6	7	11	11	18
ENSG00000273221	RP5-1180E21.5	289	215	49	234	79	163
ENSG00000162777	DENND2D	13101	13577	3552	14112	5695	9318
ENSG00000064886	CHI3L2	3053	3609	883	3409	1394	2243
ENSG00000134216	CHIA	1	3	1	1	1	1
ENSG00000173947	PIFO	46	49	3	27	19	19
ENSG00000236012	HIGD1AP12	1	5	1	1	1	2
ENSG00000085465	OVGP1	19	39	7	31	25	19
ENSG00000260948	RP11-552M11.8	35	25	5	19	9	22
ENSG00000243960	RP11-552M11.4	35	55	18	31	29	25
ENSG00000116455	WDR77	3887	4604	1052	3471	1645	2637
ENSG00000116459	ATP5F1	29431	31835	8537	27441	13426	18061
ENSG00000143110	C1orf162	63	62	9	35	25	43
ENSG00000121933	ADORA3	5	15	1	11	7	9
ENSG00000116473	RAP1A	21034	21264	5527	19444	8713	13606
ENSG00000231346	LINC01160	216	186	43	175	66	85
ENSG00000197852	FAM212B	273	310	73	251	165	181
ENSG00000227811	FAM212B-AS1	1	3	3	3	1	7
ENSG00000064703	DDX20	5661	5586	1482	5061	2083	3442
ENSG00000171385	KCND3	5	1	1	1	1	5
ENSG00000231246	RP5-965F6.2	3	7	3	5	3	3
ENSG00000143079	CTTNBP2NL	2637	2332	603	2425	966	1561
ENSG00000134245	WNT2B	166	131	57	132	49	85
ENSG00000273483	RP4-671G15.2	3	3	1	1	1	3
ENSG00000007341	ST7L	723	672	129	607	284	420
ENSG00000116489	CAPZA1	39964	34810	9923	34764	14718	22606
ENSG00000155363	MOV10	7405	7837	1844	6027	2546	4436
ENSG00000225075	RP11-426L16.3	9	4	1	7	1	5
ENSG00000155366	RHOC	5391	4931	1202	4325	2044	2888
ENSG00000155367	PPM1J	19	31	1	5	5	9
ENSG00000226419	SLC16A1-AS1	1568	1563	456	1388	670	876
ENSG00000155380	SLC16A1	14290	15347	4215	13191	5594	9421
ENSG00000238198	RP11-31F15.2	2	9	5	11	1	11
ENSG00000198799	LRIG2	1013	1107	266	1143	481	774
ENSG00000236887	RP11-389O22.5	39	23	3	11	7	9
ENSG00000081026	MAGI3	49	54	17	48	44	39
ENSG00000116793	PHTF1	3135	3479	912	3126	1283	2537
ENSG00000081019	RSBN1	2957	2699	825	2951	1209	1998
ENSG00000226167	AP4B1-AS1	15	27	5	23	1	13
ENSG00000134242	PTPN22	7719	7138	2043	6959	3047	4563
ENSG00000188761	BCL2L15	39	39	7	37	23	37
ENSG00000134262	AP4B1	4013	4785	1375	4264	1876	2943
ENSG00000118655	DCLRE1B	3967	3588	1064	3538	1574	2519
ENSG00000235527	HIPK1-AS1	9	17	3	25	11	15
ENSG00000163349	HIPK1	5302	4952	1351	5543	2295	3775
ENSG00000134207	SYT6	11	3	3	1	3	1
ENSG00000197323	TRIM33	8077	7041	1960	7512	3093	4981
ENSG00000236480	PKMP1	14	43	9	9	15	22
ENSG00000116752	BCAS2	6216	5992	1726	5314	2574	3706
ENSG00000175984	DENND2C	3	1	1	3	1	11
ENSG00000116748	AMPD1	1	7	1	1	1	1
ENSG00000213281	NRAS	15654	15868	4359	16211	6914	11143
ENSG00000009307	CSDE1	78626	76841	20750	74975	31297	51114
ENSG00000052723	SIKE1	3638	3745	998	3515	1521	2332
ENSG00000198765	SYCP1	1	1	1	3	1	1
ENSG00000134198	TSPAN2	53	51	21	67	17	35
ENSG00000233730	RP4-666F24.3	11	9	3	3	5	1
ENSG00000134259	NGF	1	1	1	1	1	5
ENSG00000232185	CNOT7P2	1	1	1	3	1	1
ENSG00000239984	RN7SL420P	1	1	1	1	3	1
ENSG00000173218	VANGL1	205	135	67	279	81	233
ENSG00000118729	CASQ2	1	1	1	1	3	1
ENSG00000214204	HNRNPA1P43	1	3	1	3	1	1
ENSG00000228127	RP11-12L8.1	1	3	1	1	1	1
ENSG00000163393	SLC22A15	13	5	3	11	9	3
ENSG00000173212	MAB21L3	311	277	77	331	129	273
ENSG00000235933	RP5-1185H19.2	1	5	1	2	1	3
ENSG00000163399	ATP1A1	82741	85174	20906	73630	30491	52715
ENSG00000203865	ATP1A1-AS1	237	261	75	269	143	219
ENSG00000233154	RP4-655J12.4	42	59	3	11	15	47
ENSG00000224950	RP5-1086K13.1	343	391	79	363	176	317
ENSG00000116815	CD58	11143	11556	3105	10491	4872	6929
ENSG00000143061	IGSF3	8612	9094	2236	9090	3986	6638
ENSG00000231072	GAPDHP64	1	3	1	1	1	3
ENSG00000116824	CD2	49	43	9	41	11	37
ENSG00000134247	PTGFRN	37	57	13	30	8	19
ENSG00000134256	CD101	773	844	175	861	331	565
ENSG00000236137	RP11-27K13.3	373	381	93	323	123	209
ENSG00000116830	TTF2	20575	21451	5348	17776	7571	12349
ENSG00000134253	TRIM45	41	35	5	59	13	23
ENSG00000235202	LINC01525	1	1	1	1	1	5
ENSG00000271427	RP11-188D8.1	19	3	1	9	3	3
ENSG00000198162	MAN1A2	6516	6687	1695	5784	2699	4322
ENSG00000226755	VPS25P1	1	1	1	2	1	1
ENSG00000183508	FAM46C	53	45	5	143	37	91
ENSG00000213262	AL365331.2	1	3	1	1	3	1
ENSG00000228217	AL390877.1	24	23	15	23	19	9
ENSG00000196505	GDAP2	1793	1747	425	2022	749	1166
ENSG00000065183	WDR3	11515	12157	3376	10327	4380	7713
ENSG00000155761	SPAG17	3	11	1	7	3	1
ENSG00000226126	PSMC1P12	3	5	1	3	3	3
ENSG00000092607	TBX15	9	3	1	1	3	1
ENSG00000116874	WARS2	3077	3031	753	2774	1225	1893
ENSG00000231365	RP11-418J17.1	771	998	229	759	326	601
ENSG00000227712	RP11-418J17.3	21	11	3	9	1	7
ENSG00000203858	HSD3BP2	3	1	1	1	1	1
ENSG00000203857	HSD3B1	1	1	1	1	1	5
ENSG00000240244	GAPDHP33	1	1	1	1	1	3
ENSG00000260941	LINC00622	1	1	3	1	1	1
ENSG00000143067	ZNF697	478	537	149	633	233	517
ENSG00000092621	PHGDH	1626	2065	544	2041	917	1507
ENSG00000215864	NBPF7	1	1	5	1	1	1
ENSG00000134250	NOTCH2	139	139	59	187	53	87
ENSG00000265808	SEC22B	7380	7607	1899	7072	3054	4847
ENSG00000273727	U1	30	32	27	31	15	20
ENSG00000270231	NBPF8P	1079	1274	287	1050	506	742
ENSG00000270392	PFN1P2	1	1	1	3	1	1
ENSG00000275131	CH17-472G23.4	32	36	19	59	17	25
ENSG00000273136	NBPF26	115	206	29	197	98	139
ENSG00000263353	PPIAL4B	1	1	1	1	1	3
ENSG00000226067	CH17-118O6.2	499	489	139	397	201	245
ENSG00000281741	AC241377.2	1	3	1	1	1	1
ENSG00000188610	FAM72B	1237	1327	327	1181	506	785
ENSG00000171943	SRGAP2C	297	206	71	327	127	207
ENSG00000227082	CH17-437K3.1	1	7	3	9	3	3
ENSG00000228826	RP11-344P13.4	5	1	1	5	3	1
ENSG00000233432	RP11-344P13.3	1	9	1	5	1	3
ENSG00000179571	NBPF17P	1	1	1	3	1	1
ENSG00000230186	RP5-998N21.7	5	1	3	1	1	1
ENSG00000263513	FAM72C	297	267	74	325	123	209
ENSG00000270872	SRGAP2D	16	27	2	27	9	24
ENSG00000232527	RP11-14N7.2	3	1	1	1	1	1
ENSG00000207205	RNVU1-15	68	53	15	33	9	40
ENSG00000233586	RP11-763B22.3	5	2	1	7	1	1
ENSG00000266338	NBPF15	1667	1686	427	1690	733	1281
ENSG00000275291	U1	61	76	40	56	42	50
ENSG00000278099	U1	17	25	3	7	1	5
ENSG00000277918	U1	5	15	5	13	5	3
ENSG00000224363	RP11-289H16.1	1	1	1	3	1	1
ENSG00000196369	SRGAP2B	111	173	39	121	83	99
ENSG00000215784	FAM72D	517	472	129	467	149	385
ENSG00000281571	AC241585.2	1	1	1	2	1	1
ENSG00000236140	RP11-89F3.2	3	3	1	4	1	1
ENSG00000223612	RP11-289I10.2	49	46	23	48	27	31
ENSG00000276216	CH17-373J23.1	113	113	24	100	29	82
ENSG00000162825	NBPF8	496	541	99	494	219	353
ENSG00000117262	GPR89A	407	497	139	439	245	235
ENSG00000174827	PDZK1	7	7	1	7	13	9
ENSG00000117281	CD160	1	5	1	3	1	1
ENSG00000265491	RNF115	5032	4798	1145	4854	2078	3351
ENSG00000186141	POLR3C	5609	5313	1379	4642	2067	3249
ENSG00000186364	NUDT17	301	251	72	274	164	171
ENSG00000131788	PIAS3	1715	1595	375	1494	749	1050
ENSG00000198483	ANKRD35	1	1	1	2	1	3
ENSG00000143127	ITGA10	41	41	11	37	15	31
ENSG00000131779	PEX11B	3783	3834	1134	3660	1614	2269
ENSG00000265241	RBM8A	1261	1550	422	1170	661	967
ENSG00000280778	CH17-270A2.2	1	3	1	3	1	1
ENSG00000271601	LIX1L	4551	4085	1091	4092	1687	3091
ENSG00000272031	ANKRD34A	279	327	57	219	110	107
ENSG00000121851	POLR3GL	560	644	208	566	259	395
ENSG00000265972	TXNIP	3850	3843	969	4107	1706	2839
ENSG00000168509	HFE2	37	37	17	37	35	23
ENSG00000233396	RP11-458D21.1	13	33	3	20	3	5
ENSG00000271425	NBPF10	59	93	21	60	42	49
ENSG00000276509	CH17-353B19.1	12	5	3	7	5	5
ENSG00000276975	HYDIN2	1	3	3	3	3	3
ENSG00000268043	NBPF12	1113	1383	360	1379	651	939
ENSG00000227242	NBPF13P	1	1	1	5	3	1
ENSG00000230832	RP11-325P15.2	13	15	5	17	5	5
ENSG00000131791	PRKAB2	1049	1199	299	1097	461	735
ENSG00000237188	RP11-337C18.8	115	84	14	73	33	69
ENSG00000131781	FMO5	17	21	10	12	7	7
ENSG00000278811	LINC00624	17	49	11	45	23	11
ENSG00000213226	RP11-337C18.4	1	3	1	1	1	1
ENSG00000116128	BCL9	4824	4565	1078	4408	1883	2789
ENSG00000162836	ACP6	505	499	109	473	197	299
ENSG00000188092	GPR89B	275	324	101	293	165	253
ENSG00000274372	RP11-94I2.4	14	15	1	13	5	11
ENSG00000206585	RNVU1-7	10	11	3	13	1	7
ENSG00000263956	NBPF11	685	788	217	812	376	609
ENSG00000198658	ABHD17AP1	56	87	20	67	27	55
ENSG00000232265	XXyac-YX155B6.5	51	41	9	65	19	31
ENSG00000227733	RP4-565E6.1	3	1	1	1	1	1
ENSG00000274020	LINC01138	374	377	89	299	111	245
ENSG00000238107	RP11-495P10.5	5	7	1	5	1	1
ENSG00000225871	RP11-495P10.10	3	1	5	5	5	1
ENSG00000280649	AC245100.1	1	1	1	4	1	1
ENSG00000274210	U1	8	3	3	5	6	6
ENSG00000270629	NBPF14	45	76	9	37	28	32
ENSG00000177144	NUDT4P1	2	11	1	1	1	1
ENSG00000178104	PDE4DIP	1992	2113	549	2293	926	1651
ENSG00000254539	RP4-791M13.3	7	1	1	1	1	1
ENSG00000269713	NBPF9	1529	1600	411	1491	682	1005
ENSG00000274265	CH17-189H20.1	107	134	25	138	59	73
ENSG00000201699	RNU1-59P	1	1	1	3	1	1
ENSG00000203814	HIST2H2BF	186	175	40	281	89	193
ENSG00000183598	HIST2H3D	42	92	19	38	32	74
ENSG00000270882	HIST2H4A	19	37	3	45	5	19
ENSG00000270276	HIST2H4B	17	17	9	35	11	21
ENSG00000264207	RP11-196G18.23	5	3	1	1	1	1
ENSG00000184678	HIST2H2BE	1463	1259	338	2048	978	1436
ENSG00000184260	HIST2H2AC	120	40	11	77	23	48
ENSG00000184270	HIST2H2AB	13	11	3	7	11	7
ENSG00000178096	BOLA1	400	551	142	417	188	258
ENSG00000159164	SV2A	609	599	156	439	193	327
ENSG00000143368	SF3B4	14394	12449	3083	10962	4700	7378
ENSG00000014914	MTMR11	19	3	6	9	3	9
ENSG00000264522	OTUD7B	2897	3074	817	2879	1257	2001
ENSG00000223945	RP11-458I7.1	3	1	1	1	1	1
ENSG00000136631	VPS45	3314	3296	890	3047	1201	2165
ENSG00000023902	PLEKHO1	14976	15064	3848	13446	6515	9833
ENSG00000143401	ANP32E	22999	22339	6329	21593	9376	16694
ENSG00000222222	RNU2-17P	5	5	1	7	2	1
ENSG00000276110	RP4-790G17.7	23	13	4	10	7	20
ENSG00000117362	APH1A	9492	11992	2884	9329	4460	7048
ENSG00000118292	C1orf54	61	77	19	51	29	23
ENSG00000159208	CIART	9	7	3	19	5	13
ENSG00000266472	MRPS21	6579	6861	1851	5369	2941	4113
ENSG00000117360	PRPF3	5636	5436	1401	5136	2159	3764
ENSG00000163125	RPRD2	9441	7989	2024	8578	3494	5827
ENSG00000143374	TARS2	7523	8679	2160	7183	3305	5457
ENSG00000143369	ECM1	81	99	25	80	21	49
ENSG00000228126	FALEC	17	13	13	13	13	9
ENSG00000237781	RP11-54A4.2	9	5	1	9	3	3
ENSG00000143382	ADAMTSL4	1	1	3	1	1	1
ENSG00000203804	ADAMTSL4-AS1	1	1	1	1	1	3
ENSG00000143384	MCL1	11009	11300	2920	11133	4880	8413
ENSG00000253047	SNORA40	5	5	1	1	3	2
ENSG00000143420	ENSA	18737	18216	4803	15306	7621	11997
ENSG00000143457	GOLPH3L	2509	2341	614	2349	1048	1619
ENSG00000143452	HORMAD1	5	6	1	1	1	1
ENSG00000163131	CTSS	5142	5576	1748	5142	2273	3761
ENSG00000143387	CTSK	35	27	7	57	29	45
ENSG00000143437	ARNT	4209	4109	1007	3974	1719	2654
ENSG00000143379	SETDB1	5000	5069	1331	4676	2051	3413
ENSG00000143418	CERS2	5809	5727	1610	4924	2247	3576
ENSG00000259357	RP11-316M1.12	1	7	1	10	1	1
ENSG00000231073	RP11-316M1.3	13	17	1	5	1	5
ENSG00000143412	ANXA9	1	1	3	11	3	9
ENSG00000143409	FAM63A	113	109	41	107	57	67
ENSG00000143363	PRUNE	1698	1541	380	1640	739	1055
ENSG00000163141	BNIPL	9	7	11	21	15	23
ENSG00000143443	C1orf56	81	77	15	75	23	47
ENSG00000197622	CDC42SE1	8166	9158	2388	8607	3691	5799
ENSG00000213190	MLLT11	2074	1911	492	1520	706	1129
ENSG00000143458	GABPB2	357	364	121	497	197	299
ENSG00000261168	RP11-68I18.10	1	3	1	1	1	3
ENSG00000143434	SEMA6C	21	17	3	19	21	3
ENSG00000163156	SCNM1	3974	3049	791	2624	1340	2119
ENSG00000163155	LYSMD1	431	437	129	405	220	309
ENSG00000163157	TMOD4	73	72	11	97	45	65
ENSG00000163159	VPS72	4023	4040	913	3011	1577	2036
ENSG00000143398	PIP5K1A	9388	9335	2458	8836	3846	5913
ENSG00000159352	PSMD4	11815	12898	3292	11239	5227	8510
ENSG00000232671	RP11-126K1.2	93	61	21	73	40	31
ENSG00000143373	ZNF687	4734	4562	1173	4501	1977	3267
ENSG00000143393	PI4KB	7940	8615	2115	7968	3645	5655
ENSG00000237976	RP11-126K1.6	263	220	57	209	73	133
ENSG00000143390	RFX5	8172	8370	2024	7963	3549	5748
ENSG00000143416	SELENBP1	1	5	1	1	1	1
ENSG00000159377	PSMB4	17031	19188	4787	15475	7792	11858
ENSG00000143442	POGZ	8584	8107	2027	8356	3344	5929
ENSG00000143375	CGN	131	161	41	149	65	73
ENSG00000143367	TUFT1	27	49	9	47	13	21
ENSG00000143376	SNX27	2112	1666	530	1984	679	1304
ENSG00000250734	RP11-404E16.1	1	1	1	5	1	1
ENSG00000159409	CELF3	1	3	1	5	1	3
ENSG00000227045	RP11-98D18.1	3	7	3	5	1	7
ENSG00000178796	RIIAD1	7	1	1	1	3	1
ENSG00000143436	MRPL9	6482	6888	1645	5911	2514	3943
ENSG00000143450	OAZ3	32	33	15	21	21	21
ENSG00000249602	RP11-98D18.3	18	20	3	21	3	34
ENSG00000182134	TDRKH	558	566	144	569	207	382
ENSG00000203288	RP11-98D18.9	13	25	7	19	7	9
ENSG00000269489	RP11-98D18.17	1	1	1	1	1	3
ENSG00000143365	RORC	1	3	3	1	1	1
ENSG00000225556	C2CD4D	1	3	1	1	1	1
ENSG00000234614	AL450992.2	1	5	1	1	5	1
ENSG00000159445	THEM4	2209	2193	551	2019	888	1281
ENSG00000197747	S100A10	5	3	1	5	1	3
ENSG00000229021	AL591893.1	14	13	3	3	3	5
ENSG00000163191	S100A11	9	9	1	11	5	1
ENSG00000159450	TCHH	3	1	1	1	3	1
ENSG00000236427	RP11-107M16.2	9	9	1	13	1	3
ENSG00000143631	FLG	1	3	1	1	1	1
ENSG00000143520	FLG2	1	1	1	1	1	3
ENSG00000163202	LCE3D	3	1	1	1	1	1
ENSG00000185962	LCE3A	1	3	1	3	1	1
ENSG00000240386	LCE1F	9	7	3	1	5	1
ENSG00000186226	LCE1E	43	73	13	37	7	21
ENSG00000197084	LCE1C	35	21	7	31	15	19
ENSG00000196734	LCE1B	39	53	17	62	26	20
ENSG00000186844	LCE1A	1	1	1	2	1	1
ENSG00000163206	SMCP	1	3	1	3	1	1
ENSG00000163207	IVL	4316	3830	979	3122	1328	2331
ENSG00000224308	LINC01527	3	1	1	3	3	1
ENSG00000163216	SPRR2D	286	193	45	107	39	95
ENSG00000241794	SPRR2A	259	183	55	101	51	77
ENSG00000196805	SPRR2B	1	1	1	3	1	1
ENSG00000203785	SPRR2E	1	1	3	1	1	1
ENSG00000244094	SPRR2F	21	23	3	21	7	5
ENSG00000159516	SPRR2G	3	1	1	1	3	3
ENSG00000203783	PRR9	3	1	1	1	1	1
ENSG00000159527	PGLYRP3	101	98	37	134	59	73
ENSG00000163218	PGLYRP4	335	379	118	463	190	320
ENSG00000143546	S100A8	1	1	1	3	1	3
ENSG00000143556	S100A7	3	1	1	1	1	1
ENSG00000197956	S100A6	77	127	19	75	31	23
ENSG00000196420	S100A5	3	1	1	7	3	1
ENSG00000196154	S100A4	13	27	11	25	7	15
ENSG00000196754	S100A2	13	25	3	1	1	11
ENSG00000188643	S100A16	4	5	2	3	3	5
ENSG00000189334	S100A14	61	45	19	59	17	45
ENSG00000189171	S100A13	359	431	99	425	183	283
ENSG00000160678	S100A1	7	5	3	7	1	5
ENSG00000160679	CHTOP	9796	11364	2721	9386	4195	6846
ENSG00000143553	SNAPIN	1311	1409	337	1303	605	883
ENSG00000143621	ILF2	44774	43745	11527	36236	16841	25864
ENSG00000169418	NPR1	5	19	1	3	7	1
ENSG00000143624	INTS3	9246	9430	2443	8230	3298	5812
ENSG00000243613	RP11-216N14.8	3	1	1	7	1	1
ENSG00000143554	SLC27A3	71	119	37	81	43	62
ENSG00000143614	GATAD2B	9119	7979	2029	8751	3822	5947
ENSG00000198837	DENND4B	6558	6605	1657	5620	2715	4093
ENSG00000160741	CRTC2	7282	6760	1597	6645	2973	4617
ENSG00000143570	SLC39A1	2	5	1	2	1	1
ENSG00000273026	RP11-422P24.10	29	5	5	18	18	14
ENSG00000143578	CREB3L4	627	695	167	638	291	493
ENSG00000272654	RP11-422P24.11	55	40	7	74	19	22
ENSG00000143545	RAB13	15	1	1	1	1	1
ENSG00000177954	RPS27	70420	61655	15665	55203	24443	38024
ENSG00000143552	NUP210L	13	15	3	16	3	19
ENSG00000231416	RP11-422P24.9	11	7	1	12	3	1
ENSG00000143549	TPM3	73700	67288	17657	64085	28556	46816
ENSG00000163263	C1orf189	1	11	1	1	3	3
ENSG00000143612	C1orf43	13406	15431	3882	12389	6136	8686
ENSG00000143569	UBAP2L	36982	31820	7971	28818	12208	19745
ENSG00000143575	HAX1	6451	7075	1802	5609	3012	3717
ENSG00000143595	AQP10	1	3	1	1	1	1
ENSG00000143515	ATP8B2	5167	5087	1351	3665	1604	2581
ENSG00000237920	RP11-350G8.4	1	3	1	1	1	1
ENSG00000228013	RP11-350G8.5	3	1	3	5	3	1
ENSG00000160712	IL6R	633	647	145	440	237	385
ENSG00000169291	SHE	5	1	1	1	1	1
ENSG00000273110	RP11-350G8.9	1	1	1	1	1	3
ENSG00000163239	TDRD10	3	1	1	1	1	1
ENSG00000160714	UBE2Q1	10297	9480	2443	8520	3715	6273
ENSG00000229780	UBE2Q1-AS1	1	1	1	3	1	1
ENSG00000160716	CHRNB2	5	3	3	1	1	5
ENSG00000233875	RP11-61L14.6	1	2	1	1	1	3
ENSG00000160710	ADAR	45563	42683	10722	40594	16632	27831
ENSG00000143603	KCNN3	6433	5366	1495	4878	1898	3336
ENSG00000163344	PMVK	5274	7548	1959	6160	3002	5108
ENSG00000270361	RP11-307C12.13	25	17	7	20	2	27
ENSG00000163346	PBXIP1	1989	2517	573	3460	1479	2685
ENSG00000163348	PYGO2	4544	4409	1223	4202	1915	3020
ENSG00000271380	RP11-307C12.12	64	75	25	75	31	40
ENSG00000160691	SHC1	3558	3670	897	3368	1545	2621
ENSG00000173207	CKS1B	6475	6959	1932	5617	2912	4151
ENSG00000160688	FLAD1	5263	5920	1460	4650	2072	3190
ENSG00000163352	LENEP	3	6	1	9	1	3
ENSG00000160685	ZBTB7B	4088	4102	1078	3583	1705	2967
ENSG00000163354	DCST2	1	9	1	9	3	1
ENSG00000163357	DCST1	1	1	1	1	7	2
ENSG00000232093	RP11-307C12.11	65	103	19	41	17	19
ENSG00000143537	ADAM15	2069	2396	585	1949	905	1436
ENSG00000251246	RP11-540D14.8	5	3	1	3	1	5
ENSG00000143590	EFNA3	71	75	10	36	20	44
ENSG00000169242	EFNA1	13	15	9	25	7	15
ENSG00000169241	SLC50A1	2625	2850	901	2314	1159	1542
ENSG00000179085	DPM3	533	606	165	507	297	381
ENSG00000273088	RP11-201K10.3	5	12	3	3	1	4
ENSG00000163462	TRIM46	192	153	41	151	39	123
ENSG00000185499	MUC1	35	29	9	15	11	15
ENSG00000231064	RP11-263K19.4	8	13	1	3	1	1
ENSG00000169231	THBS3	131	119	37	77	53	77
ENSG00000173171	MTX1	1918	2110	537	1569	811	1118
ENSG00000177628	GBA	1405	1298	259	1354	560	867
ENSG00000160767	FAM189B	4350	3998	958	3023	1326	2301
ENSG00000116521	SCAMP3	7097	6335	1673	5690	2520	4189
ENSG00000176444	CLK2	3846	3732	950	2886	1476	2201
ENSG00000143630	HCN3	213	249	49	179	134	197
ENSG00000143627	PKLR	9	1	1	6	1	5
ENSG00000160752	FDPS	27841	33305	8556	25941	12495	19376
ENSG00000225855	RUSC1-AS1	47	69	15	49	25	13
ENSG00000160753	RUSC1	1965	1873	489	1717	779	1175
ENSG00000116539	ASH1L	5384	4627	1170	4734	1998	3569
ENSG00000235919	ASH1L-AS1	60	61	22	56	32	52
ENSG00000125459	MSTO1	1464	1799	301	1355	495	1060
ENSG00000232519	RP11-29H23.4	21	20	5	12	7	17
ENSG00000163374	YY1AP1	9624	8453	2185	8542	3395	6368
ENSG00000132676	DAP3	14251	14213	3658	12828	5665	9289
ENSG00000116580	GON4L	5108	4841	1225	4963	2098	3633
ENSG00000132718	SYT11	4311	4330	1074	4190	1825	2769
ENSG00000143622	RIT1	1167	1201	370	1355	540	924
ENSG00000132680	KIAA0907	3132	3191	929	2900	1463	2035
ENSG00000173080	RXFP4	5	3	1	3	1	3
ENSG00000116584	ARHGEF2	14836	14244	3562	13973	6154	10476
ENSG00000273002	RP11-336K24.12	125	139	51	139	69	93
ENSG00000224276	RP11-336K24.5	5	3	1	1	1	1
ENSG00000163479	SSR2	16421	16226	4119	14522	6562	9842
ENSG00000160803	UBQLN4	8527	7940	1999	7213	3197	5296
ENSG00000116586	LAMTOR2	2449	2630	801	2598	1131	1865
ENSG00000132698	RAB25	7	3	1	3	1	3
ENSG00000254726	MEX3A	778	753	177	699	293	481
ENSG00000160789	LMNA	12028	13960	3533	10971	5138	8814
ENSG00000196189	SEMA4A	3843	4059	1109	3831	1841	2836
ENSG00000252236	SNORA26	3	1	1	3	1	1
ENSG00000160785	SLC25A44	6735	6607	1553	6108	2411	4364
ENSG00000260238	PMF1-BGLAP	5	12	1	3	7	4
ENSG00000160781	PAQR6	239	293	39	245	101	160
ENSG00000198952	SMG5	11249	12114	3184	10624	4572	7641
ENSG00000163472	TMEM79	425	401	112	458	159	323
ENSG00000198715	GLMP	415	360	89	327	163	225
ENSG00000163468	CCT3	72431	81810	21085	65835	29358	44854
ENSG00000163467	TSACC	29	31	8	18	9	25
ENSG00000237390	RP11-139I14.2	1	1	1	1	3	1
ENSG00000125462	C1orf61	48	27	13	37	7	23
ENSG00000116604	MEF2D	11861	10776	2618	10119	4228	7239
ENSG00000260460	RP11-284F21.8	1	1	1	3	1	1
ENSG00000183856	IQGAP3	1485	1493	389	1246	547	902
ENSG00000187862	TTC24	1	1	1	1	3	5
ENSG00000163382	APOA1BP	2768	3005	776	2094	1063	1479
ENSG00000160818	GPATCH4	9826	9966	2545	7223	3442	5799
ENSG00000229953	RP11-284F21.7	2098	1810	420	1727	790	1189
ENSG00000132702	HAPLN2	1	5	1	1	3	1
ENSG00000132692	BCAN	9	15	1	17	11	1
ENSG00000132688	NES	9	17	1	7	1	19
ENSG00000143320	CRABP2	57	69	15	29	23	13
ENSG00000223356	RP11-66D17.5	12	14	5	28	13	30
ENSG00000143319	ISG20L2	12244	11513	2880	9777	4063	7122
ENSG00000143303	RRNAD1	1107	1207	311	1160	449	859
ENSG00000143314	MRPL24	5350	5313	1387	4480	2026	3181
ENSG00000143321	HDGF	45484	43201	10824	38319	17334	29935
ENSG00000143294	PRCC	10841	10189	2416	8779	4135	6632
ENSG00000027869	SH2D2A	2464	2549	587	1672	856	1425
ENSG00000198400	NTRK1	23	35	5	53	13	23
ENSG00000027644	INSRR	1	1	1	3	3	3
ENSG00000187800	PEAR1	5	1	1	1	1	1
ENSG00000132694	ARHGEF11	3510	3289	833	3319	1383	2615
ENSG00000237842	RP11-110J1.2	7	19	11	11	5	19
ENSG00000224520	KRT8P45	5	7	3	5	3	7
ENSG00000253831	ETV3L	13	28	4	17	15	17
ENSG00000117036	ETV3	2419	2618	732	2947	1176	2148
ENSG00000271736	RP11-85G21.3	1	1	1	2	1	1
ENSG00000143297	FCRL5	99	93	49	163	75	99
ENSG00000163518	FCRL4	3	1	5	3	3	3
ENSG00000160856	FCRL3	9	9	5	11	3	1
ENSG00000132704	FCRL2	3	3	1	1	1	1
ENSG00000163534	FCRL1	3	3	1	7	3	5
ENSG00000073754	CD5L	3	5	1	1	3	1
ENSG00000183853	KIRREL	3	1	1	1	1	1
ENSG00000231666	RP11-404O13.1	3	3	1	1	1	1
ENSG00000227295	ELL2P1	25	21	17	27	5	11
ENSG00000158473	CD1D	1	7	1	1	3	3
ENSG00000158477	CD1A	1	11	1	9	5	3
ENSG00000158481	CD1C	19	13	7	15	5	11
ENSG00000236257	EI24P2	15	3	1	1	1	1
ENSG00000231434	RP11-144L1.8	67	29	17	51	29	33
ENSG00000163554	SPTA1	5	1	1	1	3	1
ENSG00000203757	OR6K3	1	1	5	1	1	1
ENSG00000197403	OR6N1	1	1	3	1	1	1
ENSG00000163563	MNDA	3634	3003	793	2391	1117	1614
ENSG00000229849	RP11-393K10.1	1	1	1	1	1	2
ENSG00000163564	PYHIN1	41	19	13	16	7	23
ENSG00000163565	IFI16	22372	18967	5286	16705	7578	11887
ENSG00000163568	AIM2	365	407	105	313	127	245
ENSG00000225670	CADM3-AS1	3	3	1	1	1	5
ENSG00000162706	CADM3	25	29	3	55	19	20
ENSG00000213088	ACKR1	35	30	9	85	47	71
ENSG00000179639	FCER1A	1	1	3	1	1	1
ENSG00000224943	RP11-180D21.3	1	3	1	1	1	1
ENSG00000158716	DUSP23	37	67	21	65	27	39
ENSG00000158714	SLAMF8	5	7	5	3	1	7
ENSG00000256029	RP11-190A12.7	1	1	1	1	1	5
ENSG00000272668	RP11-190A12.8	3	13	3	5	3	3
ENSG00000213085	CFAP45	141	162	27	124	62	129
ENSG00000279430	RP11-190A12.9	3	1	1	5	1	3
ENSG00000158710	TAGLN2	39394	44736	11193	38587	17775	28201
ENSG00000085552	IGSF9	13	5	1	11	7	7
ENSG00000224259	LINC01133	1	3	1	3	1	1
ENSG00000177807	KCNJ10	6	7	3	15	7	9
ENSG00000225279	RP11-536C5.2	5	21	3	9	5	13
ENSG00000162729	IGSF8	3036	3439	845	2887	1505	2060
ENSG00000018625	ATP1A2	5	5	3	9	13	9
ENSG00000132681	ATP1A4	13	36	9	15	9	19
ENSG00000143318	CASQ1	23	7	5	13	7	13
ENSG00000227741	RP11-536C5.7	16	13	8	17	11	15
ENSG00000162734	PEA15	14378	12167	3102	13261	5774	9419
ENSG00000132716	DCAF8	1470	1516	382	1414	600	1079
ENSG00000258465	RP11-574F21.3	42	39	25	39	17	30
ENSG00000228606	RP11-574F21.2	97	105	33	63	39	45
ENSG00000162735	PEX19	1	1	1	1	1	5
ENSG00000122218	COPA	29349	31997	8071	30723	13512	21521
ENSG00000162736	NCSTN	7805	7253	1872	6489	2864	4301
ENSG00000171786	NHLH1	39	21	11	37	13	23
ENSG00000162738	VANGL2	1058	1169	309	1228	597	841
ENSG00000162739	SLAMF6	7559	7284	1829	8557	3542	5255
ENSG00000234425	RP11-528G1.2	7	15	5	9	5	7
ENSG00000066294	CD84	1765	1807	443	2300	895	1621
ENSG00000117090	SLAMF1	17024	17291	4520	14892	6665	10397
ENSG00000228863	RP11-404F10.2	113	108	19	99	44	61
ENSG00000117091	CD48	28037	31921	8484	30099	14922	20242
ENSG00000026751	SLAMF7	16245	17365	4365	16032	7005	10534
ENSG00000122224	LY9	981	948	267	977	473	688
ENSG00000122223	CD244	519	527	127	512	297	355
ENSG00000179914	ITLN1	1	1	1	5	1	3
ENSG00000213080	RP11-312J18.5	75	31	19	57	21	21
ENSG00000198358	RP11-544M22.1	1	5	1	1	1	1
ENSG00000158764	ITLN2	1	5	1	11	3	5
ENSG00000158769	F11R	1498	1765	443	1770	773	1182
ENSG00000270149	RP11-544M22.13	51	25	11	43	23	27
ENSG00000158773	USF1	3913	4624	1144	4450	1953	3109
ENSG00000186517	ARHGAP30	18214	20561	5116	18347	8010	14438
ENSG00000143217	PVRL4	57	123	7	65	37	37
ENSG00000162755	KLHDC9	43	35	13	37	27	57
ENSG00000143256	PFDN2	5840	6322	1689	4784	2463	3695
ENSG00000158793	NIT1	1989	2176	527	1817	941	1409
ENSG00000158796	DEDD	3413	3283	911	3101	1284	2228
ENSG00000224985	RP11-297K8.2	9	9	3	5	3	3
ENSG00000143222	UFC1	5911	6415	1602	6446	3021	4393
ENSG00000143258	USP21	1928	1951	469	1673	794	1283
ENSG00000143224	PPOX	761	921	215	769	359	479
ENSG00000158850	B4GALT3	4477	4048	1009	3662	1604	2820
ENSG00000158859	ADAMTS4	10	7	1	13	1	17
ENSG00000158864	NDUFS2	10152	11242	2836	9804	4599	7470
ENSG00000158869	FCER1G	27	17	1	15	18	26
ENSG00000158882	TOMM40L	1804	2177	581	1796	715	1238
ENSG00000143257	NR1I3	1	3	1	1	1	1
ENSG00000248485	PCP4L1	59	81	31	53	27	51
ENSG00000158887	MPZ	119	113	49	97	43	53
ENSG00000143252	SDHC	6004	7656	2201	6793	3286	4897
ENSG00000188931	CFAP126	1	1	1	7	1	1
ENSG00000143226	FCGR2A	23	40	7	32	20	24
ENSG00000273112	RP11-25K21.6	9	28	7	13	15	7
ENSG00000203747	FCGR3A	1	3	1	1	1	1
ENSG00000244682	FCGR2C	44	46	14	45	13	32
ENSG00000072694	FCGR2B	3258	3477	888	2863	1351	2013
ENSG00000132185	FCRLA	20413	20356	5199	17556	7817	11912
ENSG00000162746	FCRLB	673	799	191	591	250	532
ENSG00000226889	RP11-474I16.8	315	337	95	213	97	119
ENSG00000081721	DUSP12	1939	2096	433	1891	800	1246
ENSG00000118217	ATF6	10131	8999	2419	8917	3708	5620
ENSG00000162745	OLFML2B	1	1	1	1	1	3
ENSG00000227818	RP11-227F8.2	1	1	3	1	1	1
ENSG00000198929	NOS1AP	1	3	1	1	3	1
ENSG00000239887	C1orf226	1	5	1	1	1	1
ENSG00000198574	SH2D1B	1	3	1	5	1	5
ENSG00000152332	UHMK1	9443	9341	2724	10675	4273	7306
ENSG00000259788	RP11-359K18.3	5	1	1	5	1	1
ENSG00000117143	UAP1	4620	4822	1348	4313	1834	2997
ENSG00000162733	DDR2	5205	5451	1334	4943	2047	3395
ENSG00000132196	HSD17B7	3381	3914	1075	3237	1609	2385
ENSG00000230739	RP11-331H2.4	1	1	1	7	1	3
ENSG00000143248	RGS5	145	117	13	114	39	90
ENSG00000232892	RP11-267N12.1	1	3	1	1	1	1
ENSG00000232995	RGS5	1	1	1	3	1	1
ENSG00000143228	NUF2	4403	4483	1297	3793	2145	2522
ENSG00000213070	HMGB3P6	13	7	1	1	5	7
ENSG00000185630	PBX1	3	1	1	3	1	1
ENSG00000225487	RP11-403P14.1	3	1	1	1	1	1
ENSG00000224702	RP11-38C18.2	1	1	1	3	1	1
ENSG00000143171	RXRG	1	5	1	1	1	1
ENSG00000237463	RP11-280O1.2	1	1	1	5	1	1
ENSG00000236206	RP11-306I1.2	7	11	1	17	5	3
ENSG00000143198	MGST3	2292	2185	667	1872	843	1290
ENSG00000143149	ALDH9A1	6713	7874	2103	7393	3432	5405
ENSG00000273365	RP11-466F5.10	1	7	1	1	1	1
ENSG00000143183	TMCO1	6105	6167	1546	5464	2561	4019
ENSG00000224358	RP11-466F5.8	37	11	17	28	23	23
ENSG00000143179	UCK2	9006	8816	2233	7571	3489	5438
ENSG00000236364	RP11-525G13.2	2	2	1	3	3	3
ENSG00000226292	RP11-7G12.1	1	1	1	3	1	1
ENSG00000188859	FAM78B	261	239	53	175	75	139
ENSG00000203307	RP11-375H19.2	3	2	3	3	1	1
ENSG00000229588	RP11-479J7.2	27	19	3	5	3	5
ENSG00000215835	RP11-9L18.2	102	105	29	103	37	47
ENSG00000225325	RP11-479J7.1	1	3	1	1	3	1
ENSG00000234142	RP11-276E17.2	23	17	11	23	15	11
ENSG00000232341	RPL4P2	8	23	7	7	9	7
ENSG00000232148	FMO11P	1	5	1	1	1	1
ENSG00000232223	CNN2P10	3	1	1	7	1	3
ENSG00000143157	POGK	7812	7731	2167	7356	3168	5118
ENSG00000152382	TADA1	2575	2749	657	2491	1308	1769
ENSG00000225171	DUTP6	11	1	1	5	5	5
ENSG00000143195	ILDR2	15	1	1	9	3	5
ENSG00000143194	MAEL	1	1	1	1	3	1
ENSG00000143167	GPA33	9	4	1	18	5	1
ENSG00000198842	DUSP27	7	1	1	1	1	1
ENSG00000272205	RP11-277B15.3	37	21	5	5	9	11
ENSG00000143190	POU2F1	4371	3662	951	4200	1704	3054
ENSG00000198821	CD247	35	53	5	53	27	21
ENSG00000143162	CREG1	3510	3590	1063	3095	1278	2171
ENSG00000241666	RP3-455J7.4	243	247	41	205	120	155
ENSG00000198771	RCSD1	7551	7421	2019	8204	3530	5831
ENSG00000197965	MPZL1	5987	6146	1728	6116	2774	4243
ENSG00000143199	ADCY10	7	13	3	14	5	5
ENSG00000143158	MPC2	4891	5484	1403	4890	2566	3721
ENSG00000143164	DCAF6	7627	6735	1745	6728	2823	4372
ENSG00000143147	GPR161	1	1	5	1	1	1
ENSG00000143155	TIPRL	7453	7481	2067	6981	3505	4475
ENSG00000237049	RPL34P1	1	1	1	1	3	1
ENSG00000213064	SFT2D2	4354	3458	1050	4884	1666	3418
ENSG00000143178	TBX19	153	131	49	133	68	107
ENSG00000228697	RP5-968D22.1	21	3	7	5	9	1
ENSG00000143185	XCL2	165	157	21	99	27	59
ENSG00000143184	XCL1	409	340	85	127	71	103
ENSG00000143153	ATP1B1	39	31	7	81	39	61
ENSG00000143156	NME7	743	749	205	749	369	605
ENSG00000235575	RP4-800F24.1	1	1	1	3	1	1
ENSG00000117475	BLZF1	1537	1702	447	1654	723	1053
ENSG00000117477	CCDC181	3	3	1	3	5	1
ENSG00000117479	SLC19A2	499	502	195	491	191	323
ENSG00000213062	RP1-206D15.6	129	115	29	128	25	69
ENSG00000198734	F5	29	27	13	25	15	17
ENSG00000174175	SELP	1	5	3	3	1	5
ENSG00000000460	C1orf112	3491	3673	953	2943	1222	2118
ENSG00000188404	SELL	7108	7254	1858	6432	2769	4481
ENSG00000171806	METTL18	755	759	167	663	363	468
ENSG00000000457	SCYL3	1807	1764	463	1774	724	1272
ENSG00000239494	RN7SL333P	14	7	5	7	5	3
ENSG00000075945	KIFAP3	13261	13506	3541	12773	5549	8937
ENSG00000235378	MRPS10P1	3	3	1	1	1	1
ENSG00000232959	RP11-332H17.1	1	1	1	5	1	1
ENSG00000203740	METTL11B	7	1	1	3	1	3
ENSG00000233985	RP11-297H3.3	1	3	1	7	3	1
ENSG00000238051	ISCUP1	1	3	1	1	1	1
ENSG00000224286	LINC01142	3	17	1	3	1	3
ENSG00000231407	RP11-576I22.2	21	29	9	33	5	23
ENSG00000120370	GORAB	1557	1799	447	1776	784	1191
ENSG00000235303	RP1-79C4.1	41	47	14	65	25	55
ENSG00000116132	PRRX1	8177	7263	1985	8657	3484	5996
ENSG00000231424	RP1-45C12.1	5	9	3	3	3	5
ENSG00000117501	MROH9	3	1	1	1	1	1
ENSG00000007933	FMO3	1	3	1	1	1	7
ENSG00000094963	FMO2	1	1	1	1	1	3
ENSG00000010932	FMO1	1	5	1	1	1	3
ENSG00000076258	FMO4	153	145	35	207	73	125
ENSG00000117523	PRRC2C	52813	40355	10703	40032	17519	27684
ENSG00000233328	PFN1P1	321	271	73	221	128	177
ENSG00000230364	RPL4P3	3	11	3	7	1	1
ENSG00000117533	VAMP4	593	653	185	708	249	457
ENSG00000010165	METTL13	7606	9116	2127	7589	3277	5371
ENSG00000197959	DNM3	41	43	7	27	19	25
ENSG00000135845	PIGC	1315	1373	384	1404	631	967
ENSG00000180999	C1orf105	3	3	5	1	1	1
ENSG00000094975	SUCO	2278	2086	587	2145	1055	1616
ENSG00000117560	FASLG	1	1	3	1	1	1
ENSG00000224000	RP3-471M13.2	3	13	5	19	5	9
ENSG00000120337	TNFSF18	3	1	1	1	1	1
ENSG00000230849	GOT2P2	7	17	5	5	3	3
ENSG00000117586	TNFSF4	1112	1299	351	1438	591	1006
ENSG00000232751	RP11-296O14.1	3	1	1	1	1	1
ENSG00000203739	RP11-296O14.3	1	13	1	5	3	1
ENSG00000117592	PRDX6	15052	15761	4135	14468	6285	10316
ENSG00000162753	SLC9C2	1	1	1	3	1	5
ENSG00000076321	KLHL20	1722	1911	521	1517	797	1079
ENSG00000200674	RN7SKP160	3	3	1	6	1	1
ENSG00000120334	CENPL	2177	2405	643	2333	1005	1623
ENSG00000117593	DARS2	9619	9503	2555	8277	3451	5772
ENSG00000234741	GAS5	12165	17261	4879	13858	7395	9690
ENSG00000270084	GAS5-AS1	53	23	5	46	15	21
ENSG00000185278	ZBTB37	881	749	207	733	311	621
ENSG00000117601	SERPINC1	3	3	1	1	1	1
ENSG00000135870	RC3H1	4402	3141	907	4120	1509	2661
ENSG00000224977	RP11-160H22.3	1	2	1	1	1	3
ENSG00000227373	RP11-160H22.5	61	81	9	57	43	53
ENSG00000152061	RABGAP1L	7035	6470	1793	7151	3142	4989
ENSG00000229531	RP1-102G20.5	1	1	1	5	3	3
ENSG00000116161	CACYBP	23785	24100	6659	19980	9450	14275
ENSG00000120333	MRPS14	2806	2899	690	2592	1313	1966
ENSG00000181101	SDCCAG3P2	5	5	1	1	1	1
ENSG00000120332	TNN	71	85	11	83	45	71
ENSG00000235750	KIAA0040	3032	2797	741	2759	1162	1859
ENSG00000260990	RP3-518E13.2	1	3	1	1	1	2
ENSG00000116147	TNR	3	5	1	3	1	1
ENSG00000227740	RP11-318C24.2	7	11	3	17	1	11
ENSG00000230777	RP11-318C24.1	9	9	3	9	7	3
ENSG00000143207	RFWD2	4224	4567	1107	4362	2009	2795
ENSG00000236021	RP11-195C7.1	25	39	5	25	11	13
ENSG00000116183	PAPPA2	3	3	1	3	1	1
ENSG00000152092	ASTN1	7	3	1	5	1	3
ENSG00000198797	BRINP2	1	5	3	1	1	1
ENSG00000224968	RP1-35C21.1	1	3	1	1	1	5
ENSG00000227579	RP1-35C21.2	11	41	3	27	3	7
ENSG00000120341	SEC16B	1	3	1	1	3	1
ENSG00000224687	RASAL2-AS1	1	7	5	7	1	9
ENSG00000075391	RASAL2	975	859	219	642	252	482
ENSG00000188585	LINC00083	3	1	1	3	1	1
ENSG00000240021	TEX35	3	1	1	1	1	1
ENSG00000213057	C1orf220	1	1	1	5	1	1
ENSG00000116191	RALGPS2	23	37	5	29	15	15
ENSG00000228196	PTPN2P1	7	17	1	7	3	3
ENSG00000116199	FAM20B	4950	5146	1357	5345	1911	3536
ENSG00000186283	TOR3A	7815	9636	2530	8738	4111	6779
ENSG00000143322	ABL2	2071	2096	567	2018	853	1504
ENSG00000057252	SOAT1	6472	6759	1817	7300	3263	4777
ENSG00000162779	AXDND1	159	91	31	105	39	63
ENSG00000236539	HNRNPA1P54	7	7	3	6	3	5
ENSG00000116218	NPHS2	1	1	1	1	2	1
ENSG00000227141	RP11-545A16.3	1	3	1	1	1	1
ENSG00000162782	TDRD5	1	1	3	3	1	1
ENSG00000143340	FAM163A	1	1	1	1	1	5
ENSG00000231966	RP11-12M5.4	3	7	1	6	3	5
ENSG00000169905	TOR1AIP2	5006	4302	1303	5247	1988	3287
ENSG00000272906	RP11-533E19.7	11	21	7	11	5	17
ENSG00000143337	TOR1AIP1	4424	4379	1089	3909	1833	2733
ENSG00000260360	RP11-533E19.5	23	11	3	16	9	23
ENSG00000135837	CEP350	9158	7322	1920	8177	3313	5503
ENSG00000116260	QSOX1	5610	6176	1519	5383	2545	4172
ENSG00000121454	LHX4	13	9	1	9	3	3
ENSG00000230124	LHX4-AS1	5263	5432	1357	3978	2089	3147
ENSG00000235060	VDAC1P4	1	5	1	1	1	1
ENSG00000236719	OVAAL	9	7	1	5	3	9
ENSG00000143324	XPR1	5272	4496	1243	4162	1717	2615
ENSG00000225857	RP11-46A10.2	1	3	1	1	5	1
ENSG00000135835	KIAA1614	7	5	1	2	1	11
ENSG00000243155	RP11-46A10.5	189	159	41	161	75	125
ENSG00000251520	RP11-46A10.6	1	2	1	1	2	1
ENSG00000135823	STX6	1881	2235	603	2099	854	1508
ENSG00000153029	MR1	4304	4050	1148	4780	2040	3280
ENSG00000162783	IER5	11626	13859	3548	12714	6172	10124
ENSG00000237292	RP11-540K16.1	96	131	39	93	33	78
ENSG00000179452	GM140	1	2	1	1	1	1
ENSG00000198216	CACNA1E	2001	2175	585	2683	1196	1868
ENSG00000225982	RP11-538D16.3	3	1	1	1	1	5
ENSG00000179930	ZNF648	5	1	1	3	1	1
ENSG00000228918	LINC01344	1	5	1	1	3	1
ENSG00000231684	EIF1P3	9	3	3	11	7	7
ENSG00000135821	GLUL	5715	5713	1441	3639	1686	2613
ENSG00000203730	TEDDM1	3	1	1	1	1	1
ENSG00000121446	RGSL1	5	17	11	3	1	7
ENSG00000135828	RNASEL	685	751	187	773	295	455
ENSG00000143333	RGS16	8892	10218	2631	7466	3462	5752
ENSG00000261504	RP11-317P15.4	57	44	15	33	12	24
ENSG00000135824	RGS8	13	13	3	9	7	13
ENSG00000135838	NPL	604	727	167	579	295	413
ENSG00000135829	DHX9	45847	44588	11477	41944	17005	29705
ENSG00000157060	SHCBP1L	3	5	1	9	3	13
ENSG00000135862	LAMC1	12191	12476	3012	11019	4529	8061
ENSG00000224468	RP11-181K3.4	1	5	1	1	1	1
ENSG00000058085	LAMC2	57	59	19	45	47	55
ENSG00000157064	NMNAT2	311	303	93	351	153	253
ENSG00000232860	SMG7-AS1	43	43	15	47	27	33
ENSG00000116698	SMG7	14870	12825	3162	12889	5228	8470
ENSG00000116701	NCF2	17034	17092	4498	16113	7405	11996
ENSG00000162704	ARPC5	35932	43016	11718	39373	19070	27019
ENSG00000143344	RGL1	7355	7066	1881	6518	3025	4737
ENSG00000173627	APOBEC4	7	3	3	9	5	1
ENSG00000270994	RP11-293B7.1	1	1	1	3	1	1
ENSG00000227554	RP11-444D13.1	1	2	1	1	1	1
ENSG00000198756	COLGALT2	353	355	77	335	157	193
ENSG00000198860	TSEN15	6448	6668	1793	5372	2595	3569
ENSG00000271387	RP11-382D12.2	33	33	9	17	15	29
ENSG00000116667	C1orf21	5598	5397	1331	4761	2138	3413
ENSG00000116406	EDEM3	3455	3417	888	3353	1339	2283
ENSG00000135842	FAM129A	9472	9194	2369	6880	2867	5148
ENSG00000121481	RNF2	2716	2507	624	2194	882	1475
ENSG00000121486	TRMT1L	2837	3027	817	2469	1057	1653
ENSG00000116668	SWT1	416	465	113	247	125	193
ENSG00000213051	RPL5P5	3	3	7	1	3	1
ENSG00000116679	IVNS1ABP	11245	12509	3587	11214	4771	7730
ENSG00000273004	GS1-279B7.2	159	186	45	129	51	97
ENSG00000228309	LINC01350	3	1	1	1	1	1
ENSG00000261729	GS1-204I12.4	1	3	1	3	5	5
[truncated: 23,992 more rows]
